# Supplementary material for: High-affinity PQQ import is widespread in Gram-negative bacteria
Source: Sci Adv. 2025 May 30;11(22):eadr2753. doi: 10.1126/sciadv.adr2753 (PMC12124388; doi:10.1126/sciadv.adr2753)
Supplement: Supplementary file 2 — Movies S1 to S3 [file sciadv.adr2753_movies_s1_to_s3.zip]

Archive with 3 entries (3 files):
- adr2753_movie_s1.mp4
- adr2753_movie_s2.mp4
- adr2753_movie_s3.mp4
