# Supplementary material for: High-affinity PQQ import is widespread in Gram-negative bacteria
Source: Sci Adv. 2025 May 30;11(22):eadr2753. doi: 10.1126/sciadv.adr2753 (PMC12124388; doi:10.1126/sciadv.adr2753)
Supplement: Supplementary file 3 — Data S1 to S4 [file sciadv.adr2753_data_s1_to_s4.zip]

Archive with 4 entries (4 files):
- adr2753_data_s1.zip
- adr2753_data_s2.xlsx
- adr2753_data_s3.fasta
- adr2753_data_s4.zip
