# Supplementary material for: High-affinity PQQ import is widespread in Gram-negative bacteria
Source: Sci Adv. 2025 May 30;11(22):eadr2753. doi: 10.1126/sciadv.adr2753 (PMC12124388; doi:10.1126/sciadv.adr2753)
Supplement: Supplementary file 3 — Data S1 to S4 [file sciadv.adr2753_data_s1_to_s4.zip › adr2753_data_s2.xlsx]

## Sheet: sheet 1
Protein Accession	BioSample ID	NCBI taxa	NCBI Phylum	GTDB-tk taxa	GTDB-tk phylum	BV-BRC genome id	Dereplicated genome	rp16 tree	isolation_source	Isolation category 1	Isolation category 2	Isolation category 3	other_environmental	host_name	PqqU operon	checkm_completeness	checkm_contamination
SFQ86293.1	SAMN05216578	Bacteria, Pseudomonadota, Gammaproteobacteria, Pseudomonadales, Pseudomonadaceae, Halopseudomonas	Gammaproteobacteria	d__Bacteria;p__Pseudomonadota;c__Gammaproteobacteria;o__Pseudomonadales;f__Pseudomonadaceae;g__Halopseudomonas;s__Halopseudomonas formosensis	Gammaproteobacteria	1002526.5.PATRIC	1002526.5.PATRIC	1002526.5.PATRIC							1002526.5.PATRIC
EGP47608.1	SAMN02471472	Bacteria, Pseudomonadota, Betaproteobacteria, Burkholderiales, Alcaligenaceae, Achromobacter	Betaproteobacteria	d__Bacteria;p__Pseudomonadota;c__Gammaproteobacteria;o__Burkholderiales;f__Burkholderiaceae_C;g__Achromobacter;s__Achromobacter insuavis_A	Gammaproteobacteria	1003200.3.PATRIC	1003200.3.PATRIC	1003200.3.PATRIC						Human, Homo sapiens		99.2	0
KFC10564.1	SAMN02743388	Bacteria, Pseudomonadota, Gammaproteobacteria, Enterobacterales, Enterobacteriaceae, Trabulsiella	Gammaproteobacteria	d__Bacteria;p__Pseudomonadota;c__Gammaproteobacteria;o__Enterobacterales;f__Enterobacteriaceae;g__Trabulsiella;s__Trabulsiella guamensis	Gammaproteobacteria	1005994.3.PATRIC	1005994.3.PATRIC	1005994.3.PATRIC	vacuum cleaner dust	Engineered	Built Environment					99.1	1.3
KFD19029.1	SAMN02743387	Bacteria, Pseudomonadota, Gammaproteobacteria, Enterobacterales, Erwiniaceae, Tatumella	Gammaproteobacteria	d__Bacteria;p__Pseudomonadota;c__Gammaproteobacteria;o__Enterobacterales;f__Enterobacteriaceae;g__Tatumella;s__Tatumella ptyseos	Gammaproteobacteria	1005995.4.PATRIC	1005995.4.PATRIC	1005995.4.PATRIC	human sputum	Host-associated	Human			Human, Homo sapiens	1005995.4.PATRIC	100	0
KFC82206.1	SAMN02742621	Bacteria, Pseudomonadota, Gammaproteobacteria, Enterobacterales, Enterobacteriaceae, Buttiauxella	Gammaproteobacteria	d__Bacteria;p__Pseudomonadota;c__Gammaproteobacteria;o__Enterobacterales;f__Enterobacteriaceae;g__Buttiauxella;s__Buttiauxella agrestis	Gammaproteobacteria	1006004.4.PATRIC	1006004.4.PATRIC	1006004.4.PATRIC	soil	Enviromental	Terrestrial	Soil				99.1	1.7
AEC21636.1	SAMN02603906	Bacteria, Pseudomonadota, Betaproteobacteria, Burkholderiales, Alcaligenaceae, Pusillimonas	Betaproteobacteria	d__Bacteria;p__Pseudomonadota;c__Gammaproteobacteria;o__Burkholderiales;f__Burkholderiaceae_C;g__Pusillimonas_C;s__Pusillimonas_C sp000209655	Gammaproteobacteria	1007105.3.PATRIC	1007105.3.PATRIC	1007105.3.PATRIC								94.9	0
BAP43261.1	SAMD00019511	Bacteria, Pseudomonadota, Gammaproteobacteria, Pseudomonadales, Pseudomonadaceae, Pseudomonas	Gammaproteobacteria	d__Bacteria;p__Pseudomonadota;c__Gammaproteobacteria;o__Pseudomonadales;f__Pseudomonadaceae;g__Pseudomonas_E;s__Pseudomonas_E sp000829415	Gammaproteobacteria	1028989.3.PATRIC	1028989.3.PATRIC	1028989.3.PATRIC								98.9	0.4
RCX09204.1	SAMN09074687	Bacteria, Pseudomonadota, Betaproteobacteria, Burkholderiales, Comamonadaceae, Extensimonas	Betaproteobacteria	d__Bacteria;p__Pseudomonadota;c__Gammaproteobacteria;o__Burkholderiales;f__Burkholderiaceae_B;g__Extensimonas;s__Extensimonas vulgaris	Gammaproteobacteria	1031594.3.PATRIC	1031594.3.PATRIC	1031594.3.PATRIC								100	0
ERJ18686.1	SAMN02472183	Bacteria, Pseudomonadota, Gammaproteobacteria, Salinisphaerales, Salinisphaeraceae, Salinisphaera	Gammaproteobacteria	d__Bacteria;p__Pseudomonadota;c__Gammaproteobacteria;o__Nevskiales;f__Salinisphaeraceae;g__Salinisphaera;s__Salinisphaera shabanensis	Gammaproteobacteria	1033802.3.PATRIC	1033802.3.PATRIC	1033802.3.PATRIC	the brine-seawater interface of the Shaban Deep, and represents a new, deeply branching lineage within the Gammaproteobacteria currently recognized as the order Salinisphaerales	Enviromental	Aquatic	Marine			1033802.3.PATRIC	90.2	4.7
SFV17673.1	SAMN05216552	Bacteria, Pseudomonadota, Betaproteobacteria, Burkholderiales, Oxalobacteraceae, Telluria group, Pseudoduganella	Betaproteobacteria	d__Bacteria;p__Pseudomonadota;c__Gammaproteobacteria;o__Burkholderiales;f__Burkholderiaceae;g__Pseudoduganella;s__Pseudoduganella namucuonensis	Gammaproteobacteria	1035707.5.PATRIC	1035707.5.PATRIC	1035707.5.PATRIC							1035707.5.PATRIC
TWI60279.1	SAMN02927932	Bacteria, Pseudomonadota, Betaproteobacteria, Burkholderiales, Oxalobacteraceae, Telluria group, Pseudoduganella	Betaproteobacteria	d__Bacteria;p__Pseudomonadota;c__Gammaproteobacteria;o__Burkholderiales;f__Burkholderiaceae;g__Pseudoduganella;s__Pseudoduganella lurida	Gammaproteobacteria	1036180.3.PATRIC	1036180.3.PATRIC	1036180.3.PATRIC							1036180.3.PATRIC
EGN76106.1	SAMN02469973	Bacteria, Pseudomonadota, Gammaproteobacteria, Alteromonadales, Idiomarinaceae, Idiomarina	Gammaproteobacteria	d__Bacteria;p__Pseudomonadota;c__Gammaproteobacteria;o__Enterobacterales_A;f__Alteromonadaceae;g__Aliidiomarina;s__Aliidiomarina sp000218785	Gammaproteobacteria	1036674.4.PATRIC	1036674.4.PATRIC	1036674.4.PATRIC								98.5	0
AKQ54572.1	SAMN03790813	Bacteria, Pseudomonadota, Betaproteobacteria, Burkholderiales, Alcaligenaceae, Bordetella	Betaproteobacteria	d__Bacteria;p__Pseudomonadota;c__Gammaproteobacteria;o__Burkholderiales;f__Burkholderiaceae_C;g__Bordetella;s__Bordetella hinzii	Gammaproteobacteria	103855.15.PATRIC	103855.15.PATRIC	103855.15.PATRIC	blood	Host-associated	Other			Human, Homo sapiens		100	0
AER54980.1	SAMN02603133	Bacteria, Pseudomonadota, Gammaproteobacteria, Xanthomonadales, Xanthomonadaceae, Pseudoxanthomonas	Gammaproteobacteria	d__Bacteria;p__Pseudomonadota;c__Gammaproteobacteria;o__Xanthomonadales;f__Xanthomonadaceae;g__Pseudoxanthomonas_A;s__Pseudoxanthomonas_A spadix	Gammaproteobacteria	1045855.3.PATRIC	1045855.3.PATRIC	1045855.3.PATRIC								97.1	1.3
BAU56555.1	SAMD00046889	Bacteria, Pseudomonadota, Gammaproteobacteria, Chromatiales, Ectothiorhodospiraceae, Halorhodospira	Gammaproteobacteria	d__Bacteria;p__Pseudomonadota;c__Gammaproteobacteria;o__Nitrococcales;f__Halorhodospiraceae;g__Halorhodospira;s__Halorhodospira halochloris	Gammaproteobacteria	1052.19.PATRIC	1052.19.PATRIC	1052.19.PATRIC								99.4	0
MBN9203437.1	SAMN18061395	Bacteria, Pseudomonadota, Betaproteobacteria, Burkholderiales, Sphaerotilaceae, Methylibium	Betaproteobacteria	d__Bacteria;p__Pseudomonadota;c__Gammaproteobacteria;o__Burkholderiales;f__Burkholderiaceae_B;g__Methylibium;s__Methylibium petroleiphilum	Gammaproteobacteria	105560.12.PATRIC	105560.12.PATRIC	105560.12.PATRIC	planktonic fraction from bioreactor innoculated with Activated Sludge Tailings Effluent Remediation (ASTER); culture conditions: no molasses with increasing thiocyanate	Engineered	Bioreactor				105560.12.PATRIC
TAH14937.1	SAMN10167022	Bacteria, Bacteroidota, Cytophagia, Cytophagales, Spirosomataceae, Runella	Bacteroidota	d__Bacteria;p__Bacteroidota;c__Bacteroidia;o__Cytophagales;f__Spirosomaceae;g__REAB01;s__REAB01 sp004293645	Bacteroidota	106.9.PATRIC	106.9.PATRIC	106.9.PATRIC	microbial mat material	Enviromental	Other
AKJ96208.1	SAMN03571539	Bacteria, Pseudomonadota, Gammaproteobacteria, Chromatiales, Ectothiorhodospiraceae, Thioalkalivibrio	Gammaproteobacteria	d__Bacteria;p__Pseudomonadota;c__Gammaproteobacteria;o__Ectothiorhodospirales;f__Thioalkalivibrionaceae;g__Thioalkalivibrio;s__Thioalkalivibrio versutus	Gammaproteobacteria	106634.4.PATRIC	106634.4.PATRIC	106634.4.PATRIC	slush of soda lake	Enviromental	Aquatic	Extreme				100	0
KAF1025660.1	SAMN12995584	Bacteria, Pseudomonadota, Gammaproteobacteria, Moraxellales, Moraxellaceae, Acinetobacter	Gammaproteobacteria	d__Bacteria;p__Pseudomonadota;c__Gammaproteobacteria;o__Pseudomonadales;f__Moraxellaceae;g__Acinetobacter;s__Acinetobacter bereziniae_A	Gammaproteobacteria	106648.57.PATRIC	106648.57.PATRIC	106648.57.PATRIC	beetle eggs	Host-associated	Animal			Lagria villosa
RSN87902.1	SAMN10261638	Bacteria, Pseudomonadota, Gammaproteobacteria, Moraxellales, Moraxellaceae, Acinetobacter, Acinetobacter calcoaceticus/baumannii complex	Gammaproteobacteria	d__Bacteria;p__Pseudomonadota;c__Gammaproteobacteria;o__Pseudomonadales;f__Moraxellaceae;g__Acinetobacter;s__Acinetobacter nosocomialis	Gammaproteobacteria	106654.145.PATRIC	106654.145.PATRIC	106654.145.PATRIC	trach asp	Host-associated	Other			Human, Homo sapiens	106654.145.PATRIC
EHJ93459.1	SAMN02471366	Bacteria, Pseudomonadota, Gammaproteobacteria, Oceanospirillales, Halomonadaceae, Halomonas	Gammaproteobacteria	d__Bacteria;p__Pseudomonadota;c__Gammaproteobacteria;o__Pseudomonadales;f__Halomonadaceae;g__Halomonas;s__Halomonas boliviensis	Gammaproteobacteria	1072583.4.PATRIC	1072583.4.PATRIC	1072583.4.PATRIC	soil around the hypersaline lake Laguna Colorada	Enviromental	Terrestrial	Extreme			1072583.4.PATRIC	100	0
SOD57170.1	SAMN06296416	Bacteria, Pseudomonadota, Gammaproteobacteria, Xanthomonadales, Xanthomonadaceae, Pseudoxanthomonas	Gammaproteobacteria	d__Bacteria;p__Pseudomonadota;c__Gammaproteobacteria;o__Xanthomonadales;f__Xanthomonadaceae;g__Pseudoxanthomonas_A;s__Pseudoxanthomonas_A wuyuanensis	Gammaproteobacteria	1073196.3.PATRIC	1073196.3.PATRIC	1073196.3.PATRIC								100	1.3
PJZ07515.1	SAMN08111321	Bacteria, Pseudomonadota, Gammaproteobacteria, Enterobacterales, Erwiniaceae, Pantoea	Gammaproteobacteria	d__Bacteria;p__Pseudomonadota;c__Gammaproteobacteria;o__Enterobacterales;f__Enterobacteriaceae;g__Pantoea;s__Pantoea rodasii	Gammaproteobacteria	1076549.5.PATRIC	1076549.5.PATRIC	1076549.5.PATRIC	leaves	Host-associated	Plant			Eucalyptus	1076549.5.PATRIC	100	0.9
AIR86404.1	SAMN03031199	Bacteria, Pseudomonadota, Gammaproteobacteria, Enterobacterales, Erwiniaceae, Pantoea	Gammaproteobacteria	d__Bacteria;p__Pseudomonadota;c__Gammaproteobacteria;o__Enterobacterales;f__Enterobacteriaceae;g__Pantoea;s__Pantoea rwandensis_B	Gammaproteobacteria	1076550.3.PATRIC	1076550.3.PATRIC	1076550.3.PATRIC	Waterfall	Enviromental	Aquatic	Fresh Water			1076550.3.PATRIC	100	0.5
ORM68084.1	SAMN05907793	Bacteria, Pseudomonadota, Gammaproteobacteria, Enterobacterales, Erwiniaceae, Pantoea	Gammaproteobacteria	d__Bacteria;p__Pseudomonadota;c__Gammaproteobacteria;o__Enterobacterales;f__Enterobacteriaceae;g__Pantoea;s__Pantoea rwandensis	Gammaproteobacteria	1076550.4.PATRIC	1076550.4.PATRIC	1076550.4.PATRIC	Eucalyptus sp	Host-associated	Plant			Eucalyptus	1076550.4.PATRIC	100	2.7
SFF32314.1	SAMN04488120	Bacteria, Pseudomonadota, Gammaproteobacteria, Nevskiales, Nevskiaceae, Fontimonas	Gammaproteobacteria	d__Bacteria;p__Pseudomonadota;c__Gammaproteobacteria;o__Nevskiales;f__Nevskiaceae;g__Fontimonas;s__Fontimonas thermophila	Gammaproteobacteria	1076937.3.PATRIC	1076937.3.PATRIC	1076937.3.PATRIC								91.1	1.1
OOG22972.1	SAMN06319236	Bacteria, Pseudomonadota, Gammaproteobacteria, Chromatiales, Ectothiorhodospiraceae, Thioalkalivibrio	Gammaproteobacteria	d__Bacteria;p__Pseudomonadota;c__Gammaproteobacteria;o__Ectothiorhodospirales;f__Ectothiorhodospiraceae;g__Thioalkalivibrio_A;s__Thioalkalivibrio_A denitrificans	Gammaproteobacteria	108003.3.PATRIC	108003.3.PATRIC	108003.3.PATRIC	Sediment surface and water	Enviromental	Aquatic	Sediment	env_biome:East-African rift valley			100	1
PRX54281.1	SAMN07621739	Bacteria, Bacteroidota, Flavobacteriia, Flavobacteriales, Flavobacteriaceae, Allomuricauda	Bacteroidota	d__Bacteria;p__Bacteroidota;c__Bacteroidia;o__Flavobacteriales;f__Flavobacteriaceae;g__Muricauda;s__Muricauda pacifica	Bacteroidota	1080225.3.PATRIC	1080225.3.PATRIC	1080225.3.PATRIC								100	0
ARU03475.1	SAMN07166496	Bacteria, Pseudomonadota, Betaproteobacteria, Burkholderiales, Comamonadaceae, Comamonas	Betaproteobacteria	Unclassified Bacteria		1082851.3.PATRIC	1082851.3.PATRIC	1082851.3.PATRIC	compost sample from farm	Enviromental	Terrestrial	Agricultural				100	0
MBB4835378.1	SAMN14908301	Bacteria, Pseudomonadota, Gammaproteobacteria, Moraxellales, Moraxellaceae, Acinetobacter	Gammaproteobacteria	d__Bacteria;p__Pseudomonadota;c__Gammaproteobacteria;o__Pseudomonadales;f__Moraxellaceae;g__Acinetobacter;s__Acinetobacter schindleri	Gammaproteobacteria	108981.35.PATRIC	108981.35.PATRIC	108981.35.PATRIC
MTJ02433.1	SAMN11897331	Bacteria, Pseudomonadota, Gammaproteobacteria, Alteromonadales, Idiomarinaceae, Idiomarina	Gammaproteobacteria	d__Bacteria;p__Pseudomonadota;c__Gammaproteobacteria;o__Enterobacterales_A;f__Alteromonadaceae;g__Idiomarina;s__Idiomarina piscisalsi_A	Gammaproteobacteria	1096243.13.PATRIC	1096243.13.PATRIC	1096243.13.PATRIC	MES reactor inoculated with Red Sea brine pool sample	Engineered	Bioreactor
SNX44688.1	SAMN05421731	Bacteria, Pseudomonadota, Gammaproteobacteria, Moraxellales, Moraxellaceae, Acinetobacter	Gammaproteobacteria	d__Bacteria;p__Pseudomonadota;c__Gammaproteobacteria;o__Pseudomonadales;f__Moraxellaceae;g__Acinetobacter;s__Acinetobacter puyangensis	Gammaproteobacteria	1096779.3.PATRIC	1096779.3.PATRIC	1096779.3.PATRIC								97.2	3.4
PIT71734.1	SAMN06661515	Bacteria, Pseudomonadota, Betaproteobacteria, Burkholderiales, Comamonadaceae, Limnohabitans	Betaproteobacteria	d__Bacteria;p__Pseudomonadota;c__Gammaproteobacteria;o__Burkholderiales;f__Burkholderiaceae_B;g__Limnohabitans;s__Limnohabitans sp002778325	Gammaproteobacteria	1100707.4.PATRIC	1100707.4.PATRIC	1100707.4.PATRIC	urban pond in the park	Enviromental	Aquatic	Fresh Water	env_biome:freshwater			100	0
PVE07285.1	SAMN02470021	Bacteria, Pseudomonadota, Betaproteobacteria, Burkholderiales, Comamonadaceae, Limnohabitans	Betaproteobacteria	d__Bacteria;p__Pseudomonadota;c__Gammaproteobacteria;o__Burkholderiales;f__Burkholderiaceae_B;g__Limnohabitans_A;s__Limnohabitans_A sp000293865	Gammaproteobacteria	1100720.3.PATRIC	1100720.3.PATRIC	1100720.3.PATRIC	water from Rimov reservoir	Enviromental	Aquatic	Fresh Water				100	0
PUE09407.1	SAMN06661527	Bacteria, Pseudomonadota, Betaproteobacteria, Burkholderiales, Comamonadaceae, Limnohabitans	Betaproteobacteria	d__Bacteria;p__Pseudomonadota;c__Gammaproteobacteria;o__Burkholderiales;f__Burkholderiaceae_B;g__Limnohabitans_A;s__Limnohabitans_A sp003063315	Gammaproteobacteria	1100724.4.PATRIC	1100724.4.PATRIC	1100724.4.PATRIC	small water body covered by Chrysophytes	Enviromental	Aquatic	Fresh Water	env_biome:freshwater			98.7	0
PUE12303.1	SAMN06661528	Bacteria, Pseudomonadota, Betaproteobacteria, Burkholderiales, Comamonadaceae, Limnohabitans	Betaproteobacteria	d__Bacteria;p__Pseudomonadota;c__Gammaproteobacteria;o__Burkholderiales;f__Burkholderiaceae_B;g__Limnohabitans_A;s__Limnohabitans_A sp003063505	Gammaproteobacteria	1100725.5.PATRIC	1100725.5.PATRIC	1100725.5.PATRIC	small water body covered by Chrysophytes	Enviromental	Aquatic	Fresh Water	env_biome:freshwater			100	0
EUJ09607.1	SAMN02849406	Bacteria, Pseudomonadota, Betaproteobacteria, Nitrosomonadales, Methylophilaceae	Betaproteobacteria	d__Bacteria;p__Pseudomonadota;c__Gammaproteobacteria;o__Burkholderiales;f__Methylophilaceae;g__Methylophilus;s__Methylophilus sp000525025	Gammaproteobacteria	1101195.3.PATRIC	1101195.3.PATRIC	1101195.3.PATRIC							1101195.3.PATRIC	100	0
AYO93733.1	SAMN04145216	Bacteria, Pseudomonadota, Gammaproteobacteria, Xanthomonadales, Xanthomonadaceae, Xanthomonas	Gammaproteobacteria	d__Bacteria;p__Pseudomonadota;c__Gammaproteobacteria;o__Xanthomonadales;f__Xanthomonadaceae;g__Xanthomonas;s__Xanthomonas euvesicatoria	Gammaproteobacteria	1101443.3.PATRIC	1101443.3.PATRIC	1101443.3.PATRIC						Commiphora wightii	1101443.3.PATRIC
GAB53865.1	SAMD00041803	Bacteria, Pseudomonadota, Gammaproteobacteria, Enterobacterales, Enterobacteriaceae, Atlantibacter	Gammaproteobacteria	d__Bacteria;p__Pseudomonadota;c__Gammaproteobacteria;o__Enterobacterales;f__Enterobacteriaceae;g__Atlantibacter;s__Atlantibacter hermannii	Gammaproteobacteria	1115512.3.PATRIC	1115512.3.PATRIC	1115512.3.PATRIC								98.3	0.9
GAL58096.1	SAMD00018687	Bacteria, Pseudomonadota, Gammaproteobacteria, Enterobacterales, Enterobacteriaceae, Pseudescherichia	Gammaproteobacteria	d__Bacteria;p__Pseudomonadota;c__Gammaproteobacteria;o__Enterobacterales;f__Enterobacteriaceae;g__Pseudescherichia;s__Pseudescherichia vulneris	Gammaproteobacteria	1115515.3.PATRIC	1115515.3.PATRIC	1115515.3.PATRIC								97	1.7
EHK62337.1	SAMN00761066	Bacteria, Pseudomonadota, Gammaproteobacteria, Oceanospirillales, Halomonadaceae, Halomonas	Gammaproteobacteria	d__Bacteria;p__Pseudomonadota;c__Gammaproteobacteria;o__Pseudomonadales;f__Halomonadaceae;g__Halomonas;s__Halomonas sp002966495	Gammaproteobacteria	1118153.6.PATRIC	1118153.6.PATRIC	1118153.6.PATRIC								100	0
MBL8469199.1	SAMN17181059	Bacteria, Pseudomonadota, Betaproteobacteria, Nitrosomonadales, Sterolibacteriaceae, Methyloversatilis	Betaproteobacteria	d__Bacteria;p__Pseudomonadota;c__Gammaproteobacteria;o__Burkholderiales;f__Rhodocyclaceae;g__Methyloversatilis;s__Methyloversatilis discipulorum	Gammaproteobacteria	1119528.5.PATRIC	1119528.5.PATRIC	1119528.5.PATRIC	bioreactor sludge	Engineered	Bioreactor				1119528.5.PATRIC
MBT9515891.1	SAMN16635729	Bacteria, Pseudomonadota, Betaproteobacteria, Nitrosomonadales, Sterolibacteriaceae, Methyloversatilis	Betaproteobacteria	d__Bacteria;p__Pseudomonadota;c__Gammaproteobacteria;o__Burkholderiales;f__Rhodocyclaceae;g__Methyloversatilis;s__Methyloversatilis discipulorum_A	Gammaproteobacteria	1119528.6.PATRIC	1119528.6.PATRIC	1119528.6.PATRIC	groundwater from well H41 incubated with 12C bicarbonate for 21 days	Enviromental	Aquatic	Fresh Water			1119528.6.PATRIC
EOR05758.1	SAMN01087852	Bacteria, Pseudomonadota, Gammaproteobacteria, Moraxellales, Moraxellaceae, Acinetobacter	Gammaproteobacteria	d__Bacteria;p__Pseudomonadota;c__Gammaproteobacteria;o__Pseudomonadales;f__Moraxellaceae;g__Acinetobacter;s__Acinetobacter tandoii	Gammaproteobacteria	1120927.3.PATRIC	1120927.3.PATRIC	1120927.3.PATRIC	activated sludge plant	Engineered	Wastewater Treatment					100	0.7
SMC29329.1	SAMN02745857	Bacteria, Pseudomonadota, Betaproteobacteria, Neisseriales, Chitinibacteraceae, Andreprevotia	Betaproteobacteria	d__Bacteria;p__Pseudomonadota;c__Gammaproteobacteria;o__Burkholderiales;f__Chitinibacteraceae;g__Andreprevotia;s__Andreprevotia lacus	Gammaproteobacteria	1121001.3.PATRIC	1121001.3.PATRIC	1121001.3.PATRIC								94.3	4.2
KFN50584.1	SAMN03015222	Bacteria, Pseudomonadota, Gammaproteobacteria, Xanthomonadales, Xanthomonadaceae, Arenimonas	Gammaproteobacteria	d__Bacteria;p__Pseudomonadota;c__Gammaproteobacteria;o__Xanthomonadales;f__Xanthomonadaceae;g__Arenimonas;s__Arenimonas composti	Gammaproteobacteria	1121013.4.PATRIC	1121013.4.PATRIC	1121013.4.PATRIC	samples of compost	Enviromental	Terrestrial	Other				96.5	0.3
KFL36279.1	SAMN03004373	Bacteria, Pseudomonadota, Gammaproteobacteria, Xanthomonadales, Xanthomonadaceae, Arenimonas	Gammaproteobacteria	d__Bacteria;p__Pseudomonadota;c__Gammaproteobacteria;o__Xanthomonadales;f__Xanthomonadaceae;g__Arenimonas;s__Arenimonas donghaensis	Gammaproteobacteria	1121014.3.PATRIC	1121014.3.PATRIC	1121014.3.PATRIC	seashore sand	Enviromental	Terrestrial	Sand				98.1	0.3
PHN08461.1	SAMN07775960	Bacteria, Bacteroidota, Saprospiria, Saprospirales, Lewinellaceae, Flavilitoribacter	Bacteroidota	d__Bacteria;p__Bacteroidota;c__Bacteroidia;o__Chitinophagales;f__Saprospiraceae;g__Flavilitoribacter;s__Flavilitoribacter nigricans	Bacteroidota	1122177.3.PATRIC	1122177.3.PATRIC	1122177.3.PATRIC	brown beach	Enviromental	Terrestrial	Sand	temperature:25-28			98.3	1.4
SKA08659.1	SAMN02745674	Bacteria, Pseudomonadota, Gammaproteobacteria, Xanthomonadales, Xanthomonadaceae, Lysobacter	Gammaproteobacteria	d__Bacteria;p__Pseudomonadota;c__Gammaproteobacteria;o__Xanthomonadales;f__Xanthomonadaceae;g__Lysobacter_C;s__Lysobacter_C spongiicola	Gammaproteobacteria	1122188.5.PATRIC	1122188.5.PATRIC	1122188.5.PATRIC								98.7	0.8
SFC06597.1	SAMN05660443	Bacteria, Pseudomonadota, Gammaproteobacteria, Oceanospirillales, Oceanospirillaceae, Marinospirillum	Gammaproteobacteria	d__Bacteria;p__Pseudomonadota;c__Gammaproteobacteria;o__Pseudomonadales;f__Halomonadaceae;g__Marinospirillum;s__Marinospirillum celere	Gammaproteobacteria	1122252.3.PATRIC	1122252.3.PATRIC	1122252.3.PATRIC								100	0
ENO87216.1	SAMN02470716	Bacteria, Pseudomonadota, Betaproteobacteria, Rhodocyclales, Zoogloeaceae, Thauera	Betaproteobacteria	d__Bacteria;p__Pseudomonadota;c__Gammaproteobacteria;o__Burkholderiales;f__Rhodocyclaceae;g__Thauera;s__Thauera linaloolentis	Gammaproteobacteria	1123367.4.PATRIC	1123367.4.PATRIC	1123367.4.PATRIC							1123367.4.PATRIC	99.4	1.9
OJA07477.1	SAMN05415087	Bacteria, Pseudomonadota, Gammaproteobacteria, Oceanospirillales, Halomonadaceae, Halomonas	Gammaproteobacteria	d__Bacteria;p__Pseudomonadota;c__Gammaproteobacteria;o__Pseudomonadales;f__Halomonadaceae;g__Halomonas;s__Halomonas sp001882345	Gammaproteobacteria	1123773.3.PATRIC	1123773.3.PATRIC	1123773.3.PATRIC	lake water	Enviromental	Aquatic	Fresh Water			1123773.3.PATRIC	100	0
SIO35944.1	SAMN02743940	Bacteria, Pseudomonadota, Betaproteobacteria, Nitrosomonadales, Nitrosomonadaceae, Nitrosomonas	Betaproteobacteria	d__Bacteria;p__Pseudomonadota;c__Gammaproteobacteria;o__Burkholderiales;f__Nitrosomonadaceae;g__Nitrosomonas;s__Nitrosomonas cryotolerans	Gammaproteobacteria	1131553.6.PATRIC	1131553.6.PATRIC	1131553.6.PATRIC								99	0
EIK44195.1	SAMN02471006	Bacteria, Pseudomonadota, Gammaproteobacteria, Cellvibrionales, Cellvibrionaceae, Cellvibrio	Gammaproteobacteria	d__Bacteria;p__Pseudomonadota;c__Gammaproteobacteria;o__Pseudomonadales;f__Cellvibrionaceae;g__Cellvibrio;s__Cellvibrio sp000263355	Gammaproteobacteria	1134474.3.PATRIC	1134474.3.PATRIC	1134474.3.PATRIC	bovine rumen	Host-associated	Animal			Bos taurus		100	0
KEF31847.1	SAMN02854799	Bacteria, Pseudomonadota, Gammaproteobacteria, Pseudomonadales, Marinobacteraceae, Marinobacter	Gammaproteobacteria	d__Bacteria;p__Pseudomonadota;c__Gammaproteobacteria;o__Pseudomonadales;f__Oleiphilaceae;g__Marinobacter;s__Marinobacter nitratireducens	Gammaproteobacteria	1137280.3.PATRIC	1137280.3.PATRIC	1137280.3.PATRIC	sea water sample collected from Visakhapatnam, India	Enviromental	Aquatic	Marine			1137280.3.PATRIC	100	0
EJL83764.1	SAMN00839628	Bacteria, Pseudomonadota, Gammaproteobacteria, Enterobacterales, Erwiniaceae, Pantoea	Gammaproteobacteria	d__Bacteria;p__Pseudomonadota;c__Gammaproteobacteria;o__Enterobacterales;f__Enterobacteriaceae;g__Pantoea;s__Pantoea sp001187905	Gammaproteobacteria	1144320.3.PATRIC	1144320.3.PATRIC	1144320.3.PATRIC	root	Host-associated	Plant			Cottonwood poplar, Populus deltoides	1144320.3.PATRIC	100	0
PTV45034.1	SAMN08887214	Bacteria, Pseudomonadota, Gammaproteobacteria, Moraxellales, Moraxellaceae, Acinetobacter	Gammaproteobacteria	d__Bacteria;p__Pseudomonadota;c__Gammaproteobacteria;o__Pseudomonadales;f__Moraxellaceae;g__Acinetobacter;s__Acinetobacter oleivorans	Gammaproteobacteria	1148157.8.PATRIC	1148157.8.PATRIC	1148157.8.PATRIC	soil	Enviromental	Terrestrial	Soil			1148157.8.PATRIC	100	0
BBI59961.1	SAMN10888055	Bacteria, Pseudomonadota, Gammaproteobacteria, Oceanospirillales, Halomonadaceae, Halomonas	Gammaproteobacteria	d__Bacteria;p__Pseudomonadota;c__Gammaproteobacteria;o__Pseudomonadales;f__Halomonadaceae;g__Halomonas;s__Halomonas sulfidaeris	Gammaproteobacteria	115553.7.PATRIC	115553.7.PATRIC	115553.7.PATRIC	metal sulfide rock	Enviromental	Terrestrial	Rock/Mineral
ATH77957.1	SAMN07609045	Bacteria, Pseudomonadota, Gammaproteobacteria, Oceanospirillales, Halomonadaceae, Halomonas	Gammaproteobacteria	d__Bacteria;p__Pseudomonadota;c__Gammaproteobacteria;o__Pseudomonadales;f__Halomonadaceae;g__Halomonas;s__Halomonas hamiltonii	Gammaproteobacteria	115561.9.PATRIC	115561.9.PATRIC	115561.9.PATRIC	pulp mill wastewater	Engineered	Wastewater		env_biome:Pulp mill wastewater			100	0
PYG00712.1	SAMN02194363	Bacteria, Pseudomonadota, Gammaproteobacteria, Chromatiales, Ectothiorhodospiraceae, Thioalkalivibrio	Gammaproteobacteria	d__Bacteria;p__Pseudomonadota;c__Gammaproteobacteria;o__Ectothiorhodospirales;f__Thioalkalivibrionaceae;g__Thioalkalivibrio;s__Thioalkalivibrio halophilus	Gammaproteobacteria	1158175.3.PATRIC	1158175.3.PATRIC	1158175.3.PATRIC	soda lakes, can thrive at pH 10 and salt concentrations up to 4 M sodium and 3 M potassium	Enviromental	Aquatic	Extreme				99	0
SEK99210.1	SAMN04487787	Bacteria, Pseudomonadota, Gammaproteobacteria, Enterobacterales, Enterobacteriaceae, Kosakonia	Gammaproteobacteria	d__Bacteria;p__Pseudomonadota;c__Gammaproteobacteria;o__Enterobacterales;f__Enterobacteriaceae;g__Kosakonia;s__Kosakonia sacchari_B	Gammaproteobacteria	1158459.7.PATRIC	1158459.7.PATRIC	1158459.7.PATRIC								98.7	1.5
SDB51950.1	SAMN02927930	Bacteria, Pseudomonadota, Gammaproteobacteria, Alteromonadales, Idiomarinaceae, Pseudidiomarina	Gammaproteobacteria	d__Bacteria;p__Pseudomonadota;c__Gammaproteobacteria;o__Enterobacterales_A;f__Alteromonadaceae;g__Pseudidiomarina;s__Pseudidiomarina indica	Gammaproteobacteria	1159017.3.PATRIC	1159017.3.PATRIC	1159017.3.PATRIC								100	0
CCG86541.1	SAMEA3146270	Bacteria, Pseudomonadota, Gammaproteobacteria, Enterobacterales, Erwiniaceae, Erwinia	Gammaproteobacteria	d__Bacteria;p__Pseudomonadota;c__Gammaproteobacteria;o__Enterobacterales;f__Enterobacteriaceae;g__Erwinia;s__Erwinia piriflorinigrans	Gammaproteobacteria	1161919.3.PATRIC	1161919.3.PATRIC	1161919.3.PATRIC							1161919.3.PATRIC	100	0
EIL89120.1	SAMN02469837	Bacteria, Pseudomonadota, Gammaproteobacteria, Xanthomonadales, Rhodanobacteraceae, Rhodanobacter	Gammaproteobacteria	d__Bacteria;p__Pseudomonadota;c__Gammaproteobacteria;o__Xanthomonadales;f__Rhodanobacteraceae;g__Rhodanobacter;s__Rhodanobacter fulvus	Gammaproteobacteria	1163408.3.PATRIC	1163408.3.PATRIC	1163408.3.PATRIC	nuclear legacy waste site suspected for denitirification	Engineered	Other					99.3	0.7
EIM01487.1	SAMN02469838	Bacteria, Pseudomonadota, Gammaproteobacteria, Xanthomonadales, Rhodanobacteraceae, Rhodanobacter	Gammaproteobacteria	d__Bacteria;p__Pseudomonadota;c__Gammaproteobacteria;o__Xanthomonadales;f__Rhodanobacteraceae;g__Rhodanobacter;s__Rhodanobacter thiooxydans	Gammaproteobacteria	1163409.3.PATRIC	1163409.3.PATRIC	1163409.3.PATRIC	nuclear legacy waste site suspected for denitirification	Engineered	Other					100	2.7
EOU81113.1	SAMN00847667	Bacteria, Pseudomonadota, Gammaproteobacteria, Enterobacterales, Enterobacteriaceae, Escherichia	Gammaproteobacteria	d__Bacteria;p__Pseudomonadota;c__Gammaproteobacteria;o__Enterobacterales;f__Enterobacteriaceae;g__Escherichia;s__Escherichia ruysiae	Gammaproteobacteria	1169349.3.PATRIC	1169349.3.PATRIC	1169349.3.PATRIC	faecal	Host-associated	Other			Human, Homo sapiens		98.1	0.4
EIT72097.1	SAMN02469573	Bacteria, Pseudomonadota, Gammaproteobacteria, Nevskiales, Nevskiaceae, Hydrocarboniphaga	Gammaproteobacteria	d__Bacteria;p__Pseudomonadota;c__Gammaproteobacteria;o__Nevskiales;f__Nevskiaceae;g__Hydrocarboniphaga;s__Hydrocarboniphaga effusa	Gammaproteobacteria	1172194.9.PATRIC	1172194.9.PATRIC	1172194.9.PATRIC	soil sample contaminated with heavy fuel oil	Enviromental	Terrestrial	Soil			1172194.9.PATRIC
KGD59820.1	SAMN03076214	Bacteria, Pseudomonadota, Gammaproteobacteria, Oceanospirillales, Alcanivoracaceae, Alcanivorax	Gammaproteobacteria	d__Bacteria;p__Pseudomonadota;c__Gammaproteobacteria;o__Pseudomonadales;f__Alcanivoracaceae;g__Alcanivorax;s__Alcanivorax jadensis	Gammaproteobacteria	1177181.3.PATRIC	1177181.3.PATRIC	1177181.3.PATRIC	marine sediment from the North Sea	Enviromental	Aquatic	Marine				100	0
KAF1020440.1	SAMN12995585	Bacteria, Pseudomonadota, Betaproteobacteria, Burkholderiales, Comamonadaceae, Paracidovorax	Betaproteobacteria	d__Bacteria;p__Pseudomonadota;c__Gammaproteobacteria;o__Burkholderiales;f__Burkholderiaceae_B;g__Comamonas_F;s__Comamonas_F wautersii_A	Gammaproteobacteria	1177982.5.PATRIC	1177982.5.PATRIC	1177982.5.PATRIC	beetle eggs	Host-associated	Animal			Lagria villosa	1177982.5.PATRIC
ERL52223.1	SAMN02469496	Bacteria, Pseudomonadota, Gammaproteobacteria, Oceanospirillales, Halomonadaceae, Halomonas	Gammaproteobacteria	d__Bacteria;p__Pseudomonadota;c__Gammaproteobacteria;o__Pseudomonadales;f__Halomonadaceae;g__Halomonas;s__Halomonas huangheensis	Gammaproteobacteria	1178482.3.PATRIC	1178482.3.PATRIC	1178482.3.PATRIC	saline-alkali soil	Enviromental	Terrestrial	Soil			1178482.3.PATRIC	100	0.9
EIK96946.1	SAMN02471701	Bacteria, Pseudomonadota, Gammaproteobacteria, Pseudomonadales, Pseudomonadaceae, Pseudomonas	Gammaproteobacteria	d__Bacteria;p__Pseudomonadota;c__Gammaproteobacteria;o__Pseudomonadales;f__Pseudomonadaceae;g__Pseudomonas_E;s__Pseudomonas_E sp000263855	Gammaproteobacteria	1179778.3.PATRIC	1179778.3.PATRIC	1179778.3.PATRIC						Bursaphelenchus xylophilus	1179778.3.PATRIC	100	2.5
SDL23197.1	SAMN05661010	Bacteria, Pseudomonadota, Gammaproteobacteria, Oceanospirillales, Halomonadaceae, Halomonas	Gammaproteobacteria	d__Bacteria;p__Pseudomonadota;c__Gammaproteobacteria;o__Pseudomonadales;f__Halomonadaceae;g__Modicisalibacter;s__Modicisalibacter muralis	Gammaproteobacteria	119000.3.PATRIC	119000.3.PATRIC	119000.3.PATRIC								98.3	0
SHE48957.1	SAMN05443144	Bacteria, Balneolota, Balneolia, Balneolales, Balneolaceae, Fodinibius	Balneolota	d__Bacteria;p__Bacteroidota;c__Rhodothermia;o__Balneolales;f__Balneolaceae;g__Aliifodinibius;s__Aliifodinibius roseus	Bacteroidota	1194090.4.PATRIC	1194090.4.PATRIC	1194090.4.PATRIC								98.7	0
EIW90146.1	SAMN02470206	Bacteria, Pseudomonadota, Gammaproteobacteria, Alteromonadales, Alteromonadaceae, Alishewanella	Gammaproteobacteria	d__Bacteria;p__Pseudomonadota;c__Gammaproteobacteria;o__Enterobacterales_A;f__Alteromonadaceae;g__Alishewanella;s__Alishewanella agri	Gammaproteobacteria	1195246.3.PATRIC	1195246.3.PATRIC	1195246.3.PATRIC	landfill soil from iron manufacture	Engineered	Other					100	0
ORF40769.1	SAMN05603569	Bacteria, Pseudomonadota, Betaproteobacteria, Neisseriales, Neisseriaceae, Snodgrassella	Betaproteobacteria	d__Bacteria;p__Pseudomonadota;c__Gammaproteobacteria;o__Burkholderiales;f__Neisseriaceae;g__Snodgrassella;s__Snodgrassella alvi	Gammaproteobacteria	1196083.85.PATRIC	1196083.85.PATRIC	1196083.85.PATRIC	Gut	Host-associated	Human			Honey bee, Apis mellifera		96.6	0
AGR58805.1	SAMN02603391	Bacteria, Pseudomonadota, Gammaproteobacteria, Enterobacterales, Enterobacteriaceae, Salmonella	Gammaproteobacteria	d__Bacteria;p__Pseudomonadota;c__Gammaproteobacteria;o__Enterobacterales;f__Enterobacteriaceae;g__Salmonella;s__Salmonella bongori	Gammaproteobacteria	1197719.3.PATRIC	1197719.3.PATRIC	1197719.3.PATRIC								96.2	0.6
KIQ96480.1	SAMN03292482	Bacteria, Pseudomonadota, Gammaproteobacteria, Xanthomonadales, Xanthomonadaceae, Lysobacter	Gammaproteobacteria	d__Bacteria;p__Pseudomonadota;c__Gammaproteobacteria;o__Xanthomonadales;f__Xanthomonadaceae;g__Lysobacter_C;s__Lysobacter_C sp000855665	Gammaproteobacteria	1199154.3.PATRIC	1199154.3.PATRIC	1199154.3.PATRIC	Decomposing penguin feathers	Host-associated	Animal			Pygoscelis papua		98.4	43.3
ELY22056.1	SAMN02471939	Bacteria, Pseudomonadota, Gammaproteobacteria, Oceanospirillales, Halomonadaceae, Halomonas	Gammaproteobacteria	d__Bacteria;p__Pseudomonadota;c__Gammaproteobacteria;o__Pseudomonadales;f__Halomonadaceae;g__Halomonas;s__Halomonas titanicae	Gammaproteobacteria	1204738.3.PATRIC	1204738.3.PATRIC	1204738.3.PATRIC								100	0.9
ENV72339.1	SAMN01087830	Bacteria, Pseudomonadota, Gammaproteobacteria, Moraxellales, Moraxellaceae, Acinetobacter	Gammaproteobacteria	d__Bacteria;p__Pseudomonadota;c__Gammaproteobacteria;o__Pseudomonadales;f__Moraxellaceae;g__Acinetobacter;s__Acinetobacter johnsonii	Gammaproteobacteria	1217662.6.PATRIC	1217662.6.PATRIC	1217662.6.PATRIC	Water	Enviromental	Aquatic	Other				100	0.7
ENU79919.1	SAMN01828173	Bacteria, Pseudomonadota, Gammaproteobacteria, Moraxellales, Moraxellaceae, Acinetobacter	Gammaproteobacteria	d__Bacteria;p__Pseudomonadota;c__Gammaproteobacteria;o__Pseudomonadales;f__Moraxellaceae;g__Acinetobacter;s__Acinetobacter sp000368265	Gammaproteobacteria	1217714.3.PATRIC	1217714.3.PATRIC	1217714.3.PATRIC	Pond mud	Enviromental	Aquatic	Other				98.6	0.7
BBL26346.1	SAMD00018640	Bacteria, Pseudomonadota, Betaproteobacteria, Burkholderiales, Comamonadaceae, Comamonas	Betaproteobacteria	d__Bacteria;p__Pseudomonadota;c__Gammaproteobacteria;o__Burkholderiales;f__Burkholderiaceae_B;g__Comamonas;s__Comamonas terrigena	Gammaproteobacteria	1219032.4.PATRIC	1219032.4.PATRIC	1219032.4.PATRIC					env_biome:Hay-infusion filtrate			98.8	1.2
SHN00176.1	SAMN05216288	Bacteria, Pseudomonadota, Gammaproteobacteria, Pseudomonadales, Pseudomonadaceae, Pseudomonas	Gammaproteobacteria	d__Bacteria;p__Pseudomonadota;c__Gammaproteobacteria;o__Pseudomonadales;f__Pseudomonadaceae;g__Pseudomonas_E;s__Pseudomonas_E punonensis	Gammaproteobacteria	1220495.4.PATRIC	1220495.4.PATRIC	1220495.4.PATRIC								98.7	0.9
GGC64893.1	SAMD00244915	Bacteria, Pseudomonadota, Betaproteobacteria, Burkholderiales, Oxalobacteraceae, Undibacterium	Betaproteobacteria	d__Bacteria;p__Pseudomonadota;c__Gammaproteobacteria;o__Burkholderiales;f__Burkholderiaceae;g__Undibacterium;s__Undibacterium terreum	Gammaproteobacteria	1224302.3.PATRIC	1224302.3.PATRIC	1224302.3.PATRIC
KEA51016.1	SAMN02719562	Bacteria, Pseudomonadota, Gammaproteobacteria, Enterobacterales, Enterobacteriaceae, Mangrovibacter	Gammaproteobacteria	d__Bacteria;p__Pseudomonadota;c__Gammaproteobacteria;o__Enterobacterales;f__Enterobacteriaceae;g__Mangrovibacter;s__Mangrovibacter plantisponsor	Gammaproteobacteria	1224318.5.PATRIC	1224318.5.PATRIC	1224318.5.PATRIC	Aquaculture pond	Engineered	Built Environment
EON19880.1	SAMN02469696	Bacteria, Pseudomonadota, Betaproteobacteria, Burkholderiales, Burkholderiaceae, Cupriavidus	Betaproteobacteria	d__Bacteria;p__Pseudomonadota;c__Gammaproteobacteria;o__Burkholderiales;f__Burkholderiaceae;g__Cupriavidus;s__Cupriavidus necator	Gammaproteobacteria	1229514.3.PATRIC	1229514.3.PATRIC	1229514.3.PATRIC	soil sample	Enviromental	Terrestrial	Soil			1229514.3.PATRIC	98.7	0
KTC63344.1	SAMN04092565	Bacteria, Pseudomonadota, Gammaproteobacteria, Pseudomonadales, Pseudomonadaceae, Pseudomonas	Gammaproteobacteria	d__Bacteria;p__Pseudomonadota;c__Gammaproteobacteria;o__Pseudomonadales;f__Pseudomonadaceae;g__Pseudomonas_E;s__	Gammaproteobacteria	1230466.3.PATRIC	1230466.3.PATRIC	1230466.3.PATRIC	kiwi fruit	Host-associated	Plant				1230466.3.PATRIC	99.6	42.1
MBN9132317.1	SAMN18061418	Bacteria, Pseudomonadota, Betaproteobacteria, Nitrosomonadales, Nitrosomonadaceae, Nitrosospira	Betaproteobacteria	d__Bacteria;p__Pseudomonadota;c__Gammaproteobacteria;o__Burkholderiales;f__Nitrosomonadaceae;g__Nitrosospira;s__Nitrosospira multiformis_F	Gammaproteobacteria	1231.17.PATRIC	1231.17.PATRIC	1231.17.PATRIC	biofilm fraction from bioreactor innoculated with Activated Sludge Tailings Effluent Remediation (ASTER); culture conditions: molasses with increasing thiocyanate until 250 mg/L maintanence	Engineered	Bioreactor
SET25610.1	SAMN05216412	Bacteria, Pseudomonadota, Betaproteobacteria, Nitrosomonadales, Nitrosomonadaceae, Nitrosospira	Betaproteobacteria	d__Bacteria;p__Pseudomonadota;c__Gammaproteobacteria;o__Burkholderiales;f__Nitrosomonadaceae;g__Nitrosospira;s__Nitrosospira multiformis_B	Gammaproteobacteria	1231.6.PATRIC	1231.6.PATRIC	1231.6.PATRIC								100	0
SEM75559.1	SAMN05216404	Bacteria, Pseudomonadota, Betaproteobacteria, Nitrosomonadales, Nitrosomonadaceae, Nitrosospira	Betaproteobacteria	d__Bacteria;p__Pseudomonadota;c__Gammaproteobacteria;o__Burkholderiales;f__Nitrosomonadaceae;g__Nitrosospira;s__Nitrosospira multiformis_A	Gammaproteobacteria	1231.7.PATRIC	1231.7.PATRIC	1231.7.PATRIC								100	0
SEK65026.1	SAMN05216387	Bacteria, Pseudomonadota, Betaproteobacteria, Nitrosomonadales, Nitrosomonadaceae, Nitrosovibrio	Betaproteobacteria	d__Bacteria;p__Pseudomonadota;c__Gammaproteobacteria;o__Burkholderiales;f__Nitrosomonadaceae;g__Nitrosospira;s__Nitrosospira tenuis	Gammaproteobacteria	1233.3.PATRIC	1233.3.PATRIC	1233.3.PATRIC								100	0
GGY65207.1	SAMD00245625	Bacteria, Pseudomonadota, Gammaproteobacteria, Cellvibrionales, Cellvibrionaceae, Cellvibrio	Gammaproteobacteria	d__Bacteria;p__Pseudomonadota;c__Gammaproteobacteria;o__Pseudomonadales;f__Cellvibrionaceae;g__Cellvibrio;s__Cellvibrio zantedeschiae	Gammaproteobacteria	1237077.3.PATRIC	1237077.3.PATRIC	1237077.3.PATRIC
TSH92104.1	SAMN12317593	Bacteria, Pseudomonadota, Betaproteobacteria, Burkholderiales, Alcaligenaceae, Verticiella	Betaproteobacteria	d__Bacteria;p__Pseudomonadota;c__Gammaproteobacteria;o__Burkholderiales;f__Burkholderiaceae_C;g__Verticiella;s__Verticiella sediminum	Gammaproteobacteria	1247510.3.PATRIC	1247510.3.PATRIC	1247510.3.PATRIC	seawater	Enviromental	Aquatic	Marine
AHG62348.1	SAMN02641504	Bacteria, Pseudomonadota, Betaproteobacteria, Burkholderiales, Alcaligenaceae	Betaproteobacteria	d__Bacteria;p__Pseudomonadota;c__Gammaproteobacteria;o__Burkholderiales;f__Burkholderiaceae_C;g__Advenella;s__Advenella mimigardefordensis	Gammaproteobacteria	1247726.3.PATRIC	1247726.3.PATRIC	1247726.3.PATRIC	compost	Enviromental	Terrestrial	Other			1247726.3.PATRIC	98.7	0
RUO29520.1	SAMN08100006	Bacteria, Pseudomonadota, Gammaproteobacteria, Alteromonadales, Idiomarinaceae, Aliidiomarina	Gammaproteobacteria	d__Bacteria;p__Pseudomonadota;c__Gammaproteobacteria;o__Enterobacterales_A;f__Alteromonadaceae;g__Aliidiomarina;s__Aliidiomarina sanyensis	Gammaproteobacteria	1249555.3.PATRIC	1249555.3.PATRIC	1249555.3.PATRIC	pond water	Enviromental	Aquatic	Other
TVZ21288.1	SAMN02982925	Bacteria, Bacteroidota, Flavobacteriia, Flavobacteriales, Flavobacteriaceae, Dokdonia	Bacteroidota	d__Bacteria;p__Bacteroidota;c__Bacteroidia;o__Flavobacteriales;f__Flavobacteriaceae;g__Dokdonia;s__Dokdonia sp000212355	Bacteroidota	1249996.3.PATRIC	1249996.3.PATRIC	1249996.3.PATRIC
AGA35195.1	SAMN02602962	Bacteria, Pseudomonadota, Gammaproteobacteria, Chromatiales, Ectothiorhodospiraceae, Thioalkalivibrio	Gammaproteobacteria	d__Bacteria;p__Pseudomonadota;c__Gammaproteobacteria;o__Ectothiorhodospirales;f__Thioalkalivibrionaceae;g__Thioalkalivibrio_B;s__Thioalkalivibrio_B nitratireducens	Gammaproteobacteria	1255043.27.PATRIC	1255043.27.PATRIC	1255043.27.PATRIC								95.1	0.8
MBK3316767.1	SAMN14683410	Bacteria, Proteobacteria, Gammaproteobacteria, Xanthomonadales, Xanthomonadaceae, Lysobacter	Gammaproteobacteria	d__Bacteria;p__Pseudomonadota;c__Gammaproteobacteria;o__Xanthomonadales;f__Xanthomonadaceae;g__Lysobacter;s__Lysobacter arenosi	Gammaproteobacteria	1255263.6.PATRIC	1255263.6.PATRIC	1255263.6.PATRIC	soil	Enviromental	Terrestrial	Soil
SCB02857.1	SAMEA4358958	Bacteria, Pseudomonadota, Gammaproteobacteria, Xanthomonadales, Xanthomonadaceae, Xanthomonas	Gammaproteobacteria	d__Bacteria;p__Pseudomonadota;c__Gammaproteobacteria;o__Xanthomonadales;f__Xanthomonadaceae;g__Xanthomonas_A;s__Xanthomonas_A translucens	Gammaproteobacteria	1261556.5.PATRIC	1261556.5.PATRIC	1261556.5.PATRIC							1261556.5.PATRIC	100	1
KAA8732785.1	SAMN12771116	Bacteria, Pseudomonadota, Gammaproteobacteria, Moraxellales, Moraxellaceae, Acinetobacter	Gammaproteobacteria	d__Bacteria;p__Pseudomonadota;c__Gammaproteobacteria;o__Pseudomonadales;f__Moraxellaceae;g__Acinetobacter;s__Acinetobacter qingfengensis	Gammaproteobacteria	1262585.11.PATRIC	1262585.11.PATRIC	1262585.11.PATRIC	bark	Host-associated	Plant			Populus
KGE02871.1	SAMN03076238	Bacteria, Pseudomonadota, Gammaproteobacteria, Cellvibrionales, Halieaceae, Pseudohaliea	Gammaproteobacteria	d__Bacteria;p__Pseudomonadota;c__Gammaproteobacteria;o__Pseudomonadales;f__Halieaceae;g__Pseudohaliea;s__Pseudohaliea rubra	Gammaproteobacteria	1265313.9.PATRIC	1265313.9.PATRIC	1265313.9.PATRIC	surface seawater	Enviromental	Aquatic	Marine
CCQ91980.1	SAMEA2272521	Bacteria, Nitrospinae/Tectomicrobia group, Nitrospinota, Nitrospinia, Nitrospinales, Nitrospinaceae, Nitrospina	Nitrospinota	d__Bacteria;p__Nitrospinota;c__Nitrospinia;o__Nitrospinales;f__Nitrospinaceae;g__Nitrospina;s__Nitrospina gracilis	Nitrospinota	1266370.3.PATRIC	1266370.3.PATRIC	1266370.3.PATRIC	ocean surface waters	Enviromental	Aquatic	Marine				93.2	4
AMD50408.1	SAMN02951876	Bacteria, Pseudomonadota, Betaproteobacteria, Burkholderiales, Alcaligenaceae, Bordetella	Betaproteobacteria	d__Bacteria;p__Pseudomonadota;c__Gammaproteobacteria;o__Burkholderiales;f__Burkholderiaceae_C;g__Bordetella;s__Bordetella holmesii	Gammaproteobacteria	1266729.3.PATRIC	1266729.3.PATRIC	1266729.3.PATRIC	blood	Host-associated	Other			Human, Homo sapiens		99.3	0.7
QCK16810.1	SAMN08931443	Bacteria, Bacteroidota, Cytophagia, Cytophagales, Mangrovivirgaceae, Mangrovivirga	Bacteroidota	d__Bacteria;p__Bacteroidota;c__Bacteroidia;o__Cytophagales;f__Cyclobacteriaceae;g__Mangrovivirga;s__Mangrovivirga cuniculi	Bacteroidota	1267423.13.PATRIC	1267423.13.PATRIC	1267423.13.PATRIC
ALD93358.1	SAMN02665997	Bacteria, Pseudomonadota, Betaproteobacteria, Burkholderiales, Burkholderiaceae, Cupriavidus	Betaproteobacteria	d__Bacteria;p__Pseudomonadota;c__Gammaproteobacteria;o__Burkholderiales;f__Burkholderiaceae;g__Cupriavidus;s__Cupriavidus gilardii	Gammaproteobacteria	1267562.4.PATRIC	1267562.4.PATRIC	1267562.4.PATRIC	Tar Pits	Enviromental	Terrestrial	Other	env_biome:Asphalt deposits		1267562.4.PATRIC	98.7	5.1
RPE74680.1	SAMN10362888	Bacteria, Pseudomonadota, Gammaproteobacteria, Xanthomonadales, Xanthomonadaceae, Vulcaniibacterium	Gammaproteobacteria	d__Bacteria;p__Pseudomonadota;c__Gammaproteobacteria;o__Xanthomonadales;f__Xanthomonadaceae;g__Lysobacter;s__Lysobacter tengchongensis	Gammaproteobacteria	1273429.3.PATRIC	1273429.3.PATRIC	1273429.3.PATRIC
TCT23747.1	SAMN10363437	Bacteria, Pseudomonadota, Gammaproteobacteria, Chromatiales, Chromatiaceae, Thiobaca	Gammaproteobacteria	d__Bacteria;p__Pseudomonadota;c__Gammaproteobacteria;o__Chromatiales;f__Chromatiaceae;g__Thiobaca;s__Thiobaca trueperi	Gammaproteobacteria	127458.4.PATRIC	127458.4.PATRIC	127458.4.PATRIC
KDB53191.1	SAMN02767310	Bacteria, Pseudomonadota, Betaproteobacteria, Burkholderiales, Sphaerotilaceae, Sphaerotilus	Betaproteobacteria	d__Bacteria;p__Pseudomonadota;c__Gammaproteobacteria;o__Burkholderiales;f__Burkholderiaceae_B;g__Sphaerotilus;s__Sphaerotilus natans	Gammaproteobacteria	1286631.3.PATRIC	1286631.3.PATRIC	1286631.3.PATRIC							1286631.3.PATRIC	100	0
CAB3651604.1	SAMEA6647244	Bacteria, Pseudomonadota, Betaproteobacteria, Burkholderiales, Alcaligenaceae, Achromobacter	Betaproteobacteria	d__Bacteria;p__Pseudomonadota;c__Gammaproteobacteria;o__Burkholderiales;f__Burkholderiaceae_C;g__Achromobacter;s__Achromobacter insuavis	Gammaproteobacteria	1287735.15.PATRIC	1287735.15.PATRIC	1287735.15.PATRIC	Human	Host-associated	Human
CAB3811908.1	SAMEA6797398	Bacteria, Pseudomonadota, Betaproteobacteria, Burkholderiales, Alcaligenaceae, Achromobacter	Betaproteobacteria	d__Bacteria;p__Pseudomonadota;c__Gammaproteobacteria;o__Burkholderiales;f__Burkholderiaceae_C;g__Achromobacter;s__Achromobacter aegrifaciens	Gammaproteobacteria	1287736.4.PATRIC	1287736.4.PATRIC	1287736.4.PATRIC	Human	Host-associated	Human
CAB3927693.1	SAMEA6797399	Bacteria, Pseudomonadota, Betaproteobacteria, Burkholderiales, Alcaligenaceae, Achromobacter	Betaproteobacteria	d__Bacteria;p__Pseudomonadota;c__Gammaproteobacteria;o__Burkholderiales;f__Burkholderiaceae_C;g__Achromobacter;s__Achromobacter anxifer	Gammaproteobacteria	1287737.3.PATRIC	1287737.3.PATRIC	1287737.3.PATRIC	Sludge	Other
ALJ26487.1	SAMN04099006	Bacteria, Pseudomonadota, Gammaproteobacteria, Xanthomonadales, Xanthomonadaceae, Stenotrophomonas	Gammaproteobacteria	d__Bacteria;p__Pseudomonadota;c__Gammaproteobacteria;o__Xanthomonadales;f__Xanthomonadaceae;g__Stenotrophomonas;s__Stenotrophomonas acidaminiphila	Gammaproteobacteria	128780.6.PATRIC	128780.6.PATRIC	128780.6.PATRIC	superficial sediment of polluted river	Enviromental	Aquatic	Other				99.7	0.3
ARO87861.1	SAMEA2272307	Bacteria, Pseudomonadota, Betaproteobacteria, Nitrosomonadales, Nitrosomonadaceae, Nitrosospira	Betaproteobacteria	d__Bacteria;p__Pseudomonadota;c__Gammaproteobacteria;o__Burkholderiales;f__Nitrosomonadaceae;g__Nitrosospira;s__Nitrosospira lacus	Gammaproteobacteria	1288494.14.PATRIC	1288494.14.PATRIC	1288494.14.PATRIC								97.7	2.4
ATB30787.1	SAMN06850203	Bacteria, Myxococcota, Myxococcia, Myxococcales, Cystobacterineae, Archangiaceae, Melittangium	Myxococcota	d__Bacteria;p__Myxococcota;c__Myxococcia;o__Myxococcales;f__Myxococcaceae;g__Melittangium;s__Melittangium boletus	Myxococcota	1294270.3.PATRIC	1294270.3.PATRIC	1294270.3.PATRIC	soil with rotting wood	Enviromental	Terrestrial	Soil				98.3	9.5
AWI52083.1	SAMN09010100	Bacteria, Pseudomonadota, Betaproteobacteria, Burkholderiales, Aquabacterium	Betaproteobacteria	d__Bacteria;p__Pseudomonadota;c__Gammaproteobacteria;o__Burkholderiales;f__Burkholderiaceae_B;g__Aquabacterium;s__Aquabacterium olei	Gammaproteobacteria	1296669.4.PATRIC	1296669.4.PATRIC	1296669.4.PATRIC	soil	Enviromental	Terrestrial	Soil			1296669.4.PATRIC	100	0
TDR49796.1	SAMN10361621	Bacteria, Pseudomonadota, Gammaproteobacteria, Pseudomonadales, Pseudomonadaceae, Pseudomonas	Gammaproteobacteria	d__Bacteria;p__Pseudomonadota;c__Gammaproteobacteria;o__Pseudomonadales;f__Pseudomonadaceae;g__Pseudomonas_E;s__Pseudomonas_E proteolytica	Gammaproteobacteria	129817.14.PATRIC	129817.14.PATRIC	129817.14.PATRIC							129817.14.PATRIC
SDV11242.1	SAMN04490181	Bacteria, Pseudomonadota, Gammaproteobacteria, Pseudomonadales, Pseudomonadaceae, Pseudomonas	Gammaproteobacteria	d__Bacteria;p__Pseudomonadota;c__Gammaproteobacteria;o__Pseudomonadales;f__Pseudomonadaceae;g__Pseudomonas_E;s__Pseudomonas_E brenneri	Gammaproteobacteria	129817.4.PATRIC	129817.4.PATRIC	129817.4.PATRIC							129817.4.PATRIC	100	0.3
KPQ05149.1	SAMN03785502	Bacteria, Pseudomonadota, Gammaproteobacteria, Alteromonadales, Idiomarinaceae	Gammaproteobacteria	d__Bacteria;p__Pseudomonadota;c__Gammaproteobacteria;o__Enterobacterales_A;f__Alteromonadaceae;g__Aliidiomarina;s__Aliidiomarina sp001458075	Gammaproteobacteria	1298881.43.PATRIC	1298881.43.PATRIC	1298881.43.PATRIC	enrichment culture HLUCC-O from microbial mat sample; contains cyanobacterium Phormidium OSCR and associated heterotrophs	Enviromental	Other
ANB19507.1	SAMN04631807	Bacteria, Pseudomonadota, Gammaproteobacteria, Xanthomonadales, Rhodanobacteraceae, Dokdonella	Gammaproteobacteria	d__Bacteria;p__Pseudomonadota;c__Gammaproteobacteria;o__Xanthomonadales;f__Rhodanobacteraceae;g__Dokdonella;s__Dokdonella koreensis	Gammaproteobacteria	1300342.5.PATRIC	1300342.5.PATRIC	1300342.5.PATRIC	soil on Dokdo Island, Republic of Korea	Enviromental	Terrestrial	Soil			1300342.5.PATRIC
ANH59909.1	SAMN04572126	Bacteria, Bacteroidota, Flavobacteriia, Flavobacteriales, Flavobacteriaceae, Dokdonia	Bacteroidota	d__Bacteria;p__Bacteroidota;c__Bacteroidia;o__Flavobacteriales;f__Flavobacteriaceae;g__Dokdonia;s__Dokdonia donghaensis	Bacteroidota	1300343.5.PATRIC	1300343.5.PATRIC	1300343.5.PATRIC		Enviromental	Aquatic	Marine	env_biome:ENVO:00000447			100	2.7
KPQ29202.1	SAMN03785511	Bacteria, Pseudomonadota, Gammaproteobacteria, Pseudomonadales, Marinobacteraceae, Marinobacter	Gammaproteobacteria	d__Bacteria;p__Pseudomonadota;c__Gammaproteobacteria;o__Pseudomonadales;f__Oleiphilaceae;g__Marinobacter;s__Marinobacter excellens_B	Gammaproteobacteria	1305731.5.PATRIC	1305731.5.PATRIC	1305731.5.PATRIC	enrichment cultures HLUCC-A and HLUCC-O from microbial mat sample	Enviromental	Other				1305731.5.PATRIC	98.6	0
ORE88683.1	SAMN03097562	Bacteria, Pseudomonadota, Gammaproteobacteria, Chromatiales, Ectothiorhodospiraceae, Oceanococcus	Gammaproteobacteria	d__Bacteria;p__Pseudomonadota;c__Gammaproteobacteria;o__Nevskiales;f__Oceanococcaceae;g__Oceanococcus;s__Oceanococcus atlanticus	Gammaproteobacteria	1317117.6.PATRIC	1317117.6.PATRIC	1317117.6.PATRIC	deep sea sediment	Enviromental	Aquatic	Extreme				98	3
SMQ57865.1	SAMN06297229	Bacteria, Pseudomonadota, Gammaproteobacteria, Alteromonadales, Idiomarinaceae, Pseudidiomarina	Gammaproteobacteria	d__Bacteria;p__Pseudomonadota;c__Gammaproteobacteria;o__Enterobacterales_A;f__Alteromonadaceae;g__Pseudidiomarina;s__Pseudidiomarina planktonica	Gammaproteobacteria	1323738.3.PATRIC	1323738.3.PATRIC	1323738.3.PATRIC								100	0
GGC60219.1	SAMD00244946	Bacteria, Pseudomonadota, Gammaproteobacteria, Pseudomonadales, Marinobacteraceae, Marinobacter	Gammaproteobacteria	d__Bacteria;p__Pseudomonadota;c__Gammaproteobacteria;o__Pseudomonadales;f__Oleiphilaceae;g__Marinobacter;s__Marinobacter halophilus	Gammaproteobacteria	1323740.5.PATRIC	1323740.5.PATRIC	1323740.5.PATRIC							1323740.5.PATRIC
RNF85503.1	SAMN10369962	Bacteria, Pseudomonadota, Gammaproteobacteria, Xanthomonadales, Xanthomonadaceae, Lysobacter	Gammaproteobacteria	d__Bacteria;p__Pseudomonadota;c__Gammaproteobacteria;o__Xanthomonadales;f__Xanthomonadaceae;g__Lysobacter_E;s__Lysobacter_E psychrotolerans	Gammaproteobacteria	1327343.3.PATRIC	1327343.3.PATRIC	1327343.3.PATRIC	soil	Enviromental	Terrestrial	Soil
TDP27605.1	SAMN09063475	Bacteria, Pseudomonadota, Gammaproteobacteria, Alteromonadales, Idiomarinaceae, Idiomarina	Gammaproteobacteria	d__Bacteria;p__Pseudomonadota;c__Gammaproteobacteria;o__Enterobacterales_A;f__Alteromonadaceae;g__Idiomarina;s__Idiomarina sp002729675	Gammaproteobacteria	1327752.6.PATRIC	1327752.6.PATRIC	1327752.6.PATRIC
THU02527.1	SAMN11458159	Bacteria, Pseudomonadota, Betaproteobacteria, Burkholderiales, Comamonadaceae, Lampropedia	Betaproteobacteria	d__Bacteria;p__Pseudomonadota;c__Gammaproteobacteria;o__Burkholderiales;f__Burkholderiaceae_B;g__Lampropedia;s__Lampropedia puyangensis	Gammaproteobacteria	1330072.3.PATRIC	1330072.3.PATRIC	1330072.3.PATRIC						Populus x canadensis
SER21490.1	SAMN05421690	Bacteria, Pseudomonadota, Betaproteobacteria, Nitrosomonadales, Nitrosomonadaceae, Nitrosomonas	Betaproteobacteria	d__Bacteria;p__Pseudomonadota;c__Gammaproteobacteria;o__Burkholderiales;f__Nitrosomonadaceae;g__Nitrosomonas;s__Nitrosomonas sp900111165	Gammaproteobacteria	133720.3.PATRIC	133720.3.PATRIC	133720.3.PATRIC								100	0
QOY96831.1	SAMN16434558	Bacteria, Pseudomonadota, Betaproteobacteria, Burkholderiales, Oxalobacteraceae, Telluria group, Massilia	Betaproteobacteria	d__Bacteria;p__Pseudomonadota;c__Gammaproteobacteria;o__Burkholderiales;f__Burkholderiaceae;g__Telluria;s__Telluria sp015277795	Gammaproteobacteria	1337838.3.PATRIC	1337838.3.PATRIC	1337838.3.PATRIC	Ulva, a green algae that contains starch	Host-associated	Protist			Ulva
ESK52485.1	SAMN02335354	Bacteria, Pseudomonadota, Gammaproteobacteria, Moraxellales, Moraxellaceae, Acinetobacter	Gammaproteobacteria	d__Bacteria;p__Pseudomonadota;c__Gammaproteobacteria;o__Pseudomonadales;f__Moraxellaceae;g__Acinetobacter;s__Acinetobacter brisouii	Gammaproteobacteria	1341683.3.PATRIC	1341683.3.PATRIC	1341683.3.PATRIC								98.6	0.7
CUI88860.1	SAMEA2247585	Bacteria, Pseudomonadota, Betaproteobacteria, Burkholderiales, Alcaligenaceae, Achromobacter	Betaproteobacteria	d__Bacteria;p__Pseudomonadota;c__Gammaproteobacteria;o__Burkholderiales;f__Burkholderiaceae_C;g__Achromobacter;s__Achromobacter xylosoxidans	Gammaproteobacteria	134375.4.PATRIC	134375.4.PATRIC	134375.4.PATRIC	cystic fibrosis sputum	Host-associated	Human			Human, Homo sapiens		100	0
HAP28034.1	SAMN08018060	Bacteria, Pseudomonadota, Betaproteobacteria, Burkholderiales, Alcaligenaceae, Achromobacter	Betaproteobacteria	d__Bacteria;p__Pseudomonadota;c__Gammaproteobacteria;o__Burkholderiales;f__Burkholderiaceae_C;g__Achromobacter;s__Achromobacter sp003454835	Gammaproteobacteria	134375.43.PATRIC	134375.43.PATRIC	134375.43.PATRIC	terrestrial	Enviromental	Terrestrial	Other				82.3	13.7
HCQ47765.1	SAMN08020415	Bacteria, Pseudomonadota, Betaproteobacteria, Burkholderiales, Alcaligenaceae, Achromobacter	Betaproteobacteria	d__Bacteria;p__Pseudomonadota;c__Gammaproteobacteria;o__Burkholderiales;f__Burkholderiaceae_C;g__Achromobacter;s__Achromobacter spanius_B	Gammaproteobacteria	134375.45.PATRIC	134375.45.PATRIC	134375.45.PATRIC	terrestrial	Enviromental	Terrestrial	Other				96.1	7.8
HCW16779.1	SAMN08019959	Bacteria, Pseudomonadota, Betaproteobacteria, Burkholderiales, Alcaligenaceae, Achromobacter	Betaproteobacteria	d__Bacteria;p__Pseudomonadota;c__Gammaproteobacteria;o__Burkholderiales;f__Burkholderiaceae_C;g__Achromobacter;s__Achromobacter sp002975275	Gammaproteobacteria	134375.46.PATRIC	134375.46.PATRIC	134375.46.PATRIC	terrestrial	Enviromental	Terrestrial	Other				87.7	14.6
QHH94242.1	SAMN12340933	Bacteria, Pseudomonadota, Gammaproteobacteria, Moraxellales, Moraxellaceae, Acinetobacter	Gammaproteobacteria	d__Bacteria;p__Pseudomonadota;c__Gammaproteobacteria;o__Pseudomonadales;f__Moraxellaceae;g__Acinetobacter;s__Acinetobacter proteolyticus	Gammaproteobacteria	134534.15.PATRIC	134534.15.PATRIC	134534.15.PATRIC						Human, Homo sapiens
EPZ16925.1	SAMN02210755	Bacteria, Pseudomonadota, Betaproteobacteria, Rhodocyclales, Zoogloeaceae, Thauera	Betaproteobacteria	d__Bacteria;p__Pseudomonadota;c__Gammaproteobacteria;o__Burkholderiales;f__Rhodocyclaceae;g__Thauera;s__Thauera terpenica	Gammaproteobacteria	1348657.5.PATRIC	1348657.5.PATRIC	1348657.5.PATRIC	ditch in a forest	Enviromental	Terrestrial	Soil				100	2.5
CDG80920.1	SAMEA3139017	Bacteria, Pseudomonadota, Betaproteobacteria, Burkholderiales, Oxalobacteraceae, Janthinobacterium	Betaproteobacteria	d__Bacteria;p__Pseudomonadota;c__Gammaproteobacteria;o__Burkholderiales;f__Burkholderiaceae;g__Janthinobacterium;s__Janthinobacterium agaricidamnosum	Gammaproteobacteria	1349767.4.PATRIC	1349767.4.PATRIC	1349767.4.PATRIC								100	0
CAB3693408.1	SAMEA6647247	Bacteria, Pseudomonadota, Betaproteobacteria, Burkholderiales, Alcaligenaceae, Achromobacter	Betaproteobacteria	d__Bacteria;p__Pseudomonadota;c__Gammaproteobacteria;o__Burkholderiales;f__Burkholderiaceae_C;g__Achromobacter;s__Achromobacter pestifer	Gammaproteobacteria	1353889.3.PATRIC	1353889.3.PATRIC	1353889.3.PATRIC	Environmental	Enviromental	Other
CAB3706320.1	SAMEA6647248	Bacteria, Pseudomonadota, Betaproteobacteria, Burkholderiales, Alcaligenaceae, Achromobacter	Betaproteobacteria	d__Bacteria;p__Pseudomonadota;c__Gammaproteobacteria;o__Burkholderiales;f__Burkholderiaceae_C;g__Achromobacter;s__Achromobacter kerstersii	Gammaproteobacteria	1353890.3.PATRIC	1353890.3.PATRIC	1353890.3.PATRIC	Soil	Enviromental	Terrestrial	Soil
CAB3668057.1	SAMEA6647249	Bacteria, Pseudomonadota, Betaproteobacteria, Burkholderiales, Alcaligenaceae, Achromobacter	Betaproteobacteria	d__Bacteria;p__Pseudomonadota;c__Gammaproteobacteria;o__Burkholderiales;f__Burkholderiaceae_C;g__Achromobacter;s__Achromobacter deleyi	Gammaproteobacteria	1353891.6.PATRIC	1353891.6.PATRIC	1353891.6.PATRIC	Mouse	Host-associated	Animal
OAT32847.1	SAMN04870318	Bacteria, Pseudomonadota, Gammaproteobacteria, Enterobacterales, Enterobacteriaceae, Buttiauxella	Gammaproteobacteria	d__Bacteria;p__Pseudomonadota;c__Gammaproteobacteria;o__Enterobacterales;f__Enterobacteriaceae;g__Buttiauxella;s__Buttiauxella brennerae	Gammaproteobacteria	1354251.4.PATRIC	1354251.4.PATRIC	1354251.4.PATRIC	snail	Host-associated	Animal					99.6	2.9
OAT19751.1	SAMN04870321	Bacteria, Pseudomonadota, Gammaproteobacteria, Enterobacterales, Enterobacteriaceae, Buttiauxella	Gammaproteobacteria	d__Bacteria;p__Pseudomonadota;c__Gammaproteobacteria;o__Enterobacterales;f__Enterobacteriaceae;g__Buttiauxella;s__Buttiauxella noackiae	Gammaproteobacteria	1354255.3.PATRIC	1354255.3.PATRIC	1354255.3.PATRIC	snail	Host-associated	Animal					98.7	2.1
OAT52437.1	SAMN04875430	Bacteria, Pseudomonadota, Gammaproteobacteria, Enterobacterales, Enterobacteriaceae, Kluyvera	Gammaproteobacteria	d__Bacteria;p__Pseudomonadota;c__Gammaproteobacteria;o__Enterobacterales;f__Enterobacteriaceae;g__Kluyvera;s__Kluyvera georgiana	Gammaproteobacteria	1354264.4.PATRIC	1354264.4.PATRIC	1354264.4.PATRIC	sputum	Host-associated	Human			Human, Homo sapiens		99.1	0.1
MCF7752421.1	SAMN19718448	d__Bacteria; p__Pseudomonadota; c__Gammaproteobacteria; o__Xanthomonadales; f__Xanthomonadaceae; g__Stenotrophomonas; s__Stenotrophomonas sp021733645	Gammaproteobacteria	d__Bacteria;p__Pseudomonadota;c__Gammaproteobacteria;o__Xanthomonadales;f__Xanthomonadaceae;g__Stenotrophomonas;s__Stenotrophomonas sp021733645	Gammaproteobacteria	135461.206.PATRIC	135461.206.PATRIC		soil	Enviromental	Terrestrial	Soil				96.83	2.6
AHK80228.1	SAMN02644663	Bacteria, Pseudomonadota, Gammaproteobacteria, Chromatiales, Ectothiorhodospiraceae, Ectothiorhodospira	Gammaproteobacteria	d__Bacteria;p__Pseudomonadota;c__Gammaproteobacteria;o__Ectothiorhodospirales;f__Ectothiorhodospiraceae;g__Ectothiorhodospira;s__Ectothiorhodospira haloalkaliphila	Gammaproteobacteria	1354791.3.PATRIC	1354791.3.PATRIC	1354791.3.PATRIC	fresh water mats	Enviromental	Aquatic	Fresh Water				100	2.9
PTR16275.1	SAMN08778376	Bacteria, Pseudomonadota, Betaproteobacteria, Nitrosomonadales, Nitrosomonadaceae, Nitrosospira	Betaproteobacteria	d__Bacteria;p__Pseudomonadota;c__Gammaproteobacteria;o__Burkholderiales;f__Nitrosomonadaceae;g__Nitrosospira;s__Nitrosospira sp003050965	Gammaproteobacteria	136548.3.PATRIC	136548.3.PATRIC	136548.3.PATRIC								100	0
AGW94711.1	SAMN02259197	Bacteria, Pseudomonadota, Betaproteobacteria, Burkholderiales, Burkholderiaceae, Ralstonia	Betaproteobacteria	d__Bacteria;p__Pseudomonadota;c__Gammaproteobacteria;o__Burkholderiales;f__Burkholderiaceae;g__Cupriavidus;s__Cupriavidus pickettii_A	Gammaproteobacteria	1366050.3.PATRIC	1366050.3.PATRIC	1366050.3.PATRIC							1366050.3.PATRIC	99.1	9.6
SFM98639.1	SAMN05216516	Bacteria, Pseudomonadota, Gammaproteobacteria, Enterobacterales, Erwiniaceae, Izhakiella	Gammaproteobacteria	d__Bacteria;p__Pseudomonadota;c__Gammaproteobacteria;o__Enterobacterales;f__Enterobacteriaceae;g__Izhakiella;s__Izhakiella capsodis	Gammaproteobacteria	1367852.4.PATRIC	1367852.4.PATRIC	1367852.4.PATRIC								85.5	2
AHX14962.1	SAMN02673293	Bacteria, Pseudomonadota, Gammaproteobacteria, Xanthomonadales, Rhodanobacteraceae, Dyella	Gammaproteobacteria	d__Bacteria;p__Pseudomonadota;c__Gammaproteobacteria;o__Xanthomonadales;f__Rhodanobacteraceae;g__Dyella;s__Dyella jiangningensis	Gammaproteobacteria	1379159.3.PATRIC	1379159.3.PATRIC	1379159.3.PATRIC	the surfaces of weathered potassictrachyte	Enviromental	Terrestrial	Rock/Mineral				99.7	6.5
RAO74944.1	SAMN06921738	Bacteria, Pseudomonadota, Gammaproteobacteria, Xanthomonadales, Rhodanobacteraceae, Dyella	Gammaproteobacteria	d__Bacteria;p__Pseudomonadota;c__Gammaproteobacteria;o__Xanthomonadales;f__Rhodanobacteraceae;g__Dyella;s__Dyella jiangningensis_C	Gammaproteobacteria	1379159.6.PATRIC	1379159.6.PATRIC	1379159.6.PATRIC	agricultural soil	Enviromental	Terrestrial	Agricultural	env_biome:sugar plantation			99.3	1.4
KGO99452.1	SAMN02665301	Bacteria, Pseudomonadota, Gammaproteobacteria, Xanthomonadales, Xanthomonadaceae, Lysobacter	Gammaproteobacteria	d__Bacteria;p__Pseudomonadota;c__Gammaproteobacteria;o__Xanthomonadales;f__Xanthomonadaceae;g__Lysobacter_C;s__Lysobacter_C defluvii	Gammaproteobacteria	1385515.3.PATRIC	1385515.3.PATRIC	1385515.3.PATRIC	soil	Enviromental	Terrestrial	Soil				94	0
CAB3648416.1	SAMEA6647242	Bacteria, Pseudomonadota, Betaproteobacteria, Burkholderiales, Alcaligenaceae, Achromobacter	Betaproteobacteria	d__Bacteria;p__Pseudomonadota;c__Gammaproteobacteria;o__Burkholderiales;f__Burkholderiaceae_C;g__Achromobacter;s__Achromobacter pulmonis	Gammaproteobacteria	1389932.4.PATRIC	1389932.4.PATRIC	1389932.4.PATRIC	Human	Host-associated	Human
CAB3844324.1	SAMEA6797392	Bacteria, Pseudomonadota, Betaproteobacteria, Burkholderiales, Alcaligenaceae, Achromobacter	Betaproteobacteria	d__Bacteria;p__Pseudomonadota;c__Gammaproteobacteria;o__Burkholderiales;f__Burkholderiaceae_C;g__Achromobacter;s__Achromobacter animicus	Gammaproteobacteria	1389935.4.PATRIC	1389935.4.PATRIC	1389935.4.PATRIC	Human	Host-associated	Human
ESK37699.1	SAMN02335355	Bacteria, Pseudomonadota, Gammaproteobacteria, Moraxellales, Moraxellaceae, Acinetobacter	Gammaproteobacteria	d__Bacteria;p__Pseudomonadota;c__Gammaproteobacteria;o__Pseudomonadales;f__Moraxellaceae;g__Acinetobacter;s__Acinetobacter nectaris	Gammaproteobacteria	1392540.3.PATRIC	1392540.3.PATRIC	1392540.3.PATRIC						Tassel Hyacinth, Muscari comosum	1392540.3.PATRIC	88.7	1.5
OZI47021.1	SAMN06767134	Bacteria, Pseudomonadota, Betaproteobacteria, Burkholderiales, Alcaligenaceae, Bordetella	Betaproteobacteria	d__Bacteria;p__Pseudomonadota;c__Gammaproteobacteria;o__Burkholderiales;f__Burkholderiaceae_C;g__Bordetella;s__Bordetella sp002261475	Gammaproteobacteria	1395608.3.PATRIC	1395608.3.PATRIC	1395608.3.PATRIC	CF Throat	Host-associated	Human			Human, Homo sapiens		98.6	5.5
NGY03227.1	SAMN14255442	Bacteria, Pseudomonadota, Gammaproteobacteria, Nevskiales, Nevskiaceae, Solimonas	Gammaproteobacteria	d__Bacteria;p__Pseudomonadota;c__Gammaproteobacteria;o__Nevskiales;f__Nevskiaceae;g__Solimonas;s__Solimonas terrae	Gammaproteobacteria	1396819.4.PATRIC	1396819.4.PATRIC	1396819.4.PATRIC	soil	Enviromental	Terrestrial	Soil
ERP87902.1	SAMN02345635	Bacteria, Pseudomonadota, Gammaproteobacteria, Oceanospirillales, Alcanivoracaceae, Alcanivorax	Gammaproteobacteria	d__Bacteria;p__Pseudomonadota;c__Gammaproteobacteria;o__Pseudomonadales;f__Alcanivoracaceae;g__Alcanivorax;s__Alcanivorax profundi	Gammaproteobacteria	1397527.3.PATRIC	1397527.3.PATRIC	1397527.3.PATRIC								100	0
GHD91314.1	SAMD00244884	Bacteria, Pseudomonadota, Gammaproteobacteria, Enterobacterales, Enterobacteriaceae, Pseudocitrobacter	Gammaproteobacteria	d__Bacteria;p__Pseudomonadota;c__Gammaproteobacteria;o__Enterobacterales;f__Enterobacteriaceae;g__Pseudocitrobacter;s__Pseudocitrobacter faecalis	Gammaproteobacteria	1398493.8.PATRIC	1398493.8.PATRIC	1398493.8.PATRIC
KLU35044.1	SAMN03763311	Bacteria, Pseudomonadota, Betaproteobacteria, Burkholderiales, Oxalobacteraceae, Telluria group, Massilia	Betaproteobacteria	d__Bacteria;p__Pseudomonadota;c__Gammaproteobacteria;o__Burkholderiales;f__Burkholderiaceae;g__Telluria;s__Telluria sp001412595	Gammaproteobacteria	1406431.3.PATRIC	1406431.3.PATRIC	1406431.3.PATRIC	Soil	Enviromental	Terrestrial	Soil				97.4	0.9
AMW78140.1	SAMN04002505	Bacteria, Pseudomonadota, Gammaproteobacteria, Moraxellales, Moraxellaceae, Acinetobacter	Gammaproteobacteria	d__Bacteria;p__Pseudomonadota;c__Gammaproteobacteria;o__Pseudomonadales;f__Moraxellaceae;g__Acinetobacter;s__Acinetobacter sp001612555	Gammaproteobacteria	1407071.3.PATRIC	1407071.3.PATRIC	1407071.3.PATRIC	frozen soil	Enviromental	Terrestrial	Soil				100	0
SOB75543.1	SAMN04488490	Bacteria, Pseudomonadota, Gammaproteobacteria, Pseudomonadales, Marinobacteraceae, Marinobacter	Gammaproteobacteria	d__Bacteria;p__Pseudomonadota;c__Gammaproteobacteria;o__Pseudomonadales;f__Oleiphilaceae;g__Marinobacter;s__Marinobacter sp900215155	Gammaproteobacteria	1415568.3.PATRIC	1415568.3.PATRIC	1415568.3.PATRIC								100	0
OZI22558.1	SAMN06767141	Bacteria, Pseudomonadota, Betaproteobacteria, Burkholderiales, Alcaligenaceae, Bordetella	Betaproteobacteria	d__Bacteria;p__Pseudomonadota;c__Gammaproteobacteria;o__Burkholderiales;f__Burkholderiaceae_C;g__Bordetella_A;s__Bordetella_A sp002261265	Gammaproteobacteria	1416805.3.PATRIC	1416805.3.PATRIC	1416805.3.PATRIC	CF Sputum	Host-associated	Human			Human, Homo sapiens		97.8	0.7
RAP63906.1	SAMN04858689	Bacteria, Pseudomonadota, Betaproteobacteria, Burkholderiales, Alcaligenaceae, Achromobacter	Betaproteobacteria	d__Bacteria;p__Pseudomonadota;c__Gammaproteobacteria;o__Burkholderiales;f__Burkholderiaceae_C;g__Achromobacter;s__Achromobacter pulmonis_A	Gammaproteobacteria	1416886.3.PATRIC	1416886.3.PATRIC	1416886.3.PATRIC	seawater	Enviromental	Aquatic	Marine	env_biome:seawater			100	0
AHI27944.1	SAMN02401946	Bacteria, Pseudomonadota, Gammaproteobacteria, Pseudomonadales, Marinobacteraceae, Marinobacter	Gammaproteobacteria	d__Bacteria;p__Pseudomonadota;c__Gammaproteobacteria;o__Pseudomonadales;f__Oleiphilaceae;g__Marinobacter;s__Marinobacter similis	Gammaproteobacteria	1420916.16.PATRIC	1420916.16.PATRIC	1420916.16.PATRIC	sea water	Enviromental	Aquatic	Marine			1420916.16.PATRIC	100	20.5
ETF02736.1	SAMN02404614	Bacteria, Pseudomonadota, Betaproteobacteria, Burkholderiales, Alcaligenaceae	Betaproteobacteria	d__Bacteria;p__Pseudomonadota;c__Gammaproteobacteria;o__Burkholderiales;f__Burkholderiaceae_C;g__Advenella;s__Advenella kashmirensis_A	Gammaproteobacteria	1424334.3.PATRIC	1424334.3.PATRIC	1424334.3.PATRIC	polycyclic aromatic hydrocarbons (PAHs)-contaminated sediments	Enviromental	Other				1424334.3.PATRIC	98.7	0
ETX00812.1	SAMN02420414	Bacteria, Nitrospinae/Tectomicrobia group, Candidatus Tectomicrobia, Candidatus Entotheonella	Candidatus Tectomicrobia	d__Bacteria;p__Tectomicrobia;c__Entotheonellia;o__Entotheonellales;f__Entotheonellaceae;g__Entotheonella;s__Entotheonella palauensis	Tectomicrobia	1429439.4.PATRIC	1429439.4.PATRIC	1429439.4.PATRIC	disrupted sponge	Host-associated	Animal			Sponge, Theonella swinhoei	1429439.4.PATRIC	85.9	3.6
SDU36928.1	SAMN05216210	Bacteria, Pseudomonadota, Gammaproteobacteria, Pseudomonadales, Pseudomonadaceae, Halopseudomonas	Gammaproteobacteria	d__Bacteria;p__Pseudomonadota;c__Gammaproteobacteria;o__Pseudomonadales;f__Pseudomonadaceae;g__Halopseudomonas;s__Halopseudomonas salegens	Gammaproteobacteria	1434072.3.PATRIC	1434072.3.PATRIC	1434072.3.PATRIC								92.3	0.5
SJN12752.1	SAMEA80403418	Bacteria, Pseudomonadota, Gammaproteobacteria, Oceanospirillales, Halomonadaceae, Halomonas	Gammaproteobacteria	d__Bacteria;p__Pseudomonadota;c__Gammaproteobacteria;o__Pseudomonadales;f__Halomonadaceae;g__Halomonas;s__Halomonas sp900163645	Gammaproteobacteria	1434831.3.PATRIC	1434831.3.PATRIC	1434831.3.PATRIC	cheese	Engineered	Food Production					100	0
KLD66219.1	SAMN02894429	Bacteria, Pseudomonadota, Gammaproteobacteria, Xanthomonadales, Rhodanobacteraceae, Dyella	Gammaproteobacteria	d__Bacteria;p__Pseudomonadota;c__Gammaproteobacteria;o__Xanthomonadales;f__Rhodanobacteraceae;g__Dyella;s__Dyella japonica	Gammaproteobacteria	1440762.4.PATRIC	1440762.4.PATRIC	1440762.4.PATRIC	Soil	Enviromental	Terrestrial	Soil				84.7	1.6
NYS59967.1	SAMN15473303	Bacteria, Pseudomonadota, Gammaproteobacteria, Oceanospirillales, Halomonadaceae, Halomonas	Gammaproteobacteria	d__Bacteria;p__Pseudomonadota;c__Gammaproteobacteria;o__Pseudomonadales;f__Halomonadaceae;g__Halomonas;s__Halomonas salicampi	Gammaproteobacteria	1449798.3.PATRIC	1449798.3.PATRIC	1449798.3.PATRIC	soil	Enviromental	Terrestrial	Soil
PPE66908.1	SAMN08365313	Bacteria, Pseudomonadota, Betaproteobacteria, Burkholderiales, Sphaerotilaceae, Caldimonas	Betaproteobacteria	d__Bacteria;p__Pseudomonadota;c__Gammaproteobacteria;o__Burkholderiales;f__Burkholderiaceae_B;g__Zhizhongheella;s__Zhizhongheella caldifontis	Gammaproteobacteria	1452508.3.PATRIC	1452508.3.PATRIC	1452508.3.PATRIC	hot spring	Enviromental	Aquatic	Extreme				100	1.2
EXU81276.1	SAMN02598837	Bacteria, Pseudomonadota, Betaproteobacteria, Burkholderiales, Comamonadaceae, Comamonas	Betaproteobacteria	d__Bacteria;p__Pseudomonadota;c__Gammaproteobacteria;o__Burkholderiales;f__Burkholderiaceae_B;g__Comamonas;s__Comamonas aquatica	Gammaproteobacteria	1457173.3.PATRIC	1457173.3.PATRIC	1457173.3.PATRIC	soil	Enviromental	Terrestrial	Soil				100	0
AXJ01328.1	SAMN07284862	Bacteria, Balneolota, Balneolia, Balneolales, Cyclonatronaceae, Cyclonatronum	Balneolota	d__Bacteria;p__Bacteroidota;c__Rhodothermia;o__Balneolales;f__Cyclonatronaceae;g__Cyclonatronum;s__Cyclonatronum proteinivorum	Bacteroidota	1457365.3.PATRIC	1457365.3.PATRIC	1457365.3.PATRIC	soda lake Bitter-3, Kulunda Steppe, Altai region, Russia	Enviromental	Aquatic	Extreme	env_biome:soda lake			98.7	0
MTW06194.1	SAMN13282855	Bacteria, Pseudomonadota, Betaproteobacteria, Burkholderiales, Oxalobacteraceae, Telluria group, Pseudoduganella	Betaproteobacteria	d__Bacteria;p__Pseudomonadota;c__Gammaproteobacteria;o__Burkholderiales;f__Burkholderiaceae;g__Pseudoduganella;s__Pseudoduganella ginsengisoli	Gammaproteobacteria	1462440.3.PATRIC	1462440.3.PATRIC	1462440.3.PATRIC	ginseng soil	Enviromental	Terrestrial	Soil
GHC04063.1	SAMD00245639	Bacteria, Pseudomonadota, Gammaproteobacteria, Xanthomonadales, Xanthomonadaceae, Thermomonas	Gammaproteobacteria	d__Bacteria;p__Pseudomonadota;c__Gammaproteobacteria;o__Xanthomonadales;f__Xanthomonadaceae;g__Thermomonas;s__Thermomonas carbonis	Gammaproteobacteria	1463158.4.PATRIC	1463158.4.PATRIC	1463158.4.PATRIC
MBM7342648.1	SAMN17620070	Bacteria, Pseudomonadota, Gammaproteobacteria, Enterobacterales, Erwiniaceae, Pantoea	Gammaproteobacteria	d__Bacteria;p__Pseudomonadota;c__Gammaproteobacteria;o__Enterobacterales;f__Enterobacteriaceae;g__Erwinia;s__Erwinia coffeiphila	Gammaproteobacteria	1465635.4.PATRIC	1465635.4.PATRIC	1465635.4.PATRIC						not applicable	1465635.4.PATRIC
PEN06221.1	SAMN07768561	Bacteria, Rhodothermota, Rhodothermia, Rhodothermales, Salisaetaceae, Longimonas	Rhodothermota	d__Bacteria;p__Bacteroidota;c__Rhodothermia;o__Rhodothermales;f__Salinibacteraceae;g__Longimonas;s__Longimonas halophila	Bacteroidota	1469170.3.PATRIC	1469170.3.PATRIC	1469170.3.PATRIC								98.7	0
KPQ24356.1	SAMN03785500	Bacteria, Pseudomonadota, Gammaproteobacteria, Oceanospirillales, Halomonadaceae, Halomonas	Gammaproteobacteria	d__Bacteria;p__Pseudomonadota;c__Gammaproteobacteria;o__Pseudomonadales;f__Halomonadaceae;g__Halomonas;s__Halomonas sp001314875	Gammaproteobacteria	1479235.4.PATRIC	1479235.4.PATRIC	1479235.4.PATRIC	enrichment culture HLUCC-A from microbial mat sample; contains cyanobacterium Phormidesmis priestleyi ANA and associated heterotrophs	Enviromental	Other					100	0
KPP98766.1	SAMN03785503	Bacteria, Pseudomonadota, Gammaproteobacteria, Pseudomonadales, Marinobacteraceae, Marinobacter	Gammaproteobacteria	d__Bacteria;p__Pseudomonadota;c__Gammaproteobacteria;o__Pseudomonadales;f__Oleiphilaceae;g__Marinobacter;s__Marinobacter sp001314605	Gammaproteobacteria	1479237.4.PATRIC	1479237.4.PATRIC	1479237.4.PATRIC	enrichment culture HLUCC-O from microbial mat sample; contains cyanobacterium Phormidium OSCR and associated heterotrophs	Enviromental	Other				1479237.4.PATRIC	100	0
NER17932.1	SAMN13880826	Bacteria, Bacteroidota, Flavobacteriia, Flavobacteriales, Flavobacteriaceae, Spongiivirga	Bacteroidota	d__Bacteria;p__Bacteroidota;c__Bacteroidia;o__Flavobacteriales;f__Flavobacteriaceae;g__Spongiivirga;s__Spongiivirga citrea	Bacteroidota	1481457.3.PATRIC	1481457.3.PATRIC	1481457.3.PATRIC	sponge	Host-associated	Animal
PVY75849.1	SAMN08775545	Bacteria, Pseudomonadota, Gammaproteobacteria, Pseudomonadales, Marinobacteraceae, Tamilnaduibacter	Gammaproteobacteria	d__Bacteria;p__Pseudomonadota;c__Gammaproteobacteria;o__Pseudomonadales;f__Oleiphilaceae;g__Tamilnaduibacter;s__Tamilnaduibacter salinus	Gammaproteobacteria	1484056.5.PATRIC	1484056.5.PATRIC	1484056.5.PATRIC								100	0
AIX52178.1	SAMN02709496	Bacteria, Pseudomonadota, Gammaproteobacteria, Enterobacterales, Erwiniaceae, Pantoea	Gammaproteobacteria	d__Bacteria;p__Pseudomonadota;c__Gammaproteobacteria;o__Enterobacterales;f__Enterobacteriaceae;g__Pantoea;s__Pantoea eucrina	Gammaproteobacteria	1484158.3.PATRIC	1484158.3.PATRIC	1484158.3.PATRIC	shelf	Other					1484158.3.PATRIC	100	0.5
PIL42122.1	SAMN07785153	Bacteria, Pseudomonadota, Betaproteobacteria, Burkholderiales, Oxalobacteraceae, Telluria group, Massilia	Betaproteobacteria	d__Bacteria;p__Pseudomonadota;c__Gammaproteobacteria;o__Burkholderiales;f__Burkholderiaceae;g__Telluria;s__Telluria eurypsychrophila	Gammaproteobacteria	1485217.3.PATRIC	1485217.3.PATRIC	1485217.3.PATRIC	ice core	Enviromental	Aquatic	Extreme				100	0.9
TVP51895.1	SAMN10237348	Bacteria, Pseudomonadota, Gammaproteobacteria, Oceanospirillales, Halomonadaceae, Halomonas	Gammaproteobacteria	d__Bacteria;p__Pseudomonadota;c__Gammaproteobacteria;o__Pseudomonadales;f__Halomonadaceae;g__Halomonas;s__Halomonas sp007692655	Gammaproteobacteria	1486246.52.PATRIC	1486246.52.PATRIC		alkaline salt lake	Enviromental	Aquatic	Extreme			1486246.52.PATRIC
HDZ48076.1	SAMN09638515	Bacteria, Pseudomonadota, Gammaproteobacteria, Oceanospirillales, Halomonadaceae, Halomonas	Gammaproteobacteria	d__Bacteria;p__Pseudomonadota;c__Gammaproteobacteria;o__Pseudomonadales;f__Halomonadaceae;g__Halomonas;s__Halomonas sp011050415	Gammaproteobacteria	1486246.57.PATRIC	1486246.57.PATRIC	1486246.57.PATRIC	Loki non-amplified sample from Loki's castle hydrothermal vent sediment	Enviromental	Aquatic	Extreme			1486246.57.PATRIC
NQY77503.1	SAMN14675733	Bacteria, Pseudomonadota, Gammaproteobacteria, Oceanospirillales, Halomonadaceae, Halomonas	Gammaproteobacteria	d__Bacteria;p__Pseudomonadota;c__Gammaproteobacteria;o__Pseudomonadales;f__Halomonadaceae;g__Halomonas;s__Halomonas aquamarina	Gammaproteobacteria	1486246.62.PATRIC	1486246.62.PATRIC	1486246.62.PATRIC	ocean water from marine abyssalpelagic zone	Enviromental	Aquatic	Marine
MBR2515466.1	SAMN16346160	Bacteria, Pseudomonadota, Gammaproteobacteria, Oceanospirillales, Halomonadaceae, Halomonas	Gammaproteobacteria	d__Bacteria;p__Pseudomonadota;c__Gammaproteobacteria;o__Pseudomonadales;f__Halomonadaceae;g__Halomonas;s__Halomonas sp017515565	Gammaproteobacteria	1486246.68.PATRIC	1486246.68.PATRIC		ruminant gastrointestinal tract	Host-associated	Animal			sheep	1486246.68.PATRIC
MBP5979275.1	SAMN18119625	Bacteria, Pseudomonadota, Gammaproteobacteria, Oceanospirillales, Halomonadaceae, Halomonas	Gammaproteobacteria	d__Bacteria;p__Pseudomonadota;c__Gammaproteobacteria;o__Pseudomonadales;f__Halomonadaceae;g__Halomonas;s__Halomonas sp017983445	Gammaproteobacteria	1486246.69.PATRIC	1486246.69.PATRIC	1486246.69.PATRIC	wastewater	Engineered	Wastewater
KFF47750.1	SAMN02863077	Bacteria, Pseudomonadota, Gammaproteobacteria	Gammaproteobacteria	d__Bacteria;p__Pseudomonadota;c__Gammaproteobacteria;o__Pseudomonadales;f__Halomonadaceae;g__Salinicola;s__Salinicola sp000737985	Gammaproteobacteria	1492922.8.PATRIC	1492922.8.PATRIC	1492922.8.PATRIC	saline environment	Enviromental	Terrestrial	Soil
TDQ39337.1	SAMN09074682	Bacteria, Pseudomonadota, Gammaproteobacteria, Pseudomonadales, Pseudomonadaceae, Thiopseudomonas	Gammaproteobacteria	d__Bacteria;p__Pseudomonadota;c__Gammaproteobacteria;o__Pseudomonadales;f__Pseudomonadaceae;g__Thiopseudomonas;s__Thiopseudomonas denitrificans	Gammaproteobacteria	1501432.4.PATRIC	1501432.4.PATRIC	1501432.4.PATRIC							1501432.4.PATRIC
SFW75130.1	SAMN02800691	Bacteria, Pseudomonadota, Gammaproteobacteria, Xanthomonadales, Rhodanobacteraceae, Luteibacter	Gammaproteobacteria	d__Bacteria;p__Pseudomonadota;c__Gammaproteobacteria;o__Xanthomonadales;f__Rhodanobacteraceae;g__Luteibacter;s__Luteibacter sp900119235	Gammaproteobacteria	1502758.3.PATRIC	1502758.3.PATRIC	1502758.3.PATRIC								99	1
KAF1706537.1	SAMN07809631	Bacteria, Pseudomonadota, Gammaproteobacteria, Xanthomonadales, Xanthomonadaceae, Pseudoxanthomonas	Gammaproteobacteria	d__Bacteria;p__Pseudomonadota;c__Gammaproteobacteria;o__Xanthomonadales;f__Xanthomonadaceae;g__Pseudoxanthomonas_A;s__Pseudoxanthomonas_A sangjuensis	Gammaproteobacteria	1503750.3.PATRIC	1503750.3.PATRIC	1503750.3.PATRIC	soil	Enviromental	Terrestrial	Soil
AJY51898.1	SAMN02821277	Bacteria, Pseudomonadota, Gammaproteobacteria, Oceanospirillales, Halomonadaceae, Halomonas	Gammaproteobacteria	d__Bacteria;p__Pseudomonadota;c__Gammaproteobacteria;o__Pseudomonadales;f__Halomonadaceae;g__Halomonas;s__Halomonas glaciei	Gammaproteobacteria	1504981.3.PATRIC	1504981.3.PATRIC	1504981.3.PATRIC	the Nile Delta Mediterranean Sea surface water	Enviromental	Aquatic	Marine			1504981.3.PATRIC	100	0
PJC95377.1	SAMN02839584	Bacteria, Pseudomonadota, Betaproteobacteria, Burkholderiales, Oxalobacteraceae, Janthinobacterium	Betaproteobacteria	d__Bacteria;p__Pseudomonadota;c__Gammaproteobacteria;o__Burkholderiales;f__Burkholderiaceae;g__Janthinobacterium;s__Janthinobacterium sp002127585	Gammaproteobacteria	1506515.11.PATRIC	1506515.11.PATRIC	1506515.11.PATRIC	water	Enviromental	Aquatic	Fresh Water	env_biome:freshwater			100	0.9
GHC22866.1	SAMD00245640	Bacteria, Pseudomonadota, Gammaproteobacteria, Oceanospirillales, Halomonadaceae, Kushneria	Gammaproteobacteria	d__Bacteria;p__Pseudomonadota;c__Gammaproteobacteria;o__Pseudomonadales;f__Halomonadaceae;g__Kushneria;s__Kushneria pakistanensis	Gammaproteobacteria	1508770.3.PATRIC	1508770.3.PATRIC	1508770.3.PATRIC
CAG2153548.1	SAMEA8420083	Bacteria, Pseudomonadota, Betaproteobacteria, Burkholderiales, Burkholderiaceae, Cupriavidus	Betaproteobacteria	d__Bacteria;p__Pseudomonadota;c__Gammaproteobacteria;o__Burkholderiales;f__Burkholderiaceae;g__Cupriavidus;s__Cupriavidus campinensis	Gammaproteobacteria	151783.38.PATRIC	151783.38.PATRIC	151783.38.PATRIC	soil	Enviromental	Terrestrial	Soil
KGF78388.1	SAMN02903339	Bacteria, Pseudomonadota, Betaproteobacteria, Burkholderiales, Oxalobacteraceae, Telluria group, Massilia	Betaproteobacteria	d__Bacteria;p__Pseudomonadota;c__Gammaproteobacteria;o__Burkholderiales;f__Burkholderiaceae;g__Telluria;s__Telluria kyonggiensis	Gammaproteobacteria	1519190.3.PATRIC	1519190.3.PATRIC	1519190.3.PATRIC	peanut rhizosphere	Enviromental	Terrestrial	Rhizosphere			1519190.3.PATRIC	100	0
KPF44711.1	SAMN02927138	Bacteria, Pseudomonadota, Betaproteobacteria	Betaproteobacteria	d__Bacteria;p__Pseudomonadota;c__Gammaproteobacteria;o__Burkholderiales;f__Burkholderiaceae_B;g__Rubrivivax;s__Rubrivivax sp001295905	Gammaproteobacteria	1523421.4.PATRIC	1523421.4.PATRIC	1523421.4.PATRIC	freshwater lake	Enviromental	Aquatic	Fresh Water
KPF48069.1	SAMN02927141	Bacteria, Pseudomonadota, Betaproteobacteria	Betaproteobacteria	d__Bacteria;p__Pseudomonadota;c__Gammaproteobacteria;o__Burkholderiales;f__Burkholderiaceae_B;g__Rubrivivax;s__Rubrivivax sp001295865	Gammaproteobacteria	1523424.4.PATRIC	1523424.4.PATRIC	1523424.4.PATRIC	freshwater lake	Enviromental	Aquatic	Fresh Water
KPF70577.1	SAMN02927146	Bacteria, Pseudomonadota, Betaproteobacteria	Betaproteobacteria	d__Bacteria;p__Pseudomonadota;c__Gammaproteobacteria;o__Burkholderiales;f__Burkholderiaceae_B;g__AAP99;s__AAP99 sp001295775	Gammaproteobacteria	1523428.4.PATRIC	1523428.4.PATRIC	1523428.4.PATRIC	freshwater lake	Enviromental	Aquatic	Fresh Water
PWF55614.1	SAMN08685246	Bacteria, Pseudomonadota, Betaproteobacteria, Burkholderiales, Oxalobacteraceae, Telluria group, Massilia	Betaproteobacteria	d__Bacteria;p__Pseudomonadota;c__Gammaproteobacteria;o__Burkholderiales;f__Burkholderiaceae;g__Telluria;s__Telluria glaciei	Gammaproteobacteria	1524097.3.PATRIC	1524097.3.PATRIC	1524097.3.PATRIC	Thawed water	Enviromental	Aquatic	Other				97.4	3.4
QNW95353.1	SAMN16092247	Bacteria, Pseudomonadota, Gammaproteobacteria, Moraxellales, Moraxellaceae, Acinetobacter, Acinetobacter calcoaceticus/baumannii complex	Gammaproteobacteria	d__Bacteria;p__Pseudomonadota;c__Gammaproteobacteria;o__Pseudomonadales;f__Moraxellaceae;g__Acinetobacter;s__Acinetobacter seifertii	Gammaproteobacteria	1530123.48.PATRIC	1530123.48.PATRIC	1530123.48.PATRIC	blood	Host-associated	Other			Human, Homo sapiens	1530123.48.PATRIC
GBE71817.1	SAMD00019157	Bacteria, Pseudomonadota, Gammaproteobacteria, Enterobacterales, Enterobacteriaceae, Enterobacter	Gammaproteobacteria	d__Bacteria;p__Pseudomonadota;c__Gammaproteobacteria;o__Enterobacterales;f__Enterobacteriaceae;g__Enterobacter;s__Enterobacter roggenkampii	Gammaproteobacteria	1535203.3.PATRIC	1535203.3.PATRIC	1535203.3.PATRIC	sputum sample of 81 year-old patient suffering from aspiration pneumonia	Host-associated	Human		env_biome:human-associated habitat	Human, Homo sapiens		96.4	6.3
ADZ26373.1	SAMN00002570	Bacteria, Proteobacteria, Betaproteobacteria, Nitrosomonadales, Nitrosomonadaceae, Nitrosomonas	Betaproteobacteria	d__Bacteria;p__Pseudomonadota;c__Gammaproteobacteria;o__Burkholderiales;f__Nitrosomonadaceae;g__Nitrosomonas;s__Nitrosomonas ureae_C	Gammaproteobacteria	153948.4.PATRIC	153948.4.PATRIC	153948.4.PATRIC								97.1	0
MBB6184590.1	SAMN14908527	Bacteria, Pseudomonadota, Gammaproteobacteria, Xanthomonadales, Rhodanobacteraceae, Oleiagrimonas	Gammaproteobacteria	d__Bacteria;p__Pseudomonadota;c__Gammaproteobacteria;o__Xanthomonadales;f__Rhodanobacteraceae;g__Oleiagrimonas;s__Oleiagrimonas soli	Gammaproteobacteria	1543381.5.PATRIC	1543381.5.PATRIC	1543381.5.PATRIC
KLI98267.1	SAMN03453604	Bacteria, Pseudomonadota, Gammaproteobacteria, Xanthomonadales, Xanthomonadaceae, Luteimonas	Gammaproteobacteria	d__Bacteria;p__Pseudomonadota;c__Gammaproteobacteria;o__Xanthomonadales;f__Xanthomonadaceae;g__Luteimonas_D;s__Luteimonas_D sp001014645	Gammaproteobacteria	1547516.3.PATRIC	1547516.3.PATRIC	1547516.3.PATRIC	marine sediment	Enviromental	Aquatic	Marine				99.7	2.5
GAP35714.1	SAMD00034998	Bacteria, Pseudomonadota, Betaproteobacteria, Burkholderiales, Sphaerotilaceae, Ideonella	Betaproteobacteria	d__Bacteria;p__Pseudomonadota;c__Gammaproteobacteria;o__Burkholderiales;f__Burkholderiaceae_B;g__Ideonella_A;s__Ideonella_A sakaiensis	Gammaproteobacteria	1547922.13.PATRIC	1547922.13.PATRIC	1547922.13.PATRIC	microbial consortium that degrades poly(ethylene terephthalate) was sequenced to understand its unique catabolism	Other					1547922.13.PATRIC
ANO50406.1	SAMN05285282	Bacteria, Pseudomonadota, Gammaproteobacteria, Chromatiales, Woeseiaceae, Woeseia	Gammaproteobacteria	d__Bacteria;p__Pseudomonadota;c__Gammaproteobacteria;o__Woeseiales;f__Woeseiaceae;g__Woeseia;s__Woeseia oceani	Gammaproteobacteria	1548547.3.PATRIC	1548547.3.PATRIC	1548547.3.PATRIC	sediment	Enviromental	Other					91.6	1.8
MBB5270390.1	SAMN14908399	Bacteria, Pseudomonadota, Betaproteobacteria, Burkholderiales, Burkholderiaceae, Quisquiliibacterium	Betaproteobacteria	d__Bacteria;p__Pseudomonadota;c__Gammaproteobacteria;o__Burkholderiales;f__Burkholderiaceae_A;g__Quisquiliibacterium;s__Quisquiliibacterium transsilvanicum	Gammaproteobacteria	1549638.3.PATRIC	1549638.3.PATRIC	1549638.3.PATRIC
RZS33224.1	SAMN10866384	Bacteria, Pseudomonadota, Betaproteobacteria, Burkholderiales, Comamonadaceae, Corticibacter	Betaproteobacteria	d__Bacteria;p__Pseudomonadota;c__Gammaproteobacteria;o__Burkholderiales;f__Burkholderiaceae_B;g__Lampropedia;s__Lampropedia populi	Gammaproteobacteria	1550736.4.PATRIC	1550736.4.PATRIC	1550736.4.PATRIC
PWK86713.1	SAMN08770161	Bacteria, Pseudomonadota, Gammaproteobacteria, Xanthomonadales, Rhodanobacteraceae, Fulvimonas	Gammaproteobacteria	d__Bacteria;p__Pseudomonadota;c__Gammaproteobacteria;o__Xanthomonadales;f__Rhodanobacteraceae;g__Fulvimonas;s__Fulvimonas soli	Gammaproteobacteria	155197.3.PATRIC	155197.3.PATRIC	155197.3.PATRIC								99	1.1
TYC53957.1	SAMN10797634	Bacteria, Pseudomonadota, Betaproteobacteria, Rhodocyclales, Zoogloeaceae, Zoogloea	Betaproteobacteria	d__Bacteria;p__Pseudomonadota;c__Gammaproteobacteria;o__Burkholderiales;f__Rhodocyclaceae;g__Zoogloea;s__Zoogloea oleivorans	Gammaproteobacteria	1552750.3.PATRIC	1552750.3.PATRIC	1552750.3.PATRIC	petroleum hydrocarbon contaminated groundwater	Enviromental	Aquatic	Fresh Water			1552750.3.PATRIC
NDP48445.1	SAMN12810501	Bacteria, Pseudomonadota, Betaproteobacteria, Nitrosomonadales, Sulfuricellaceae, Sulfuriferula	Betaproteobacteria	d__Bacteria;p__Pseudomonadota;c__Gammaproteobacteria;o__Burkholderiales;f__Thiobacillaceae;g__Thiobacillus;s__Thiobacillus sp010365175	Gammaproteobacteria	1559896.4.PATRIC	1559896.4.PATRIC	1559896.4.PATRIC	H2-incubated subglacial sediment	Enviromental	Aquatic	Sediment
PHV30200.1	SAMN03098205	Bacteria, Pseudomonadota, Betaproteobacteria, Burkholderiales, Oxalobacteraceae, Janthinobacterium	Betaproteobacteria	d__Bacteria;p__Pseudomonadota;c__Gammaproteobacteria;o__Burkholderiales;f__Burkholderiaceae;g__Janthinobacterium;s__Janthinobacterium sp000745325	Gammaproteobacteria	1560197.5.PATRIC	1560197.5.PATRIC	1560197.5.PATRIC	stream	Enviromental	Aquatic	Other				100	0
KOC92112.1	SAMN03098356	Bacteria, Pseudomonadota, Gammaproteobacteria, Enterobacterales, Erwiniaceae, Erwinia	Gammaproteobacteria	d__Bacteria;p__Pseudomonadota;c__Gammaproteobacteria;o__Enterobacterales;f__Enterobacteriaceae;g__Erwinia;s__Erwinia iniecta	Gammaproteobacteria	1560201.3.PATRIC	1560201.3.PATRIC	1560201.3.PATRIC	Russian wheat aphid biotype 2	Host-associated	Animal			Diuraphis noxia	1560201.3.PATRIC	100	2.2
KAB8306650.1	SAMN10477369	Bacteria, Pseudomonadota, Gammaproteobacteria, Enterobacterales, Erwiniaceae, Erwinia	Gammaproteobacteria	d__Bacteria;p__Pseudomonadota;c__Gammaproteobacteria;o__Enterobacterales;f__Enterobacteriaceae;g__Erwinia;s__Erwinia endophytica	Gammaproteobacteria	1563158.3.PATRIC	1563158.3.PATRIC	1563158.3.PATRIC						Pinus pinaster	1563158.3.PATRIC
TXB64147.1	SAMN12429300	Bacteria, Bacteroidota, Saprospiria, Saprospirales, Haliscomenobacteraceae, Phaeodactylibacter	Bacteroidota	d__Bacteria;p__Bacteroidota;c__Bacteroidia;o__Chitinophagales;f__Saprospiraceae;g__Phaeodactylibacter;s__Phaeodactylibacter luteus	Bacteroidota	1564516.4.PATRIC	1564516.4.PATRIC	1564516.4.PATRIC	culture of alga Picochlorum sp.	Host-associated	Protist
AJP47919.1	SAMN03144834	Bacteria, Pseudomonadota, Betaproteobacteria, Nitrosomonadales, Sterolibacteriaceae, Rugosibacter	Betaproteobacteria	d__Bacteria;p__Pseudomonadota;c__Gammaproteobacteria;o__Burkholderiales;f__Rhodocyclaceae;g__Rugosibacter;s__Rugosibacter aromaticivorans	Gammaproteobacteria	1565605.5.PATRIC	1565605.5.PATRIC	1565605.5.PATRIC	Contaminated soil	Enviromental	Terrestrial	Soil
SDA76033.1	SAMN03159475	Bacteria, Pseudomonadota, Gammaproteobacteria, Pseudomonadales, Pseudomonadaceae, Pseudomonas	Gammaproteobacteria	d__Bacteria;p__Pseudomonadota;c__Gammaproteobacteria;o__Pseudomonadales;f__Pseudomonadaceae;g__Pseudomonas_E;s__Pseudomonas_E toyotomiensis	Gammaproteobacteria	1566230.4.PATRIC	1566230.4.PATRIC	1566230.4.PATRIC							1566230.4.PATRIC
ART63213.1	SAMN06765534	Bacteria, Pseudomonadota, Gammaproteobacteria, Oceanospirillales, Halomonadaceae, Kushneria	Gammaproteobacteria	d__Bacteria;p__Pseudomonadota;c__Gammaproteobacteria;o__Pseudomonadales;f__Halomonadaceae;g__Kushneria;s__Kushneria marisflavi	Gammaproteobacteria	157779.3.PATRIC	157779.3.PATRIC	157779.3.PATRIC	Yellow sea water	Enviromental	Aquatic	Marine				100	0
AQW70704.1	SAMN06447730	Bacteria, Pseudomonadota, Gammaproteobacteria, Pseudomonadales, Pseudomonadaceae, Pseudomonas	Gammaproteobacteria	d__Bacteria;p__Pseudomonadota;c__Gammaproteobacteria;o__Pseudomonadales;f__Pseudomonadaceae;g__Pseudomonas_E;s__Pseudomonas_E parafulva_B	Gammaproteobacteria	157782.11.PATRIC	157782.11.PATRIC	157782.11.PATRIC					env_biome:none		157782.11.PATRIC	99.6	0
AIR91012.1	SAMN03068908	Bacteria, Pseudomonadota, Gammaproteobacteria, Pseudomonadales, Pseudomonadaceae, Pseudomonas	Gammaproteobacteria	d__Bacteria;p__Pseudomonadota;c__Gammaproteobacteria;o__Pseudomonadales;f__Pseudomonadaceae;g__Pseudomonas_E;s__Pseudomonas_E cremoricolorata_A	Gammaproteobacteria	157783.3.PATRIC	157783.3.PATRIC	157783.3.PATRIC	Waterfall	Enviromental	Aquatic	Fresh Water			157783.3.PATRIC	98.7	2.1
CEN56599.1	SAMEA3165956	Bacteria, Pseudomonadota, Betaproteobacteria, Nitrosomonadales, Methylophilaceae, Candidatus Methylopumilus	Betaproteobacteria	d__Bacteria;p__Pseudomonadota;c__Gammaproteobacteria;o__Burkholderiales;f__Methylophilaceae;g__Methylopumilus_A;s__Methylopumilus_A turicensis	Gammaproteobacteria	1581680.5.PATRIC	1581680.5.PATRIC	1581680.5.PATRIC	the pelagial of Lake Zurich	Enviromental	Aquatic	Marine	temperature:23.2		1581680.5.PATRIC
OUY05780.1	SAMN06891249	Bacteria, Pseudomonadota, Gammaproteobacteria, Moraxellales, Moraxellaceae, Acinetobacter	Gammaproteobacteria	d__Bacteria;p__Pseudomonadota;c__Gammaproteobacteria;o__Pseudomonadales;f__Moraxellaceae;g__Acinetobacter;s__Acinetobacter populi	Gammaproteobacteria	1582270.3.PATRIC	1582270.3.PATRIC	1582270.3.PATRIC	Bark canker	Host-associated	Plant			Populus euramericana		97.2	1.7
ALV94355.1	SAMN03068907	Bacteria, Pseudomonadota, Gammaproteobacteria, Enterobacterales, Erwiniaceae, Pantoea	Gammaproteobacteria	d__Bacteria;p__Pseudomonadota;c__Gammaproteobacteria;o__Enterobacterales;f__Enterobacteriaceae;g__Pantoea;s__Pantoea vagans_C	Gammaproteobacteria	158822.12.PATRIC	158822.12.PATRIC	158822.12.PATRIC	waterfall	Enviromental	Aquatic	Fresh Water	temperature:28		158822.12.PATRIC	93.6	2.7
AIR03224.1	SAMN03003593	Bacteria, Pseudomonadota, Gammaproteobacteria, Enterobacterales, Enterobacteriaceae, Cedecea	Gammaproteobacteria	d__Bacteria;p__Pseudomonadota;c__Gammaproteobacteria;o__Enterobacterales;f__Enterobacteriaceae;g__Cedecea;s__Cedecea neteri_A	Gammaproteobacteria	158822.6.PATRIC	158822.6.PATRIC	158822.6.PATRIC	pickled mackerel sashimi	Host-associated	Animal					97	3.4
VEB97565.1	SAMEA3282964	Bacteria, Pseudomonadota, Gammaproteobacteria, Enterobacterales, Enterobacteriaceae, Cedecea	Gammaproteobacteria	d__Bacteria;p__Pseudomonadota;c__Gammaproteobacteria;o__Enterobacterales;f__Enterobacteriaceae;g__Cedecea;s__Cedecea lapagei	Gammaproteobacteria	158823.5.PATRIC	158823.5.PATRIC	158823.5.PATRIC	throat	Host-associated	Human				158823.5.PATRIC
MXV13249.1	SAMN09784531	Bacteria, Pseudomonadota, Gammaproteobacteria, Xanthomonadales, Xanthomonadaceae, Xanthomonas	Gammaproteobacteria	d__Bacteria;p__Pseudomonadota;c__Gammaproteobacteria;o__Xanthomonadales;f__Xanthomonadaceae;g__Xanthomonas_A;s__Xanthomonas_A sp001043115	Gammaproteobacteria	1591157.3.PATRIC	1591157.3.PATRIC	1591157.3.PATRIC	orange	Host-associated	Plant
KGB01527.1	SAMN02867554	Bacteria, Pseudomonadota, Gammaproteobacteria, Enterobacterales, Enterobacteriaceae	Gammaproteobacteria	d__Bacteria;p__Pseudomonadota;c__Gammaproteobacteria;o__Enterobacterales;f__Enterobacteriaceae;g__UBA7405;s__UBA7405 sp000755535	Gammaproteobacteria	1593232.4.PATRIC	1593232.4.PATRIC	1593232.4.PATRIC
PIL37960.1	SAMN07785150	Bacteria, Pseudomonadota, Betaproteobacteria, Burkholderiales, Oxalobacteraceae, Telluria group, Massilia	Betaproteobacteria	d__Bacteria;p__Pseudomonadota;c__Gammaproteobacteria;o__Burkholderiales;f__Burkholderiaceae;g__Telluria;s__Telluria psychrophila	Gammaproteobacteria	1603353.3.PATRIC	1603353.3.PATRIC	1603353.3.PATRIC	ice core	Enviromental	Aquatic	Extreme			1603353.3.PATRIC	99.1	0.9
KIV68120.1	SAMN03288244	Bacteria, Pseudomonadota, Gammaproteobacteria, Pseudomonadales, Pseudomonadaceae, Pseudomonas	Gammaproteobacteria	d__Bacteria;p__Pseudomonadota;c__Gammaproteobacteria;o__Pseudomonadales;f__Pseudomonadaceae;g__Pseudomonas_F;s__Pseudomonas_F otitidis	Gammaproteobacteria	1604022.3.PATRIC	1604022.3.PATRIC	1604022.3.PATRIC	Rice (Oryza sativa L.) soil	Enviromental	Terrestrial	Agricultural			1604022.3.PATRIC	100	41.5
SIR02108.1	SAMN05421546	Bacteria, Pseudomonadota, Gammaproteobacteria, Xanthomonadales, Xanthomonadaceae, Lysobacter	Gammaproteobacteria	d__Bacteria;p__Pseudomonadota;c__Gammaproteobacteria;o__Xanthomonadales;f__Xanthomonadaceae;g__Lysobacter_B;s__Lysobacter_B tolerans	Gammaproteobacteria	1604334.3.PATRIC	1604334.3.PATRIC	1604334.3.PATRIC								99	0
AWV07082.1	SAMN08794310	Bacteria, Pseudomonadota, Gammaproteobacteria, Xanthomonadales, Xanthomonadaceae, Lysobacter	Gammaproteobacteria	d__Bacteria;p__Pseudomonadota;c__Gammaproteobacteria;o__Xanthomonadales;f__Xanthomonadaceae;g__Lysobacter_C;s__Lysobacter_C maris	Gammaproteobacteria	1605891.3.PATRIC	1605891.3.PATRIC	1605891.3.PATRIC	East China Sea	Enviromental	Aquatic	Marine	env_biome:intertidal zone			100	0.9
KKW69220.1	SAMN03580769	Bacteria, Pseudomonadota, Betaproteobacteria, Burkholderiales, Comamonadaceae, Lampropedia	Betaproteobacteria	d__Bacteria;p__Pseudomonadota;c__Gammaproteobacteria;o__Burkholderiales;f__Burkholderiaceae_B;g__Lampropedia;s__Lampropedia cohaerens	Gammaproteobacteria	1610491.6.PATRIC	1610491.6.PATRIC	1610491.6.PATRIC	microbial mat of a hot water spring	Enviromental	Aquatic	Extreme	temperature:45 degree celcius	Human, Homo sapiens	1610491.6.PATRIC
CEP37375.1	SAMEA3245995	Bacteria, Pseudomonadota, Gammaproteobacteria, Oceanospirillales, Halomonadaceae, Halomonas	Gammaproteobacteria	d__Bacteria;p__Pseudomonadota;c__Gammaproteobacteria;o__Pseudomonadales;f__Halomonadaceae;g__Halomonas;s__Halomonas ventosae_B	Gammaproteobacteria	1610576.5.PATRIC	1610576.5.PATRIC	1610576.5.PATRIC								100	0.9
GGA93224.1	SAMD00245041	Bacteria, Pseudomonadota, Betaproteobacteria, Burkholderiales, Comamonadaceae, Polaromonas	Betaproteobacteria	d__Bacteria;p__Pseudomonadota;c__Gammaproteobacteria;o__Burkholderiales;f__Burkholderiaceae_B;g__Polaromonas;s__Polaromonas eurypsychrophila	Gammaproteobacteria	1614635.3.PATRIC	1614635.3.PATRIC	1614635.3.PATRIC
CUU24063.1	SAMEA3650399	Bacteria, Pseudomonadota, Gammaproteobacteria, Enterobacterales, Erwiniaceae, Duffyella	Gammaproteobacteria	d__Bacteria;p__Pseudomonadota;c__Gammaproteobacteria;o__Enterobacterales;f__Enterobacteriaceae;g__Erwinia_B;s__Erwinia_B gerundensis	Gammaproteobacteria	1619313.3.PATRIC	1619313.3.PATRIC	1619313.3.PATRIC							1619313.3.PATRIC	100	0
KJK24292.1	SAMN03340298	Bacteria, Pseudomonadota, Betaproteobacteria, Burkholderiales, Burkholderiaceae	Betaproteobacteria	d__Bacteria;p__Pseudomonadota;c__Gammaproteobacteria;o__Burkholderiales;f__Burkholderiaceae;g__Cupriavidus;s__Cupriavidus sp000955785	Gammaproteobacteria	1619952.6.PATRIC	1619952.6.PATRIC	1619952.6.PATRIC	soil	Enviromental	Terrestrial	Soil			1619952.6.PATRIC
SNR40008.1	SAMN06265376	Bacteria, Bacteroidota, Flavobacteriia, Flavobacteriales, Flavobacteriaceae, Dokdonia	Bacteroidota	d__Bacteria;p__Bacteroidota;c__Bacteroidia;o__Flavobacteriales;f__Flavobacteriaceae;g__Dokdonia;s__Dokdonia pacifica	Bacteroidota	1627892.3.PATRIC	1627892.3.PATRIC	1627892.3.PATRIC								100	0
OEY70932.1	SAMN05821304	Bacteria, Pseudomonadota, Gammaproteobacteria, Chromatiales, Chromatiaceae, Rheinheimera	Gammaproteobacteria	d__Bacteria;p__Pseudomonadota;c__Gammaproteobacteria;o__Enterobacterales_A;f__Alteromonadaceae;g__Rheinheimera;s__Rheinheimera salexigens	Gammaproteobacteria	1628148.3.PATRIC	1628148.3.PATRIC	1628148.3.PATRIC	seawater	Enviromental	Aquatic	Marine	env_biome:seawater			100	3.2
TVT75915.1	SAMN11950939	Bacteria, Pseudomonadota, Betaproteobacteria, Rhodocyclales, Zoogloeaceae, Denitromonas	Betaproteobacteria	d__Bacteria;p__Pseudomonadota;c__Gammaproteobacteria;o__Burkholderiales;f__Rhodocyclaceae;g__Nitrogeniibacter;s__Nitrogeniibacter halophilus	Gammaproteobacteria	1629404.7.PATRIC	1629404.7.PATRIC	1629404.7.PATRIC	Perchlorate-reducing enrichment	Other					1629404.7.PATRIC
KJS33684.1	SAMN03400142	Bacteria, Thermodesulfobacteriota, Desulfobacteria, Desulfobacterales, Desulfosarcinaceae, Desulfatitalea	Thermodesulfobacteriota	d__Bacteria;p__Desulfobacterota;c__Desulfobacteria;o__Desulfobacterales;f__Desulfosarcinaceae;g__Desulfatitalea;s__Desulfatitalea sp000961655	Desulfobacterota	1629708.9.PATRIC	1629708.9.PATRIC	1629708.9.PATRIC	Opalinus Clay rock porewater BRC-3 borehole	Enviromental	Aquatic	Other
KKO49900.1	SAMN03418105	Bacteria, Pseudomonadota, Gammaproteobacteria, Chromatiales, Chromatiaceae, Arsukibacterium	Gammaproteobacteria	d__Bacteria;p__Pseudomonadota;c__Gammaproteobacteria;o__Enterobacterales_A;f__Alteromonadaceae;g__Arsukibacterium;s__Arsukibacterium sp000987765	Gammaproteobacteria	1632859.6.PATRIC	1632859.6.PATRIC	1632859.6.PATRIC	microbial mat of sediment	Enviromental	Other
KOO57982.1	SAMN03447206	Bacteria, Pseudomonadota, Gammaproteobacteria, Chromatiales, Chromatiaceae, Rheinheimera	Gammaproteobacteria	d__Bacteria;p__Pseudomonadota;c__Gammaproteobacteria;o__Enterobacterales_A;f__Alteromonadaceae;g__Pararheinheimera;s__Pararheinheimera tangshanensis	Gammaproteobacteria	1635005.3.PATRIC	1635005.3.PATRIC	1635005.3.PATRIC	Water	Enviromental	Aquatic	Other	env_biome:Prairie			100	1.7
KUJ87035.1	SAMN03445111	Bacteria, Pseudomonadota, Gammaproteobacteria, Oceanospirillales, Halomonadaceae, Halomonas	Gammaproteobacteria	d__Bacteria;p__Pseudomonadota;c__Gammaproteobacteria;o__Pseudomonadales;f__Halomonadaceae;g__Halomonas;s__Halomonas sp001507855	Gammaproteobacteria	1635257.4.PATRIC	1635257.4.PATRIC	1635257.4.PATRIC	oil reservoir sample I1	Other						100	0
TZF90643.1	SAMN12598944	Bacteria, Pseudomonadota, Gammaproteobacteria, Xanthomonadales, Xanthomonadaceae, Lysobacter	Gammaproteobacteria	d__Bacteria;p__Pseudomonadota;c__Gammaproteobacteria;o__Xanthomonadales;f__Xanthomonadaceae;g__Lysobacter;s__Lysobacter lacus	Gammaproteobacteria	1643323.3.PATRIC	1643323.3.PATRIC	1643323.3.PATRIC	lake sediment	Enviromental	Aquatic	Sediment
SOZ18342.1	SAMEA104421007	Bacteria, Pseudomonadota, Betaproteobacteria, Burkholderiales, Burkholderiaceae, Cupriavidus	Betaproteobacteria	d__Bacteria;p__Pseudomonadota;c__Gammaproteobacteria;o__Burkholderiales;f__Burkholderiaceae;g__Cupriavidus;s__Cupriavidus alkaliphilus	Gammaproteobacteria	164546.27.PATRIC	164546.27.PATRIC	164546.27.PATRIC							164546.27.PATRIC	100	0
SPA48437.1	SAMEA104421025	Bacteria, Pseudomonadota, Betaproteobacteria, Burkholderiales, Burkholderiaceae, Cupriavidus	Betaproteobacteria	d__Bacteria;p__Pseudomonadota;c__Gammaproteobacteria;o__Burkholderiales;f__Burkholderiaceae;g__Cupriavidus;s__Cupriavidus taiwanensis_B	Gammaproteobacteria	164546.41.PATRIC	164546.41.PATRIC	164546.41.PATRIC							164546.41.PATRIC	100	0.6
SPA43351.1	SAMEA104421009	Bacteria, Pseudomonadota, Betaproteobacteria, Burkholderiales, Burkholderiaceae, Cupriavidus	Betaproteobacteria	d__Bacteria;p__Pseudomonadota;c__Gammaproteobacteria;o__Burkholderiales;f__Burkholderiaceae;g__Cupriavidus;s__Cupriavidus sp023952475	Gammaproteobacteria	164546.49.PATRIC	164546.49.PATRIC	164546.49.PATRIC							164546.49.PATRIC	100	1.2
ORJ27599.1	SAMN06101559	Bacteria, Pseudomonadota, Gammaproteobacteria, Enterobacterales, Yersiniaceae, Rouxiella	Gammaproteobacteria	d__Bacteria;p__Pseudomonadota;c__Gammaproteobacteria;o__Enterobacterales;f__Enterobacteriaceae;g__Rouxiella;s__Rouxiella badensis	Gammaproteobacteria	1646377.3.PATRIC	1646377.3.PATRIC	1646377.3.PATRIC	peat bog soil	Enviromental	Terrestrial	Soil			1646377.3.PATRIC	96.6	2.7
KKO65224.1	SAMN03394979	Bacteria, Pseudomonadota, Betaproteobacteria, Burkholderiales, Oxalobacteraceae, Janthinobacterium	Betaproteobacteria	d__Bacteria;p__Pseudomonadota;c__Gammaproteobacteria;o__Burkholderiales;f__Burkholderiaceae;g__Janthinobacterium;s__Janthinobacterium lividum_E	Gammaproteobacteria	1649647.5.PATRIC	1649647.5.PATRIC	1649647.5.PATRIC	never-plowed soil	Enviromental	Terrestrial	Soil	env_biome:Soil			100	0.9
PON17152.1	SAMN08384467	Bacteria, Nitrospinae/Tectomicrobia group, Candidatus Tectomicrobia, Candidatus Entotheonella	Candidatus Tectomicrobia	d__Bacteria;p__Tectomicrobia;c__Entotheonellia;o__Entotheonellales;f__Entotheonellaceae;g__Entotheonella;s__	Tectomicrobia	1652106.3.PATRIC	1652106.3.PATRIC	1652106.3.PATRIC	Hachijo-jima	Enviromental	Terrestrial	Other		Theonella swinhoei WA	1652106.3.PATRIC	91.1	13.8
SBV37430.1	SAMEA3907567	Bacteria, Pseudomonadota, Gammaproteobacteria, Xanthomonadales, Xanthomonadaceae, Stenotrophomonas, environmental samples	Gammaproteobacteria	d__Bacteria;p__Pseudomonadota;c__Gammaproteobacteria;o__Xanthomonadales;f__Xanthomonadaceae;g__Stenotrophomonas;s__Stenotrophomonas sp900078405	Gammaproteobacteria	165438.3.PATRIC	165438.3.PATRIC	165438.3.PATRIC	This genome was reconstructed from an aerobic pyrene degrading enrichment culture grown from soil-compost microcosms, as described in Adam I.K. et al., under review. An uncontaminated and unfertilized agricultural soil (Ap horizon of a Haplic Chernozem) of the Static Fertilization Experiment Bad Lauchst??dt (Germany) was supplemented with mature compost (Bio-Komp SAS Gmbh, Weizenfels, Germany) fo…	Enginereed	Bioreactor					100	2.7
KRO79662.1	SAMN03741984	Bacteria, Bacteroidota, Flavobacteriia, Flavobacteriales, Flavobacteriaceae	Bacteroidota	d__Bacteria;p__Bacteroidota;c__Bacteroidia;o__Flavobacteriales;f__Flavobacteriaceae;g__MAG-120531;s__MAG-120531 sp000173115	Bacteroidota	1655554.3.PATRIC	1655554.3.PATRIC	1655554.3.PATRIC	brackish water collected from the surface of the Baltic Sea	Enviromental	Aquatic	Marine	temperature:10;env_biome:Brackish water			100	2.7
ANH70362.1	SAMN03704891	Bacteria, Pseudomonadota, Betaproteobacteria, Burkholderiales, Sphaerotilaceae, Mitsuaria	Betaproteobacteria	d__Bacteria;p__Pseudomonadota;c__Gammaproteobacteria;o__Burkholderiales;f__Burkholderiaceae_B;g__Mitsuaria;s__Mitsuaria sp001653795	Gammaproteobacteria	1658665.6.PATRIC	1658665.6.PATRIC	1658665.6.PATRIC	forest soil	Enviromental	Terrestrial	Soil				86.5	1.2
ODS61432.1	SAMN03652434	Bacteria, Pseudomonadota, Gammaproteobacteria, Xanthomonadales, Xanthomonadaceae, Arenimonas	Gammaproteobacteria	d__Bacteria;p__Pseudomonadota;c__Gammaproteobacteria;o__Xanthomonadales;f__Xanthomonadaceae;g__Arenimonas;s__Arenimonas sp001724815	Gammaproteobacteria	1660089.3.PATRIC	1660089.3.PATRIC	1660089.3.PATRIC	Cyanide and thiocyanate bioreactor	Engineered	Bioreactor					98.1	2.2
ODS93912.1	SAMN03652438	Bacteria, Pseudomonadota, Betaproteobacteria, Burkholderiales, Comamonadaceae, Comamonas	Betaproteobacteria	d__Bacteria;p__Pseudomonadota;c__Gammaproteobacteria;o__Burkholderiales;f__Burkholderiaceae_B;g__Comamonas_C;s__Comamonas_C sp001724135	Gammaproteobacteria	1660095.3.PATRIC	1660095.3.PATRIC	1660095.3.PATRIC	Cyanide and thiocyanate bioreactor	Engineered	Bioreactor				1660095.3.PATRIC	97.6	1.3
ODS97299.1	SAMN03652449	Bacteria, Pseudomonadota, Betaproteobacteria, Burkholderiales, Burkholderiaceae, Lautropia	Betaproteobacteria	d__Bacteria;p__Pseudomonadota;c__Gammaproteobacteria;o__Burkholderiales;f__Burkholderiaceae_A;g__Zeimonas;s__Zeimonas sp001724855	Gammaproteobacteria	1660104.3.PATRIC	1660104.3.PATRIC	1660104.3.PATRIC	Cyanide and thiocyanate bioreactor	Engineered	Bioreactor					88.4	3.1
ODV25391.1	SAMN03652515	Bacteria, Pseudomonadota, Gammaproteobacteria, Xanthomonadales, Rhodanobacteraceae, Rhodanobacter	Gammaproteobacteria	d__Bacteria;p__Pseudomonadota;c__Gammaproteobacteria;o__Xanthomonadales;f__Rhodanobacteraceae;g__Dyella_A;s__	Gammaproteobacteria	1660134.3.PATRIC	1660134.3.PATRIC	1660134.3.PATRIC	Thiocyanate bioreactor	Engineered	Bioreactor					79.5	17.5
ODT03787.1	SAMN03652445	Bacteria, Gemmatimonadota	Gemmatimonadetes	d__Bacteria;p__Gemmatimonadota;c__Gemmatimonadetes;o__Gemmatimonadales;f__Gemmatimonadaceae;g__SCN-70-22;s__SCN-70-22 sp001724275	Gemmatimonadota	1660163.3.PATRIC	1660163.3.PATRIC	1660163.3.PATRIC	Cyanide and thiocyanate bioreactor	Engineered	Bioreactor					97.4	2.6
KPQ00299.1	SAMN03785493	Bacteria, Bacteroidota	Bacteroidota	d__Bacteria;p__Bacteroidota;c__Rhodothermia;o__Balneolales;f__HLUCCA01;g__HLUCCA01;s__HLUCCA01 sp001314545	Bacteroidota	1666909.4.PATRIC	1666909.4.PATRIC	1666909.4.PATRIC	enrichment culture HLUCC-A from microbial mat sample; contains cyanobacterium Phormidesmis priestleyi ANA and associated heterotrophs	Enviromental	Other
AWX90164.1	SAMN09475282	Bacteria, Pseudomonadota, Gammaproteobacteria, Enterobacterales, Enterobacteriaceae, Klebsiella/Raoultella group, Klebsiella	Gammaproteobacteria	d__Bacteria;p__Pseudomonadota;c__Gammaproteobacteria;o__Enterobacterales;f__Enterobacteriaceae;g__Klebsiella;s__Klebsiella quasipneumoniae	Gammaproteobacteria	1667327.19.PATRIC	1667327.19.PATRIC	1667327.19.PATRIC						Human, Homo sapiens	1667327.19.PATRIC	100	0.3
AKU22618.1	SAMN03801557	Bacteria, Pseudomonadota, Betaproteobacteria, Burkholderiales, Oxalobacteraceae, Telluria group, Massilia	Betaproteobacteria	d__Bacteria;p__Pseudomonadota;c__Gammaproteobacteria;o__Burkholderiales;f__Burkholderiaceae;g__Pseudoduganella;s__Pseudoduganella sp001191005	Gammaproteobacteria	1678028.3.PATRIC	1678028.3.PATRIC	1678028.3.PATRIC	rhizosphere of Torreya nucifera	Enviromental	Terrestrial	Rhizosphere	env_biome:forest			100	0.9
ALK89936.1	SAMN03569611	Bacteria, Pseudomonadota, Betaproteobacteria, Burkholderiales, Comamonadaceae, Limnohabitans	Betaproteobacteria	d__Bacteria;p__Pseudomonadota;c__Gammaproteobacteria;o__Burkholderiales;f__Burkholderiaceae_B;g__Limnohabitans_A;s__Limnohabitans_A sp001412535	Gammaproteobacteria	1678128.3.PATRIC	1678128.3.PATRIC	1678128.3.PATRIC	freshwater	Enviromental	Aquatic	Fresh Water	temperature:20			100	0
RTQ34897.1	SAMN10578965	Bacteria, Pseudomonadota, Betaproteobacteria, Burkholderiales, Comamonadaceae, Variovorax	Betaproteobacteria	d__Bacteria;p__Pseudomonadota;c__Gammaproteobacteria;o__Burkholderiales;f__Burkholderiaceae_B;g__Variovorax;s__Variovorax gossypii	Gammaproteobacteria	1679495.4.PATRIC	1679495.4.PATRIC	1679495.4.PATRIC	root	Host-associated	Plant			Gossypium	1679495.4.PATRIC
KXU39295.1	SAMN04450862	Bacteria, Pseudomonadota, Gammaproteobacteria, Pseudomonadales, Ventosimonadaceae, Ventosimonas	Gammaproteobacteria	d__Bacteria;p__Pseudomonadota;c__Gammaproteobacteria;o__Pseudomonadales;f__Pseudomonadaceae;g__Ventosimonas;s__Ventosimonas gracilis	Gammaproteobacteria	1680762.6.PATRIC	1680762.6.PATRIC	1680762.6.PATRIC	gut	Host-associated	Human			Cephalotes varians	1680762.6.PATRIC
PMR81747.1	SAMN08324466	Bacteria, Pseudomonadota, Gammaproteobacteria, Oceanospirillales, Halomonadaceae, Halomonas	Gammaproteobacteria	d__Bacteria;p__Pseudomonadota;c__Gammaproteobacteria;o__Pseudomonadales;f__Halomonadaceae;g__Halomonas;s__Halomonas urumqiensis	Gammaproteobacteria	1684789.4.PATRIC	1684789.4.PATRIC	1684789.4.PATRIC	sediment from saline-alkaline lake	Enviromental	Aquatic	Marine				100	0
KNZ30736.1	SAMN03862017	Bacteria, Pseudomonadota, Betaproteobacteria, Burkholderiales, Sphaerotilaceae, Methylibium	Betaproteobacteria	d__Bacteria;p__Pseudomonadota;c__Gammaproteobacteria;o__Burkholderiales;f__Burkholderiaceae_B;g__LMDS01;s__LMDS01 sp001263235	Gammaproteobacteria	1686064.3.PATRIC	1686064.3.PATRIC	1686064.3.PATRIC	whole genome sequencing of a red algae	Host-associated	Protist			Bangia atropurpurea		100	0
SNS40253.1	SAMN06265795	Bacteria, Pseudomonadota, Betaproteobacteria, Burkholderiales, Oxalobacteraceae, Noviherbaspirillum	Betaproteobacteria	d__Bacteria;p__Pseudomonadota;c__Gammaproteobacteria;o__Burkholderiales;f__Burkholderiaceae;g__Noviherbaspirillum_C;s__Noviherbaspirillum_C humi	Gammaproteobacteria	1688639.3.PATRIC	1688639.3.PATRIC	1688639.3.PATRIC								100	0
AMS33841.1	SAMN03894415	Bacteria, Pseudomonadota, Betaproteobacteria	Betaproteobacteria	d__Bacteria;p__Pseudomonadota;c__Gammaproteobacteria;o__Burkholderiales;f__Usitatibacteraceae;g__UKL13-2;s__UKL13-2 sp001602455	Gammaproteobacteria	1690485.5.PATRIC	1690485.5.PATRIC	1690485.5.PATRIC	UKL13 co-culture; a single cyanobacterial colony from a depth-integrated water sample grown as a non-axenic culture	Other
TGN40386.1	SAMN11339518	Bacteria, Pseudomonadota, Gammaproteobacteria, Pseudomonadales, Marinobacteraceae, Marinobacter	Gammaproteobacteria	d__Bacteria;p__Pseudomonadota;c__Gammaproteobacteria;o__Pseudomonadales;f__Oleiphilaceae;g__Marinobacter;s__Marinobacter confluentis	Gammaproteobacteria	1697557.3.PATRIC	1697557.3.PATRIC	1697557.3.PATRIC	a junction between the ocean and a freshwater lake	Enviromental	Aquatic	Extreme			1697557.3.PATRIC
KPK79646.1	SAMN03994206	Bacteria, Gemmatimonadota, Gemmatimonadetes, Gemmatimonadales, Gemmatimonadaceae, Gemmatimonas	Gemmatimonadetes	d__Bacteria;p__Gemmatimonadota;c__Gemmatimonadetes;o__KS3-K002;f__KS3-K002;g__G020344375;s__	Gemmatimonadota	1703359.3.PATRIC	1703359.3.PATRIC	1703359.3.PATRIC	Sulfate-methane transisition zone estuary sediments 16-26 cm	Enviromental	Aquatic	Sediment				84.7	20.7
KPK14849.1	SAMN03994181	Bacteria, Pseudomonadota, Betaproteobacteria	Betaproteobacteria	d__Bacteria;p__Pseudomonadota;c__Gammaproteobacteria;o__Burkholderiales;f__SG8-41;g__SG8-41;s__SG8-41 sp001303585	Gammaproteobacteria	1703391.4.PATRIC	1703391.4.PATRIC	1703391.4.PATRIC	Sulfate-rich zone estuary sediments 8-12 cm	Enviromental	Aquatic	Sediment
TQJ96693.1	SAMN11510837	Bacteria, Pseudomonadota, Betaproteobacteria, Burkholderiales, Alcaligenaceae, Achromobacter	Betaproteobacteria	d__Bacteria;p__Pseudomonadota;c__Gammaproteobacteria;o__Burkholderiales;f__Burkholderiaceae_C;g__Achromobacter;s__Achromobacter mucicolens	Gammaproteobacteria	1705197.3.PATRIC	1705197.3.PATRIC	1705197.3.PATRIC
KUF39828.1	SAMN04272206	Bacteria, Pseudomonadota, Betaproteobacteria, Burkholderiales, Comamonadaceae, Comamonas	Betaproteobacteria	d__Bacteria;p__Pseudomonadota;c__Gammaproteobacteria;o__Burkholderiales;f__Burkholderiaceae_B;g__Comamonas;s__Comamonas kerstersii	Gammaproteobacteria	1705602.3.PATRIC	1705602.3.PATRIC	1705602.3.PATRIC	sputum	Host-associated	Human			Human, Homo sapiens		96.3	1.3
KRI01095.1	SAMN04044569	Bacteria, Pseudomonadota, Betaproteobacteria, Burkholderiales, Comamonadaceae, Curvibacter	Betaproteobacteria	d__Bacteria;p__Pseudomonadota;c__Gammaproteobacteria;o__Burkholderiales;f__Burkholderiaceae_B;g__Hylemonella;s__Hylemonella sp001432305	Gammaproteobacteria	1714344.3.PATRIC	1714344.3.PATRIC	1714344.3.PATRIC	river water	Enviromental	Aquatic	Fresh Water				100	0
SFM27511.1	SAMN05216217	Bacteria, Pseudomonadota, Gammaproteobacteria, Pseudomonadales, Pseudomonadaceae, Halopseudomonas	Gammaproteobacteria	d__Bacteria;p__Pseudomonadota;c__Gammaproteobacteria;o__Pseudomonadales;f__Pseudomonadaceae;g__Halopseudomonas;s__Halopseudomonas yangmingensis	Gammaproteobacteria	1720063.3.PATRIC	1720063.3.PATRIC	1720063.3.PATRIC								87.7	0.5
KPN16926.1	SAMN04122840	Bacteria, Pseudomonadota, Gammaproteobacteria, Xanthomonadales, Xanthomonadaceae, Xanthomonas	Gammaproteobacteria	d__Bacteria;p__Pseudomonadota;c__Gammaproteobacteria;o__Xanthomonadales;f__Xanthomonadaceae;g__Luteimonas_D;s__Luteimonas_D terrae	Gammaproteobacteria	1732019.3.PATRIC	1732019.3.PATRIC	1732019.3.PATRIC	Indoor Environmental Surface	Engineered	Built Environment			Human, Homo sapiens		90.6	2.3
KQM78162.1	SAMN04151686	Bacteria, Pseudomonadota, Betaproteobacteria, Burkholderiales, Xylophilus	Betaproteobacteria	d__Bacteria;p__Pseudomonadota;c__Gammaproteobacteria;o__Burkholderiales;f__Burkholderiaceae_B;g__Xylophilus;s__Xylophilus sp001421705	Gammaproteobacteria	1735686.5.PATRIC	1735686.5.PATRIC	1735686.5.PATRIC	leaf	Host-associated	Plant			Thale cress, Arabidopsis thaliana
KQN47893.1	SAMN04151603	Bacteria, Pseudomonadota, Gammaproteobacteria, Enterobacterales, Yersiniaceae, Serratia	Gammaproteobacteria	d__Bacteria;p__Pseudomonadota;c__Gammaproteobacteria;o__Enterobacterales;f__Enterobacteriaceae;g__Rouxiella;s__Rouxiella silvae	Gammaproteobacteria	1736223.3.PATRIC	1736223.3.PATRIC	1736223.3.PATRIC	leaf	Host-associated	Plant		env_biome:A. thaliana leaf	Thale cress, Arabidopsis thaliana	1736223.3.PATRIC	89.5	4.3
KQN54452.1	SAMN04151605	Bacteria, Pseudomonadota, Gammaproteobacteria, Enterobacterales, Erwiniaceae, Erwinia	Gammaproteobacteria	d__Bacteria;p__Pseudomonadota;c__Gammaproteobacteria;o__Enterobacterales;f__Enterobacteriaceae;g__Erwinia;s__Erwinia sp001422605	Gammaproteobacteria	1736225.3.PATRIC	1736225.3.PATRIC	1736225.3.PATRIC	leaf	Host-associated	Plant		env_biome:A. thaliana leaf	Thale cress, Arabidopsis thaliana	1736225.3.PATRIC	100	0
KQO19488.1	SAMN04151617	Bacteria, Pseudomonadota, Betaproteobacteria, Burkholderiales, Comamonadaceae, Acidovorax	Betaproteobacteria	d__Bacteria;p__Pseudomonadota;c__Gammaproteobacteria;o__Burkholderiales;f__Burkholderiaceae_B;g__Acidovorax;s__Acidovorax sp001422735	Gammaproteobacteria	1736237.3.PATRIC	1736237.3.PATRIC	1736237.3.PATRIC	leaf	Host-associated	Plant		env_biome:A. thaliana leaf	Thale cress, Arabidopsis thaliana		100	1.2
KQQ92421.1	SAMN04151652	Bacteria, Pseudomonadota, Betaproteobacteria, Burkholderiales, Oxalobacteraceae, Telluria group, Massilia	Betaproteobacteria	d__Bacteria;p__Pseudomonadota;c__Gammaproteobacteria;o__Burkholderiales;f__Burkholderiaceae;g__Telluria;s__Telluria sp001424165	Gammaproteobacteria	1736272.3.PATRIC	1736272.3.PATRIC	1736272.3.PATRIC	leaf	Host-associated	Plant		env_biome:A. thaliana leaf	Thale cress, Arabidopsis thaliana		100	0
KQR55454.1	SAMN04151660	Bacteria, Pseudomonadota, Betaproteobacteria, Burkholderiales, Comamonadaceae, Acidovorax	Betaproteobacteria	d__Bacteria;p__Pseudomonadota;c__Gammaproteobacteria;o__Burkholderiales;f__Burkholderiaceae_B;g__Acidovorax_A;s__Acidovorax_A sp001424265	Gammaproteobacteria	1736280.3.PATRIC	1736280.3.PATRIC	1736280.3.PATRIC	leaf	Host-associated	Plant		env_biome:A. thaliana leaf	Thale cress, Arabidopsis thaliana		100	0
KQP12646.1	SAMN04151706	Bacteria, Pseudomonadota, Betaproteobacteria, Burkholderiales, Comamonadaceae	Betaproteobacteria	d__Bacteria;p__Pseudomonadota;c__Gammaproteobacteria;o__Burkholderiales;f__Burkholderiaceae_B;g__Pseudorhodoferax;s__Pseudorhodoferax sp001422405	Gammaproteobacteria	1736316.4.PATRIC	1736316.4.PATRIC	1736316.4.PATRIC	leaf	Host-associated	Plant			Thale cress, Arabidopsis thaliana
KQP44187.1	SAMN04151708	Bacteria, Pseudomonadota, Betaproteobacteria, Burkholderiales, Comamonadaceae	Betaproteobacteria	d__Bacteria;p__Pseudomonadota;c__Gammaproteobacteria;o__Burkholderiales;f__Burkholderiaceae_B;g__Pseudorhodoferax;s__Pseudorhodoferax sp001422445	Gammaproteobacteria	1736318.4.PATRIC	1736318.4.PATRIC	1736318.4.PATRIC	leaf	Host-associated	Plant			Thale cress, Arabidopsis thaliana
KQT13650.1	SAMN04151755	Bacteria, Pseudomonadota, Betaproteobacteria, Burkholderiales, Comamonadaceae, Ramlibacter	Betaproteobacteria	d__Bacteria;p__Pseudomonadota;c__Gammaproteobacteria;o__Burkholderiales;f__Burkholderiaceae_B;g__Ramlibacter;s__Ramlibacter sp001424545	Gammaproteobacteria	1736365.8.PATRIC	1736365.8.PATRIC	1736365.8.PATRIC	leaf	Host-associated	Plant			Thale cress, Arabidopsis thaliana
KQT44050.1	SAMN04151763	Bacteria, Pseudomonadota, Betaproteobacteria, Nitrosomonadales, Methylophilaceae, Methylophilus	Betaproteobacteria	d__Bacteria;p__Pseudomonadota;c__Gammaproteobacteria;o__Burkholderiales;f__Methylophilaceae;g__Methylophilus;s__Methylophilus sp001424665	Gammaproteobacteria	1736373.3.PATRIC	1736373.3.PATRIC	1736373.3.PATRIC	leaf	Host-associated	Plant		env_biome:A. thaliana leaf	Thale cress, Arabidopsis thaliana	1736373.3.PATRIC	100	0
KQV50843.1	SAMN04155699	Bacteria, Pseudomonadota, Betaproteobacteria, Burkholderiales, Comamonadaceae, Pelomonas	Betaproteobacteria	d__Bacteria;p__Pseudomonadota;c__Gammaproteobacteria;o__Burkholderiales;f__Burkholderiaceae_B;g__Pelomonas;s__Pelomonas sp001425705	Gammaproteobacteria	1736430.3.PATRIC	1736430.3.PATRIC	1736430.3.PATRIC	root	Host-associated	Plant		env_biome:A. thaliana root	Thale cress, Arabidopsis thaliana		98.8	0
KQV85652.1	SAMN04155702	Bacteria, Pseudomonadota, Betaproteobacteria, Burkholderiales, Rhizobacter	Betaproteobacteria	d__Bacteria;p__Pseudomonadota;c__Gammaproteobacteria;o__Burkholderiales;f__Burkholderiaceae_B;g__Rhizobacter;s__Rhizobacter sp001425785	Gammaproteobacteria	1736433.3.PATRIC	1736433.3.PATRIC	1736433.3.PATRIC	root	Host-associated	Plant		env_biome:A. thaliana root	Thale cress, Arabidopsis thaliana		100	0
KQY90775.1	SAMN04155733	Bacteria, Pseudomonadota, Betaproteobacteria, Burkholderiales, Comamonadaceae, Pelomonas	Betaproteobacteria	d__Bacteria;p__Pseudomonadota;c__Gammaproteobacteria;o__Burkholderiales;f__Burkholderiaceae_B;g__Pelomonas;s__Pelomonas sp001426885	Gammaproteobacteria	1736464.3.PATRIC	1736464.3.PATRIC	1736464.3.PATRIC	root	Host-associated	Plant		env_biome:A. thaliana root	Thale cress, Arabidopsis thaliana		98.8	1.2
KRB87456.1	SAMN04155756	Bacteria, Pseudomonadota, Betaproteobacteria, Burkholderiales, Oxalobacteraceae, Noviherbaspirillum	Betaproteobacteria	d__Bacteria;p__Pseudomonadota;c__Gammaproteobacteria;o__Burkholderiales;f__Burkholderiaceae;g__Noviherbaspirillum;s__Noviherbaspirillum sp001428545	Gammaproteobacteria	1736487.6.PATRIC	1736487.6.PATRIC	1736487.6.PATRIC	root	Host-associated	Plant			Thale cress, Arabidopsis thaliana	1736487.6.PATRIC
KRB88440.1	SAMN04155758	Bacteria, Pseudomonadota, Betaproteobacteria, Burkholderiales, Oxalobacteraceae, Telluria group, Duganella	Betaproteobacteria	d__Bacteria;p__Pseudomonadota;c__Gammaproteobacteria;o__Burkholderiales;f__Burkholderiaceae;g__Pseudoduganella;s__Pseudoduganella sp001425005	Gammaproteobacteria	1736489.3.PATRIC	1736489.3.PATRIC	1736489.3.PATRIC	root	Host-associated	Plant		env_biome:A. thaliana root	Thale cress, Arabidopsis thaliana		100	0
KQU65050.1	SAMN04155780	Bacteria, Pseudomonadota, Betaproteobacteria, Burkholderiales, Rhizobacter	Betaproteobacteria	d__Bacteria;p__Pseudomonadota;c__Gammaproteobacteria;o__Burkholderiales;f__Burkholderiaceae_B;g__Rhizobacter;s__Rhizobacter sp001425825	Gammaproteobacteria	1736511.3.PATRIC	1736511.3.PATRIC	1736511.3.PATRIC	root	Host-associated	Plant		env_biome:A. thaliana root	Thale cress, Arabidopsis thaliana	1736511.3.PATRIC	100	0
KQV83899.1	SAMN04155791	Bacteria, Pseudomonadota, Betaproteobacteria, Burkholderiales, Oxalobacteraceae, Telluria group, Massilia	Betaproteobacteria	d__Bacteria;p__Pseudomonadota;c__Gammaproteobacteria;o__Burkholderiales;f__Burkholderiaceae;g__Pseudoduganella;s__Pseudoduganella sp001425045	Gammaproteobacteria	1736522.3.PATRIC	1736522.3.PATRIC	1736522.3.PATRIC	root	Host-associated	Plant		env_biome:A. thaliana root	Thale cress, Arabidopsis thaliana	1736522.3.PATRIC	100	0
KQW40556.1	SAMN04155797	Bacteria, Pseudomonadota, Betaproteobacteria, Burkholderiales, Rhizobacter	Betaproteobacteria	d__Bacteria;p__Pseudomonadota;c__Gammaproteobacteria;o__Burkholderiales;f__Burkholderiaceae_B;g__LMDS01;s__LMDS01 sp001425865	Gammaproteobacteria	1736528.3.PATRIC	1736528.3.PATRIC	1736528.3.PATRIC	root	Host-associated	Plant		env_biome:A. thaliana root	Thale cress, Arabidopsis thaliana	1736528.3.PATRIC	100	0
KQX98164.1	SAMN04155811	Bacteria, Pseudomonadota, Gammaproteobacteria, Xanthomonadales, Rhodanobacteraceae, Rhodanobacter	Gammaproteobacteria	d__Bacteria;p__Pseudomonadota;c__Gammaproteobacteria;o__Xanthomonadales;f__Rhodanobacteraceae;g__Rhodanobacter;s__Rhodanobacter sp001426645	Gammaproteobacteria	1736542.3.PATRIC	1736542.3.PATRIC	1736542.3.PATRIC	root	Host-associated	Plant		env_biome:A. thaliana root	Thale cress, Arabidopsis thaliana		99.7	1.4
KQY49420.1	SAMN04155818	Bacteria, Pseudomonadota, Gammaproteobacteria, Xanthomonadales, Xanthomonadaceae, Lysobacter	Gammaproteobacteria	d__Bacteria;p__Pseudomonadota;c__Gammaproteobacteria;o__Xanthomonadales;f__Xanthomonadaceae;g__Lysobacter;s__Lysobacter sp001427225	Gammaproteobacteria	1736549.3.PATRIC	1736549.3.PATRIC	1736549.3.PATRIC	root	Host-associated	Plant		env_biome:A. thaliana root	Thale cress, Arabidopsis thaliana		100	0.3
KRA53765.1	SAMN04155845	Bacteria, Pseudomonadota, Gammaproteobacteria, Xanthomonadales, Xanthomonadaceae, Pseudoxanthomonas	Gammaproteobacteria	d__Bacteria;p__Pseudomonadota;c__Gammaproteobacteria;o__Xanthomonadales;f__Xanthomonadaceae;g__Pseudoxanthomonas_A;s__Pseudoxanthomonas_A sp001427635	Gammaproteobacteria	1736576.3.PATRIC	1736576.3.PATRIC	1736576.3.PATRIC	root	Host-associated	Plant		env_biome:A. thaliana root	Thale cress, Arabidopsis thaliana		99.7	0.9
KRC78662.1	SAMN04155871	Bacteria, Pseudomonadota, Betaproteobacteria, Burkholderiales, Alcaligenaceae, Achromobacter	Betaproteobacteria	d__Bacteria;p__Pseudomonadota;c__Gammaproteobacteria;o__Burkholderiales;f__Burkholderiaceae_C;g__Achromobacter;s__Achromobacter sp001428845	Gammaproteobacteria	1736602.3.PATRIC	1736602.3.PATRIC	1736602.3.PATRIC	root	Host-associated	Plant		env_biome:A. thaliana root	Thale cress, Arabidopsis thaliana		100	0.8
KRD69512.1	SAMN04155881	Bacteria, Pseudomonadota, Gammaproteobacteria, Xanthomonadales, Xanthomonadaceae, Lysobacter	Gammaproteobacteria	d__Bacteria;p__Pseudomonadota;c__Gammaproteobacteria;o__Xanthomonadales;f__Xanthomonadaceae;g__Lysobacter;s__Lysobacter sp001428685	Gammaproteobacteria	1736612.3.PATRIC	1736612.3.PATRIC	1736612.3.PATRIC	root	Host-associated	Plant		env_biome:A. thaliana root	Thale cress, Arabidopsis thaliana		99.4	0.3
KRD80006.1	SAMN04155882	Bacteria, Pseudomonadota, Gammaproteobacteria, Xanthomonadales, Xanthomonadaceae, Lysobacter	Gammaproteobacteria	d__Bacteria;p__Pseudomonadota;c__Gammaproteobacteria;o__Xanthomonadales;f__Xanthomonadaceae;g__Lysobacter;s__Lysobacter sp001429785	Gammaproteobacteria	1736613.3.PATRIC	1736613.3.PATRIC	1736613.3.PATRIC	root	Host-associated	Plant		env_biome:A. thaliana root	Thale cress, Arabidopsis thaliana		99.7	0.4
NGP87902.1	SAMN14085641	Bacteria, Balneolota, Balneolia, Balneolales, Balneolaceae, Fodinibius	Balneolota	d__Bacteria;p__Bacteroidota;c__Rhodothermia;o__Balneolales;f__Balneolaceae;g__Fodinibius;s__Fodinibius halophilus	Bacteroidota	1736908.4.PATRIC	1736908.4.PATRIC	1736908.4.PATRIC	salt mine	Enviromental	Terrestrial	Extreme
SEI10903.1	SAMN05660691	Bacteria, Pseudomonadota, Gammaproteobacteria, Chromatiales, Chromatiaceae, Rheinheimera	Gammaproteobacteria	d__Bacteria;p__Pseudomonadota;c__Gammaproteobacteria;o__Enterobacterales_A;f__Alteromonadaceae;g__Rheinheimera;s__Rheinheimera pacifica	Gammaproteobacteria	173990.3.PATRIC	173990.3.PATRIC	173990.3.PATRIC								100	0
ALM86685.1	SAMN04219331	Bacteria, Pseudomonadota, Betaproteobacteria, Burkholderiales, Alcaligenaceae, Bordetella	Betaproteobacteria	d__Bacteria;p__Pseudomonadota;c__Gammaproteobacteria;o__Burkholderiales;f__Burkholderiaceae_C;g__Bordetella_C;s__Bordetella_C sp001433395	Gammaproteobacteria	1746199.3.PATRIC	1746199.3.PATRIC	1746199.3.PATRIC	soil	Enviromental	Terrestrial	Soil	env_biome:leafy soil			93.5	3
ALP51928.1	SAMN04120379	Bacteria, Pseudomonadota, Gammaproteobacteria, Chromatiales, Chromatiaceae, Candidatus Tenderia	Gammaproteobacteria	d__Bacteria;p__Pseudomonadota;c__Gammaproteobacteria;o__Tenderiales;f__Tenderiaceae;g__Tenderia;s__Tenderia electrophaga	Gammaproteobacteria	1748243.8.PATRIC	1748243.8.PATRIC	1748243.8.PATRIC	Biocathode MCL	Engineered	Other					100	0
SNY98988.1	SAMN04488142	Bacteria, Pseudomonadota, Gammaproteobacteria, Oceanospirillales, Halomonadaceae, Halomonas	Gammaproteobacteria	d__Bacteria;p__Pseudomonadota;c__Gammaproteobacteria;o__Pseudomonadales;f__Halomonadaceae;g__Halomonas;s__Halomonas sp900086985	Gammaproteobacteria	1761789.3.PATRIC	1761789.3.PATRIC	1761789.3.PATRIC								100	0
SFK97930.1	SAMN04487938	Bacteria, Pseudomonadota, Gammaproteobacteria, Xanthomonadales, Xanthomonadaceae, Lysobacter	Gammaproteobacteria	d__Bacteria;p__Pseudomonadota;c__Gammaproteobacteria;o__Xanthomonadales;f__Xanthomonadaceae;g__Lysobacter;s__Lysobacter sp900114355	Gammaproteobacteria	1761790.3.PATRIC	1761790.3.PATRIC	1761790.3.PATRIC								99.7	0.4
SFE74166.1	SAMN04487869	Bacteria, Pseudomonadota, Gammaproteobacteria, Pseudomonadales, Marinobacteraceae, Marinobacter	Gammaproteobacteria	d__Bacteria;p__Pseudomonadota;c__Gammaproteobacteria;o__Pseudomonadales;f__Oleiphilaceae;g__Marinobacter;s__Marinobacter flavimaris	Gammaproteobacteria	1761793.3.PATRIC	1761793.3.PATRIC	1761793.3.PATRIC							1761793.3.PATRIC	100	1.4
OAB76215.1	SAMN04451899	Bacteria, Bacteroidota, Flavobacteriia, Flavobacteriales, Flavobacteriaceae, Cochleicola	Bacteroidota	d__Bacteria;p__Bacteroidota;c__Bacteroidia;o__Flavobacteriales;f__Flavobacteriaceae;g__Cochleicola;s__Cochleicola gelatinilyticus	Bacteroidota	1763537.7.PATRIC	1763537.7.PATRIC	1763537.7.PATRIC						Thais luteostoma
TFY96956.1	SAMN11032204	Bacteria, Pseudomonadota, Betaproteobacteria, Burkholderiales, Comamonadaceae, Ramlibacter	Betaproteobacteria	d__Bacteria;p__Pseudomonadota;c__Gammaproteobacteria;o__Burkholderiales;f__Burkholderiaceae_B;g__Ramlibacter;s__Ramlibacter rhizophilus	Gammaproteobacteria	1781167.3.PATRIC	1781167.3.PATRIC	1781167.3.PATRIC	rhizosphere soil of Hibiscus syriacus	Enviromental	Terrestrial	Rhizosphere
KXS37498.1	SAMN04432558	Bacteria, Pseudomonadota, Gammaproteobacteria, Oceanospirillales, Halomonadaceae	Gammaproteobacteria	d__Bacteria;p__Pseudomonadota;c__Gammaproteobacteria;o__Pseudomonadales;f__Halomonadaceae;g__Modicisalibacter;s__Modicisalibacter sp001577635	Gammaproteobacteria	1783518.4.PATRIC	1783518.4.PATRIC	1783518.4.PATRIC	hydraulically fractured well fluid at Timepoint_82	Enviromental	Aquatic	Other
RSO53734.1	SAMN10261626	Bacteria, Pseudomonadota, Gammaproteobacteria, Moraxellales, Moraxellaceae, Acinetobacter, Acinetobacter calcoaceticus/baumannii complex	Gammaproteobacteria	d__Bacteria;p__Pseudomonadota;c__Gammaproteobacteria;o__Pseudomonadales;f__Moraxellaceae;g__Acinetobacter;s__Acinetobacter lactucae	Gammaproteobacteria	1785128.7.PATRIC	1785128.7.PATRIC	1785128.7.PATRIC	wound	Host-associated	Other			Human, Homo sapiens	1785128.7.PATRIC
AOA58938.1	SAMN05520995	Bacteria, Pseudomonadota, Gammaproteobacteria, Moraxellales, Moraxellaceae, Acinetobacter	Gammaproteobacteria	d__Bacteria;p__Pseudomonadota;c__Gammaproteobacteria;o__Pseudomonadales;f__Moraxellaceae;g__Acinetobacter;s__Acinetobacter larvae	Gammaproteobacteria	1789224.3.PATRIC	1789224.3.PATRIC	1789224.3.PATRIC		Host-associated	Animal		env_biome:Insect	Omphisa fuscidentalis Hampson		95.9	4.1
AMJ58866.1	SAMN04451766	Bacteria, Pseudomonadota, Gammaproteobacteria, Xanthomonadales, Xanthomonadaceae, Stenotrophomonas	Gammaproteobacteria	d__Bacteria;p__Pseudomonadota;c__Gammaproteobacteria;o__Xanthomonadales;f__Xanthomonadaceae;g__Stenotrophomonas;s__Stenotrophomonas nitritireducens_A	Gammaproteobacteria	1793721.3.PATRIC	1793721.3.PATRIC	1793721.3.PATRIC	soil	Enviromental	Terrestrial	Soil				99.7	0.6
KXS34247.1	SAMN04432559	Bacteria, Pseudomonadota, Gammaproteobacteria, Alteromonadales, Idiomarinaceae, Idiomarina	Gammaproteobacteria	d__Bacteria;p__Pseudomonadota;c__Gammaproteobacteria;o__Enterobacterales_A;f__Alteromonadaceae;g__Idiomarina;s__Idiomarina baltica	Gammaproteobacteria	1794809.3.PATRIC	1794809.3.PATRIC	1794809.3.PATRIC	hydraulically fractured well fluid at Timepoint_82	Enviromental	Aquatic	Other				100	0
AMM26624.1	SAMN04457487	Bacteria, Pseudomonadota, Betaproteobacteria, Burkholderiales, Comamonadaceae, Variovorax	Betaproteobacteria	d__Bacteria;p__Pseudomonadota;c__Gammaproteobacteria;o__Burkholderiales;f__Burkholderiaceae_B;g__Variovorax;s__Variovorax sp001577265	Gammaproteobacteria	1795631.3.PATRIC	1795631.3.PATRIC	1795631.3.PATRIC						Himantormia		100	3.5
OFW45607.1	SAMN04314124	Bacteria, Pseudomonadota, Gammaproteobacteria, Moraxellales, Moraxellaceae, Acinetobacter	Gammaproteobacteria	d__Bacteria;p__Pseudomonadota;c__Gammaproteobacteria;o__Pseudomonadales;f__Moraxellaceae;g__Acinetobacter;s__Acinetobacter junii	Gammaproteobacteria	1797234.3.PATRIC	1797234.3.PATRIC	1797234.3.PATRIC	Rifle well CD01 at time point 3 / C; 5m depth; 0.1 filter	Enviromental	Aquatic	Fresh Water				98.6	1.4
OGA06786.1	SAMN04313789	Bacteria, Pseudomonadota, Betaproteobacteria	Betaproteobacteria	d__Bacteria;p__Pseudomonadota;c__Gammaproteobacteria;o__Burkholderiales;f__SG8-41;g__JACQGN01;s__JACQGN01 sp001770325	Gammaproteobacteria	1797482.3.PATRIC	1797482.3.PATRIC	1797482.3.PATRIC	Rifle well FP-101 under low O2 conditions; 0.2 micron filter; 10% subassembly	Enviromental	Aquatic	Fresh Water				88.2	9.1
OGA52153.1	SAMN04315762	Bacteria, Pseudomonadota, Betaproteobacteria	Betaproteobacteria	d__Bacteria;p__Pseudomonadota;c__Gammaproteobacteria;o__Burkholderiales;f__SG8-41;g__DSOT01;s__DSOT01 sp001772005	Gammaproteobacteria	1797497.3.PATRIC	1797497.3.PATRIC	1797497.3.PATRIC	Rifle well FP-101 under low O2 conditions; 1.2 micron filter; full assembly	Enviromental	Aquatic	Fresh Water				99.4	5
OGA34257.1	SAMN04315763	Bacteria, Pseudomonadota, Betaproteobacteria	Betaproteobacteria	d__Bacteria;p__Pseudomonadota;c__Gammaproteobacteria;o__Burkholderiales;f__SG8-39;g__2-12-FULL-64-23;s__2-12-FULL-64-23 sp001770575	Gammaproteobacteria	1797499.3.PATRIC	1797499.3.PATRIC	1797499.3.PATRIC	Rifle well FP-101 under low O2 conditions; 1.2 micron filter; full assembly	Enviromental	Aquatic	Fresh Water				83.8	5.7
OGA73058.1	SAMN04315765	Bacteria, Pseudomonadota, Betaproteobacteria	Betaproteobacteria	d__Bacteria;p__Pseudomonadota;c__Gammaproteobacteria;o__Burkholderiales;f__SG8-39;g__2-02-FULL-66-14;s__2-02-FULL-66-14 sp001771975	Gammaproteobacteria	1797503.3.PATRIC	1797503.3.PATRIC	1797503.3.PATRIC	Rifle well FP-101 under low O2 conditions; 1.2 micron filter; full assembly	Enviromental	Aquatic	Fresh Water				96.1	7.4
OGA82330.1	SAMN04314864	Bacteria, Pseudomonadota, Betaproteobacteria, Burkholderiales	Betaproteobacteria	d__Bacteria;p__Pseudomonadota;c__Gammaproteobacteria;o__Burkholderiales;f__Burkholderiaceae_B;g__Aquabacterium;s__Aquabacterium sp001770725	Gammaproteobacteria	1797552.3.PATRIC	1797552.3.PATRIC	1797552.3.PATRIC	Rifle well FP-101 under high O2 conditions; 0.1 micron filter; full assembly	Enviromental	Aquatic	Fresh Water				100	0
OGB11355.1	SAMN04315393	Bacteria, Pseudomonadota, Betaproteobacteria, Burkholderiales	Betaproteobacteria	d__Bacteria;p__Pseudomonadota;c__Gammaproteobacteria;o__Burkholderiales;f__Burkholderiaceae_B;g__Acidovorax;s__Acidovorax facilis	Gammaproteobacteria	1797554.3.PATRIC	1797554.3.PATRIC	1797554.3.PATRIC	Rifle well FP-101 under high O2 conditions; 0.2 micron filter; full assembly	Enviromental	Aquatic	Fresh Water				100	0
OGB01189.1	SAMN04315577	Bacteria, Pseudomonadota, Betaproteobacteria, Burkholderiales	Betaproteobacteria	d__Bacteria;p__Pseudomonadota;c__Gammaproteobacteria;o__Burkholderiales;f__Burkholderiaceae_B;g__Aquabacterium_A;s__Aquabacterium_A sp001770815	Gammaproteobacteria	1797561.3.PATRIC	1797561.3.PATRIC	1797561.3.PATRIC	Rifle well FP-101 under high O2 conditions; 1.2 micron filter; full assembly	Enviromental	Aquatic	Fresh Water				99.9	0
OGB25269.1	SAMN04316054	Bacteria, Pseudomonadota, Betaproteobacteria, Burkholderiales	Betaproteobacteria	d__Bacteria;p__Pseudomonadota;c__Gammaproteobacteria;o__Burkholderiales;f__Burkholderiaceae;g__MESE01;s__MESE01 sp001770855	Gammaproteobacteria	1797562.3.PATRIC	1797562.3.PATRIC	1797562.3.PATRIC	Rifle well FP-101 under low O2 conditions; 0.2 micron filter; full assembly	Enviromental	Aquatic	Fresh Water				100	3.4
OGB14211.1	SAMN04316052	Bacteria, Pseudomonadota, Betaproteobacteria, Burkholderiales	Betaproteobacteria	d__Bacteria;p__Pseudomonadota;c__Gammaproteobacteria;o__Burkholderiales;f__Burkholderiaceae_B;g__Hydrogenophaga;s__Hydrogenophaga sp001770905	Gammaproteobacteria	1797564.3.PATRIC	1797564.3.PATRIC	1797564.3.PATRIC	Rifle well FP-101 under low O2 conditions; 0.2 micron filter; full assembly	Enviromental	Aquatic	Fresh Water			1797564.3.PATRIC	100	0.1
OGB55604.1	SAMN04314624	Bacteria, Pseudomonadota, Betaproteobacteria, Burkholderiales	Betaproteobacteria	d__Bacteria;p__Pseudomonadota;c__Gammaproteobacteria;o__Burkholderiales;f__Burkholderiaceae_B;g__Rhodoferax;s__Rhodoferax sp001771065	Gammaproteobacteria	1797574.3.PATRIC	1797574.3.PATRIC	1797574.3.PATRIC	Rifle well CD01 at 16ft depth; 1.2 micron filter at time point D	Enviromental	Aquatic	Fresh Water				96.5	0
SEG14549.1	SAMN04515663	Bacteria, Pseudomonadota, Gammaproteobacteria, Oceanospirillales, Alcanivoracaceae, Alcanivorax	Gammaproteobacteria	d__Bacteria;p__Pseudomonadota;c__Gammaproteobacteria;o__Pseudomonadales;f__Alcanivoracaceae;g__Alcanivorax;s__Alcanivorax sp900107995	Gammaproteobacteria	1798238.3.PATRIC	1798238.3.PATRIC	1798238.3.PATRIC								100	0
OGT32256.1	SAMN04313749	Bacteria, Pseudomonadota, Gammaproteobacteria	Gammaproteobacteria	d__Bacteria;p__Pseudomonadota;c__Gammaproteobacteria;o__UBA4486;f__UBA4486;g__RBG-16-51-14;s__RBG-16-51-14 sp001802375	Gammaproteobacteria	1798265.3.PATRIC	1798265.3.PATRIC	1798265.3.PATRIC	Rifle background sediment; well D04 at 16ft depth	Enviromental	Terrestrial	Soil			1798265.3.PATRIC	83.5	5.5
OGT58395.1	SAMN04315554	Bacteria, Pseudomonadota, Gammaproteobacteria	Gammaproteobacteria	d__Bacteria;p__Pseudomonadota;c__Gammaproteobacteria;o__Xanthomonadales;f__Xanthomonadaceae;g__Arenimonas;s__Arenimonas sp001801685	Gammaproteobacteria	1798290.3.PATRIC	1798290.3.PATRIC	1798290.3.PATRIC	Rifle well FP-101 under high O2 conditions; 1.2 micron filter; full assembly	Enviromental	Aquatic	Fresh Water				95.1	4.5
OGT75895.1	SAMN04316066	Bacteria, Pseudomonadota, Gammaproteobacteria	Gammaproteobacteria	d__Bacteria;p__Pseudomonadota;c__Gammaproteobacteria;o__UBA4486;f__UBA4486;g__2-02-FULL-56-15;s__2-02-FULL-56-15 sp001801825	Gammaproteobacteria	1798298.3.PATRIC	1798298.3.PATRIC	1798298.3.PATRIC	Rifle well FP-101 under low O2 conditions; 0.2 micron filter; full assembly	Enviromental	Aquatic	Fresh Water				75.9	3.7
OGT80747.1	SAMN04315979	Bacteria, Pseudomonadota, Gammaproteobacteria	Gammaproteobacteria	d__Bacteria;p__Pseudomonadota;c__Gammaproteobacteria;o__UBA4486;f__UBA4486;g__2-02-FULL-61-13;s__2-02-FULL-61-13 sp001801865	Gammaproteobacteria	1798300.3.PATRIC	1798300.3.PATRIC	1798300.3.PATRIC	Rifle well FP-101 under low O2 conditions; 0.2 micron filter; full assembly	Enviromental	Aquatic	Fresh Water			1798300.3.PATRIC	89.2	8.3
OGT72893.1	SAMN04313797	Bacteria, Pseudomonadota, Gammaproteobacteria	Gammaproteobacteria	d__Bacteria;p__Pseudomonadota;c__Gammaproteobacteria;o__UBA4486;f__UBA4486;g__2-02-FULL-47-50;s__2-02-FULL-47-50 sp001801885	Gammaproteobacteria	1798301.3.PATRIC	1798301.3.PATRIC	1798301.3.PATRIC	Rifle well FP-101 under low O2 conditions; 1.2 micron filter; 10% subassembly	Enviromental	Aquatic	Fresh Water				83.9	5.7
OGU47673.1	SAMN04314121	Bacteria, Ignavibacteriota, Ignavibacteria	Ignavibacteriota	d__Bacteria;p__Bacteroidota;c__Ignavibacteria;o__Ignavibacteriales;f__Ignavibacteriaceae;g__RBG-16-34-14;s__RBG-16-34-14 sp001802795	Bacteroidota	1798425.3.PATRIC	1798425.3.PATRIC	1798425.3.PATRIC	Rifle well CD01 at time point 2 / B; 5m depth; 0.2 filter	Enviromental	Aquatic	Fresh Water				97.1	13.7
OGV77545.1	SAMN04316071	Bacteria, Pseudomonadota, Betaproteobacteria, Nitrosomonadales, Methylophilaceae, Methylotenera	Betaproteobacteria	d__Bacteria;p__Pseudomonadota;c__Gammaproteobacteria;o__Burkholderiales;f__Methylophilaceae;g__Methylotenera;s__Methylotenera sp001803395	Gammaproteobacteria	1801615.3.PATRIC	1801615.3.PATRIC	1801615.3.PATRIC	Rifle well FP-101 under low O2 conditions; 0.2 micron filter; full assembly	Enviromental	Aquatic	Fresh Water			1801615.3.PATRIC	99	0
OHE83213.1	SAMN04314311	Bacteria, Pseudomonadota, Gammaproteobacteria, Xanthomonadales	Gammaproteobacteria	d__Bacteria;p__Pseudomonadota;c__Gammaproteobacteria;o__Xanthomonadales;f__Xanthomonadaceae;g__Lysobacter_C;s__Lysobacter_C sp001830245	Gammaproteobacteria	1802656.3.PATRIC	1802656.3.PATRIC	1802656.3.PATRIC	Rifle well CD01 at 16ft depth; 0.1 micron filter at time point A	Enviromental	Aquatic	Fresh Water				96.2	3.4
OIP15319.1	SAMN04328307	Bacteria, Pseudomonadota, Betaproteobacteria, Burkholderiales, Comamonadaceae	Betaproteobacteria	d__Bacteria;p__Pseudomonadota;c__Gammaproteobacteria;o__Burkholderiales;f__Burkholderiaceae_B;g__Rhodoferax;s__Rhodoferax sp002789915	Gammaproteobacteria	1805090.3.PATRIC	1805090.3.PATRIC	1805090.3.PATRIC	groundwater filtered through a 3.0 um filter	Enviromental	Aquatic	Fresh Water			1805090.3.PATRIC	93.9	2.6
OLD96262.1	SAMN04327786	Bacteria, Gemmatimonadota	Gemmatimonadetes	d__Bacteria;p__Gemmatimonadota;c__Gemmatimonadetes;o__Gemmatimonadales;f__GWC2-71-9;g__20CM-4-69-16;s__20CM-4-69-16 sp001919865	Gemmatimonadota	1805174.3.PATRIC	1805174.3.PATRIC		Soil sample from Angelo meadow plot 1, 20cm depth, 2 days after second rain event (91mm)	Enviromental	Terrestrial	Soil			1805174.3.PATRIC	86.9	1.5
OLB48565.1	SAMN04327915	Bacteria, Gemmatimonadota	Gemmatimonadetes	d__Bacteria;p__Gemmatimonadota;c__Gemmatimonadetes;o__Gemmatimonadales;f__GWC2-71-9;g__20CM-2-65-7;s__20CM-2-65-7 sp001915025	Gemmatimonadota	1805202.3.PATRIC	1805202.3.PATRIC	1805202.3.PATRIC	Soil sample from Angelo meadow plot 2, 20cm depth, 2 days after second rain event (91mm)	Enviromental	Terrestrial	Soil				75.6	0
OLC36608.1	SAMN04327888	Bacteria, Candidatus Rokubacteria	Candidatus Rokubacteria	d__Bacteria;p__Methylomirabilota;c__Methylomirabilia;o__Rokubacteriales;f__CSP1-6;g__40CM-4-69-5;s__40CM-4-69-5 sp001917535	Methylomirabilota	1805364.3.PATRIC	1805364.3.PATRIC	1805364.3.PATRIC	Soil sample from Angelo meadow plot 1, 40cm depth, 2 days after first rain event (91mm)	Enviromental	Terrestrial	Soil				95.5	8.6
OAL58021.1	SAMN04893747	Bacteria, Pseudomonadota, Gammaproteobacteria, Oceanospirillales, Halomonadaceae, Halomonas	Gammaproteobacteria	d__Bacteria;p__Pseudomonadota;c__Gammaproteobacteria;o__Pseudomonadales;f__Halomonadaceae;g__Halomonas;s__Halomonas sp001651035	Gammaproteobacteria	1805819.3.PATRIC	1805819.3.PATRIC	1805819.3.PATRIC	soil	Enviromental	Terrestrial	Soil	env_biome:montane desert biome			96.5	2.2
AVF37971.1	SAMN06209637	Bacteria, Pseudomonadota, Gammaproteobacteria, Enterobacterales, Yersiniaceae, Rahnella	Gammaproteobacteria	d__Bacteria;p__Pseudomonadota;c__Gammaproteobacteria;o__Enterobacterales;f__Enterobacteriaceae;g__Rahnella;s__Rahnella sp002951615	Gammaproteobacteria	1805933.3.PATRIC	1805933.3.PATRIC	1805933.3.PATRIC	soil	Enviromental	Terrestrial	Soil	env_biome:Himachal Pradesh;temperature:10 Degree Celcius			98	2.9
MBM7338946.1	SAMN17620038	Bacteria, Proteobacteria, Betaproteobacteria, Burkholderiales, Comamonadaceae, Hydrogenophaga	Betaproteobacteria	d__Bacteria;p__Pseudomonadota;c__Gammaproteobacteria;o__Burkholderiales;f__Burkholderiaceae_B;g__Hydrogenophaga;s__	Gammaproteobacteria	1805971.3.PATRIC	1805971.3.PATRIC	1805971.3.PATRIC						not applicable
KYZ85875.1	SAMN04569165	Bacteria, Pseudomonadota, Gammaproteobacteria, Oceanospirillales, Alcanivoracaceae, Alcanivorax	Gammaproteobacteria	d__Bacteria;p__Pseudomonadota;c__Gammaproteobacteria;o__Pseudomonadales;f__Alcanivoracaceae;g__Alcanivorax;s__Alcanivorax xenomutans	Gammaproteobacteria	1817793.3.PATRIC	1817793.3.PATRIC	1817793.3.PATRIC	deep-sea sediments of Iheya North, Okinawa Trough	Enviromental	Aquatic	Marine			1817793.3.PATRIC	100	5.4
ODB97761.1	SAMN04574144	Bacteria, Pseudomonadota, Gammaproteobacteria, Chromatiales, Sedimenticolaceae, Candidatus Thiodiazotropha	Gammaproteobacteria	d__Bacteria;p__Pseudomonadota;c__Gammaproteobacteria;o__Chromatiales;f__Sedimenticolaceae;g__Thiodiazotropha;s__Thiodiazotropha endoloripes_D	Gammaproteobacteria	1818881.26.PATRIC	1818881.26.PATRIC	1818881.26.PATRIC	gill tissue of clam	Host-associated	Animal			Loripes lucinalis
ODB95214.1	SAMN04574145	Bacteria, Pseudomonadota, Gammaproteobacteria, Chromatiales, Sedimenticolaceae, Candidatus Thiodiazotropha	Gammaproteobacteria	d__Bacteria;p__Pseudomonadota;c__Gammaproteobacteria;o__Chromatiales;f__Sedimenticolaceae;g__Thiodiazotropha;s__Thiodiazotropha lotti	Gammaproteobacteria	1818881.28.PATRIC	1818881.28.PATRIC	1818881.28.PATRIC	gill tissue of clam	Host-associated	Animal			Loripes lucinalis
QEW34433.1	SAMN09843991	Bacteria, Pseudomonadota, Gammaproteobacteria, Enterobacterales, Erwiniaceae, Erwinia	Gammaproteobacteria	d__Bacteria;p__Pseudomonadota;c__Gammaproteobacteria;o__Enterobacterales;f__Enterobacteriaceae;g__Erwinia;s__Erwinia billingiae	Gammaproteobacteria	182337.29.PATRIC	182337.29.PATRIC	182337.29.PATRIC	soil core	Enviromental	Terrestrial	Soil			182337.29.PATRIC
GBG15314.1	SAMD00076649	Bacteria, Pseudomonadota, Betaproteobacteria, Nitrosomonadales, Methylophilaceae, Novimethylophilus	Betaproteobacteria	d__Bacteria;p__Pseudomonadota;c__Gammaproteobacteria;o__Burkholderiales;f__Methylophilaceae;g__Novimethylophilus;s__Novimethylophilus kurashikiensis	Gammaproteobacteria	1825523.3.PATRIC	1825523.3.PATRIC	1825523.3.PATRIC	the rhizosphere soil of Japanese black-purple rice (Oryza sativa L	Enviromental	Terrestrial	Rhizosphere	env_biome:rhizosphere soil of Japanese black-purple rice (Oryza sativa L. japonica)		1825523.3.PATRIC	100	1
OBP15796.1	SAMN04623585	Bacteria, Pseudomonadota, Gammaproteobacteria, Chromatiales, Chromatiaceae, Rheinheimera	Gammaproteobacteria	d__Bacteria;p__Pseudomonadota;c__Gammaproteobacteria;o__Enterobacterales_A;f__Alteromonadaceae;g__Pararheinheimera;s__Pararheinheimera sp001669775	Gammaproteobacteria	1827365.3.PATRIC	1827365.3.PATRIC	1827365.3.PATRIC	iron sludge	Other						100	0
OQW43319.1	SAMN04606791	Bacteria, Pseudomonadota	Pseudomonadota	d__Bacteria;p__Pseudomonadota;c__Gammaproteobacteria;o__Burkholderiales;f__Nitrosomonadaceae;g__Nitrosomonas;s__Nitrosomonas sp002083395	Gammaproteobacteria	1827381.3.PATRIC	1827381.3.PATRIC	1827381.3.PATRIC	household tap filter	Engineered	Built Environment					99	1
OAE10181.1	SAMN04857056	Bacteria, Pseudomonadota, Gammaproteobacteria, Enterobacterales, Erwiniaceae, Pantoea	Gammaproteobacteria	d__Bacteria;p__Pseudomonadota;c__Gammaproteobacteria;o__Enterobacterales;f__Enterobacteriaceae;g__Pantoea;s__Pantoea allii	Gammaproteobacteria	1835724.3.PATRIC	1835724.3.PATRIC	1835724.3.PATRIC	seed	Host-associated	Plant			Oat, Avena sativa	1835724.3.PATRIC	100	0.5
AOG24265.1	SAMN04909706	Bacteria, Pseudomonadota, Betaproteobacteria, Burkholderiales, Comamonadaceae, Acidovorax	Betaproteobacteria	d__Bacteria;p__Pseudomonadota;c__Gammaproteobacteria;o__Burkholderiales;f__Burkholderiaceae_B;g__Acidovorax;s__Acidovorax sp001714725	Gammaproteobacteria	1842533.3.PATRIC	1842533.3.PATRIC	1842533.3.PATRIC	Algal phycosphere	Host-associated	Protist					100	0
AOF84590.1	SAMN04909718	Bacteria, Pseudomonadota, Betaproteobacteria, Burkholderiales, Comamonadaceae, Hydrogenophaga	Betaproteobacteria	d__Bacteria;p__Pseudomonadota;c__Gammaproteobacteria;o__Burkholderiales;f__Burkholderiaceae_B;g__Hydrogenophaga;s__Hydrogenophaga sp001713375	Gammaproteobacteria	1842537.3.PATRIC	1842537.3.PATRIC	1842537.3.PATRIC	Algal phycosphere	Host-associated	Protist				1842537.3.PATRIC	100	0
AOF80328.1	SAMN04909717	Bacteria, Pseudomonadota, Betaproteobacteria, Nitrosomonadales, Sterolibacteriaceae, Methyloversatilis	Betaproteobacteria	d__Bacteria;p__Pseudomonadota;c__Gammaproteobacteria;o__Burkholderiales;f__Rhodocyclaceae;g__Methyloversatilis;s__Methyloversatilis sp001713355	Gammaproteobacteria	1842540.3.PATRIC	1842540.3.PATRIC	1842540.3.PATRIC	Algal phycosphere	Host-associated	Protist				1842540.3.PATRIC	100	0
APW40422.1	SAMN06118135	Bacteria, Pseudomonadota, Betaproteobacteria, Burkholderiales, Comamonadaceae, Rhodoferax	Betaproteobacteria	d__Bacteria;p__Pseudomonadota;c__Gammaproteobacteria;o__Burkholderiales;f__Burkholderiaceae_B;g__Rhodoferax_B;s__Rhodoferax_B koreense	Gammaproteobacteria	1842727.3.PATRIC	1842727.3.PATRIC	1842727.3.PATRIC	environment	Enviromental	Other					100	0
RFF37573.1	SAMN09828208	Bacteria, Pseudomonadota, Gammaproteobacteria, Xanthomonadales, Xanthomonadaceae, Xanthomonas	Gammaproteobacteria	d__Bacteria;p__Pseudomonadota;c__Gammaproteobacteria;o__Xanthomonadales;f__Xanthomonadaceae;g__Xanthomonas;s__Xanthomonas nasturtii	Gammaproteobacteria	1843581.4.PATRIC	1843581.4.PATRIC	1843581.4.PATRIC						Watercress	1843581.4.PATRIC	100	2
OAJ70401.1	SAMN04958150	Bacteria, Pseudomonadota, Betaproteobacteria, Nitrosomonadales, Methylophilaceae, Methylobacillus	Betaproteobacteria	d__Bacteria;p__Pseudomonadota;c__Gammaproteobacteria;o__Burkholderiales;f__Methylophilaceae;g__MM2;s__MM2 sp001645185	Gammaproteobacteria	1848039.8.PATRIC	1848039.8.PATRIC	1848039.8.PATRIC	grassland soil	Enviromental	Terrestrial	Soil			1848039.8.PATRIC
NNP77585.1	SAMN04961598	Bacteria, Pseudomonadota, Gammaproteobacteria, Moraxellales, Moraxellaceae, Acinetobacter	Gammaproteobacteria	d__Bacteria;p__Pseudomonadota;c__Gammaproteobacteria;o__Pseudomonadales;f__Moraxellaceae;g__Acinetobacter;s__Acinetobacter sp000369525	Gammaproteobacteria	1848935.3.PATRIC	1848935.3.PATRIC	1848935.3.PATRIC	Lettuce	Host-associated	Plant
NNP67766.1	SAMN04961602	Bacteria, Pseudomonadota, Gammaproteobacteria, Moraxellales, Moraxellaceae, Acinetobacter	Gammaproteobacteria	d__Bacteria;p__Pseudomonadota;c__Gammaproteobacteria;o__Pseudomonadales;f__Moraxellaceae;g__Acinetobacter;s__Acinetobacter sp013072695	Gammaproteobacteria	1848937.3.PATRIC	1848937.3.PATRIC	1848937.3.PATRIC	Lettuce	Host-associated	Plant
MBS6737396.1	SAMN17801224	Bacteria, Pseudomonadota, Gammaproteobacteria, Enterobacterales, Enterobacteriaceae	Gammaproteobacteria	d__Bacteria;p__Pseudomonadota;c__Gammaproteobacteria;o__Enterobacterales;f__Enterobacteriaceae;g__Phytobacter;s__Phytobacter diazotrophicus	Gammaproteobacteria	1849603.23.PATRIC	1849603.23.PATRIC	1849603.23.PATRIC	infant feces	Host-associated	Human			Homo sapiens
PEN14334.1	SAMN07768564	Bacteria, Rhodothermota, Rhodothermia, Rhodothermales, Salisaetaceae, Longibacter	Rhodothermota	d__Bacteria;p__Bacteroidota;c__Rhodothermia;o__Rhodothermales;f__Salinibacteraceae;g__Longibacter;s__Longibacter salinarum	Bacteroidota	1850348.3.PATRIC	1850348.3.PATRIC	1850348.3.PATRIC								100	0
NYU07966.1	SAMN05150137	Bacteria, Pseudomonadota, Gammaproteobacteria, Enterobacterales, Enterobacteriaceae	Gammaproteobacteria	d__Bacteria;p__Pseudomonadota;c__Gammaproteobacteria;o__Enterobacterales;f__Enterobacteriaceae;g__Leclercia;s__Leclercia sp002902985	Gammaproteobacteria	1851513.3.PATRIC	1851513.3.PATRIC	1851513.3.PATRIC	feces	Host-associated	Other			Human, Homo sapiens
SBT26422.1	SAMEA4026966	Bacteria, Pseudomonadota, Betaproteobacteria, Burkholderiales, Alcaligenaceae, Orrella	Betaproteobacteria	d__Bacteria;p__Pseudomonadota;c__Gammaproteobacteria;o__Burkholderiales;f__Burkholderiaceae_C;g__Orrella;s__Orrella dioscoreae	Gammaproteobacteria	1851544.43.PATRIC	1851544.43.PATRIC	1851544.43.PATRIC	plant leaves	Host-associated	Plant			Dioscorea sansibarensis
OUM03173.1	SAMN05076572	Bacteria, Pseudomonadota, Betaproteobacteria, Burkholderiales, Comamonadaceae, Variovorax	Betaproteobacteria	d__Bacteria;p__Pseudomonadota;c__Gammaproteobacteria;o__Burkholderiales;f__Burkholderiaceae_B;g__Variovorax;s__Variovorax sp002157355	Gammaproteobacteria	1851577.3.PATRIC	1851577.3.PATRIC	1851577.3.PATRIC	activated sludge	Engineered	Wastewater Treatment		env_biome:Activated sludge		1851577.3.PATRIC	100	1.2
SDH66501.1	SAMN05216320	Bacteria, Pseudomonadota, Betaproteobacteria, Burkholderiales, Oxalobacteraceae, Telluria group, Duganella	Betaproteobacteria	d__Bacteria;p__Pseudomonadota;c__Gammaproteobacteria;o__Burkholderiales;f__Burkholderiaceae;g__Duganella;s__Duganella sp900100205	Gammaproteobacteria	1855290.3.PATRIC	1855290.3.PATRIC	1855290.3.PATRIC								100	0
SFS17374.1	SAMN05216570	Bacteria, Pseudomonadota, Gammaproteobacteria, Xanthomonadales, Rhodanobacteraceae, Dyella	Gammaproteobacteria	d__Bacteria;p__Pseudomonadota;c__Gammaproteobacteria;o__Xanthomonadales;f__Rhodanobacteraceae;g__Dyella;s__Dyella sp900114495	Gammaproteobacteria	1855292.3.PATRIC	1855292.3.PATRIC	1855292.3.PATRIC								99.7	0.7
SDR14253.1	SAMN05216569	Bacteria, Pseudomonadota, Gammaproteobacteria, Xanthomonadales, Xanthomonadaceae, Pseudoxanthomonas	Gammaproteobacteria	d__Bacteria;p__Pseudomonadota;c__Gammaproteobacteria;o__Xanthomonadales;f__Xanthomonadaceae;g__Pseudoxanthomonas_A;s__Pseudoxanthomonas_A sp900104085	Gammaproteobacteria	1855303.3.PATRIC	1855303.3.PATRIC	1855303.3.PATRIC								99.7	0.6
SEL18205.1	SAMN05216359	Bacteria, Pseudomonadota, Betaproteobacteria, Burkholderiales, Sphaerotilaceae, Roseateles	Betaproteobacteria	d__Bacteria;p__Pseudomonadota;c__Gammaproteobacteria;o__Burkholderiales;f__Burkholderiaceae_B;g__Roseateles;s__Roseateles sp900109745	Gammaproteobacteria	1855305.3.PATRIC	1855305.3.PATRIC	1855305.3.PATRIC								100	0
SDD49571.1	SAMN05216345	Bacteria, Pseudomonadota, Betaproteobacteria, Burkholderiales, Burkholderiaceae, Cupriavidus	Betaproteobacteria	d__Bacteria;p__Pseudomonadota;c__Gammaproteobacteria;o__Burkholderiales;f__Burkholderiaceae;g__Cupriavidus;s__Cupriavidus sp900101625	Gammaproteobacteria	1855315.3.PATRIC	1855315.3.PATRIC	1855315.3.PATRIC								100	1.8
SFH54249.1	SAMN05216299	Bacteria, Pseudomonadota, Betaproteobacteria, Nitrosomonadales, Nitrosomonadaceae, Nitrosospira	Betaproteobacteria	d__Bacteria;p__Pseudomonadota;c__Gammaproteobacteria;o__Burkholderiales;f__Nitrosomonadaceae;g__Nitrosospira;s__Nitrosospira sp900113575	Gammaproteobacteria	1855333.3.PATRIC	1855333.3.PATRIC	1855333.3.PATRIC								100	0
SFW26335.1	SAMN05216414	Bacteria, Pseudomonadota, Betaproteobacteria, Nitrosomonadales, Nitrosomonadaceae, Nitrosovibrio	Betaproteobacteria	d__Bacteria;p__Pseudomonadota;c__Gammaproteobacteria;o__Burkholderiales;f__Nitrosomonadaceae;g__Nitrosospira;s__Nitrosospira sp900119085	Gammaproteobacteria	1855339.3.PATRIC	1855339.3.PATRIC	1855339.3.PATRIC								100	0
SFE41960.1	SAMN05216563	Bacteria, Pseudomonadota, Gammaproteobacteria, Enterobacterales, Enterobacteriaceae, Phytobacter	Gammaproteobacteria	d__Bacteria;p__Pseudomonadota;c__Gammaproteobacteria;o__Enterobacterales;f__Enterobacteriaceae;g__Phytobacter;s__Phytobacter palmae	Gammaproteobacteria	1855371.3.PATRIC	1855371.3.PATRIC	1855371.3.PATRIC								99.6	1.9
MBB1596392.1	SAMN05245113	Bacteria, Pseudomonadota, Betaproteobacteria, Burkholderiales, Alcaligenaceae, Achromobacter	Betaproteobacteria	d__Bacteria;p__Pseudomonadota;c__Gammaproteobacteria;o__Burkholderiales;f__Burkholderiaceae_C;g__Achromobacter;s__Achromobacter sp014170335	Gammaproteobacteria	1862319.3.PATRIC	1862319.3.PATRIC	1862319.3.PATRIC	soil	Enviromental	Terrestrial	Soil
MBB1627604.1	SAMN05245114	Bacteria, Pseudomonadota, Betaproteobacteria, Burkholderiales, Alcaligenaceae, Achromobacter	Betaproteobacteria	d__Bacteria;p__Pseudomonadota;c__Gammaproteobacteria;o__Burkholderiales;f__Burkholderiaceae_C;g__Achromobacter;s__Achromobacter sp014170305	Gammaproteobacteria	1862320.3.PATRIC	1862320.3.PATRIC	1862320.3.PATRIC	soil	Enviromental	Terrestrial	Soil
OZI09226.1	SAMN07296296	Bacteria, Bacteroidota, Cytophagia, Cytophagales, Cytophagaceae, Siphonobacter	Bacteroidota	d__Bacteria;p__Bacteroidota;c__Bacteroidia;o__Cytophagales;f__Spirosomaceae;g__Siphonobacter;s__Siphonobacter sp002872335	Bacteroidota	1864822.3.PATRIC	1864822.3.PATRIC	1864822.3.PATRIC	soil	Enviromental	Terrestrial	Soil				100	4.2
PKK37698.1	SAMN07156257	Bacteria, Bacteroidota, Cytophagia, Cytophagales, Cytophagaceae, Siphonobacter	Bacteroidota	d__Bacteria;p__Bacteroidota;c__Bacteroidia;o__Cytophagales;f__Spirosomaceae;g__Siphonobacter;s__Siphonobacter sp002838835	Bacteroidota	1864824.3.PATRIC	1864824.3.PATRIC	1864824.3.PATRIC	soil	Enviromental	Terrestrial	Soil				94.9	8.8
TXH97359.1	SAMN10026468	Bacteria, Pseudomonadota, Gammaproteobacteria, Chromatiales, Chromatiaceae, Rheinheimera	Gammaproteobacteria	d__Bacteria;p__Pseudomonadota;c__Gammaproteobacteria;o__Enterobacterales_A;f__Alteromonadaceae;g__Pararheinheimera;s__Pararheinheimera sp008015325	Gammaproteobacteria	1869214.12.PATRIC	1869214.12.PATRIC		Advanced Water Purification Facility	Engineered	Wastewater Treatment
MAA94726.1	SAMN07619865	Bacteria, Pseudomonadota, Gammaproteobacteria, Chromatiales, Chromatiaceae, Rheinheimera	Gammaproteobacteria	d__Bacteria;p__Pseudomonadota;c__Gammaproteobacteria;o__Enterobacterales_A;f__Alteromonadaceae;g__Arsukibacterium;s__Arsukibacterium sp002415085	Gammaproteobacteria	1869214.3.PATRIC	1869214.3.PATRIC	1869214.3.PATRIC	marine water sample	Enviromental	Aquatic	Marine	env_biome:marine pelagic biome			90	3.6
MAD76859.1	SAMN07619864	Bacteria, Pseudomonadota, Gammaproteobacteria, Chromatiales, Chromatiaceae, Rheinheimera	Gammaproteobacteria	d__Bacteria;p__Pseudomonadota;c__Gammaproteobacteria;o__Enterobacterales_A;f__Alteromonadaceae;g__Arsukibacterium;s__Arsukibacterium sp002364615	Gammaproteobacteria	1869214.4.PATRIC	1869214.4.PATRIC	1869214.4.PATRIC	marine water sample	Enviromental	Aquatic	Marine	env_biome:marine pelagic biome			100	1.7
HAT41194.1	SAMN08018213	Bacteria, Pseudomonadota, Gammaproteobacteria, Chromatiales, Chromatiaceae, Rheinheimera	Gammaproteobacteria	d__Bacteria;p__Pseudomonadota;c__Gammaproteobacteria;o__Enterobacterales_A;f__Alteromonadaceae;g__Pararheinheimera;s__Pararheinheimera sp003482455	Gammaproteobacteria	1869214.7.PATRIC	1869214.7.PATRIC	1869214.7.PATRIC	magnetite-containing magnetic coccus	Enviromental	Rock/Minerals					89.7	1.9
HCU66769.1	SAMN08019845	Bacteria, Pseudomonadota, Gammaproteobacteria, Chromatiales, Chromatiaceae, Rheinheimera	Gammaproteobacteria	d__Bacteria;p__Pseudomonadota;c__Gammaproteobacteria;o__Enterobacterales_A;f__Alteromonadaceae;g__Pararheinheimera;s__Pararheinheimera sp003543135	Gammaproteobacteria	1869214.9.PATRIC	1869214.9.PATRIC		sediment	Enviromental	Other					100	1.6
RZP24122.1	SAMN10841222			d__Bacteria;p__Marinisomatota;c__Marinisomatia;o__Marinisomatales;f__UBA1611;g__TMED80;s__TMED80 sp002170405	Marinisomatota	1869227.126.PATRIC	1869227.126.PATRIC	1869227.126.PATRIC	marine water	Enviromental	Aquatic	Marine
NBW64359.1	SAMN10222816			d__Bacteria;p__Gemmatimonadota;c__Gemmatimonadetes;o__Gemmatimonadales;f__Gemmatimonadaceae;g__Fen-1231;s__Fen-1231 sp903882745	Gemmatimonadota	1869227.469.PATRIC	1869227.469.PATRIC	1869227.469.PATRIC	water samples from lakes and estuaries along the Chattahoochee River collected between June/2010 and December/2014	Enviromental	Aquatic	Other	temperature:18.26
PZN89090.1	SAMN09092792			d__Bacteria;p__Gemmatimonadota;c__Gemmatimonadetes;o__Longimicrobiales;f__RSA9;g__RSA9;s__RSA9 sp003242735	Gemmatimonadota	1869227.51.PATRIC	1869227.51.PATRIC		ZC4 (Zoo Composter number 4) at the Sao Paulo Zoo	Engineered	Other				1869227.51.PATRIC	82.1	4.5
HGH08997.1	SAMN09639538			d__Bacteria;p__Moduliflexota;c__Moduliflexia;o__Moduliflexales;f__;g__;s__	Moduliflexota	1869227.572.PATRIC	1869227.572.PATRIC	1869227.572.PATRIC	hot spring sediment	Enviromental	Aquatic	Extreme
RPD96129.1	SAMN05327825	Bacteria, Pseudomonadota, Gammaproteobacteria, Enterobacterales, Erwiniaceae, Pantoea	Gammaproteobacteria	d__Bacteria;p__Pseudomonadota;c__Gammaproteobacteria;o__Enterobacterales;f__Enterobacteriaceae;g__Pantoea;s__Pantoea sp003813865	Gammaproteobacteria	1869313.3.PATRIC	1869313.3.PATRIC	1869313.3.PATRIC	Nigerian chewing stick ,Distemonanthus benthamianus	Host-associated	Plant			Distemonanthus benthamianus	1869313.3.PATRIC
MBA3593092.1	SAMN15052216	Bacteria, Pseudomonadota, Betaproteobacteria, Burkholderiales, Comamonadaceae, Polaromonas	Betaproteobacteria	d__Bacteria;p__Pseudomonadota;c__Gammaproteobacteria;o__Burkholderiales;f__Burkholderiaceae_B;g__Polaromonas;s__Polaromonas sp013817205	Gammaproteobacteria	1869339.16.PATRIC	1869339.16.PATRIC	1869339.16.PATRIC	mineral soil	Enviromental	Terrestrial	Soil
MBA4212649.1	SAMN08286355	Bacteria, Pseudomonadota, Betaproteobacteria, Burkholderiales, Comamonadaceae, Polaromonas	Betaproteobacteria	d__Bacteria;p__Pseudomonadota;c__Gammaproteobacteria;o__Burkholderiales;f__Burkholderiaceae_B;g__Hydrogenophaga;s__Hydrogenophaga sp013823505	Gammaproteobacteria	1869339.17.PATRIC	1869339.17.PATRIC	1869339.17.PATRIC	drinking water system-finished water	Enviromental	Aquatic	Fresh Water
MBA4254994.1	SAMN08286351	Bacteria, Pseudomonadota, Betaproteobacteria, Burkholderiales, Comamonadaceae, Polaromonas	Betaproteobacteria	d__Bacteria;p__Pseudomonadota;c__Gammaproteobacteria;o__Burkholderiales;f__Burkholderiaceae_B;g__UBA2334;s__UBA2334 sp013823635	Gammaproteobacteria	1869339.18.PATRIC	1869339.18.PATRIC	1869339.18.PATRIC	drinking water system-finished water	Enviromental	Aquatic	Fresh Water			1869339.18.PATRIC
MBA4328077.1	SAMN08286334	Bacteria, Pseudomonadota, Betaproteobacteria, Burkholderiales, Comamonadaceae, Polaromonas	Betaproteobacteria	d__Bacteria;p__Pseudomonadota;c__Gammaproteobacteria;o__Burkholderiales;f__Burkholderiaceae_B;g__Polaromonas;s__Polaromonas sp013824015	Gammaproteobacteria	1869339.19.PATRIC	1869339.19.PATRIC		drinking water system-before chlorination	Enviromental	Aquatic	Fresh Water
NDP63016.1	SAMN12810504	Bacteria, Pseudomonadota, Betaproteobacteria, Burkholderiales, Comamonadaceae, Polaromonas	Betaproteobacteria	d__Bacteria;p__Pseudomonadota;c__Gammaproteobacteria;o__Burkholderiales;f__Burkholderiaceae_B;g__Polaromonas;s__Polaromonas sp010365105	Gammaproteobacteria	1869339.6.PATRIC	1869339.6.PATRIC	1869339.6.PATRIC	H2-incubated subglacial sediment	Enviromental	Aquatic	Sediment			1869339.6.PATRIC
NML87266.1	SAMN14614524	Bacteria, Pseudomonadota, Betaproteobacteria, Burkholderiales, Comamonadaceae, Polaromonas	Betaproteobacteria	d__Bacteria;p__Pseudomonadota;c__Gammaproteobacteria;o__Burkholderiales;f__Burkholderiaceae_B;g__Polaromonas;s__Polaromonas sp012927415	Gammaproteobacteria	1869339.7.PATRIC	1869339.7.PATRIC		nitrate amended sediment enrichment culture	Other
NMM05419.1	SAMN14614523	Bacteria, Pseudomonadota, Betaproteobacteria, Burkholderiales, Comamonadaceae, Polaromonas	Betaproteobacteria	d__Bacteria;p__Pseudomonadota;c__Gammaproteobacteria;o__Burkholderiales;f__Burkholderiaceae_B;g__Polaromonas;s__Polaromonas sp012927455	Gammaproteobacteria	1869339.8.PATRIC	1869339.8.PATRIC	1869339.8.PATRIC	nitrate amended sediment enrichment culture	Other					1869339.8.PATRIC
NMM11049.1	SAMN14614521	Bacteria, Pseudomonadota, Betaproteobacteria, Burkholderiales, Comamonadaceae, Polaromonas	Betaproteobacteria	d__Bacteria;p__Pseudomonadota;c__Gammaproteobacteria;o__Burkholderiales;f__Burkholderiaceae_B;g__Polaromonas;s__Polaromonas sp012927485	Gammaproteobacteria	1869339.9.PATRIC	1869339.9.PATRIC	1869339.9.PATRIC	hematite amended sediment enrichment culture	Enviromental	Terrestrial	Other
MBR99080.1	SAMN07619001	Bacteria, Bacteroidota, Flavobacteriia, Flavobacteriales, Flavobacteriaceae	Bacteroidota	d__Bacteria;p__Bacteroidota;c__Bacteroidia;o__Flavobacteriales;f__Flavobacteriaceae;g__GCA-002728855;s__GCA-002728855 sp002728855	Bacteroidota	1871037.104.PATRIC	1871037.104.PATRIC	1871037.104.PATRIC	marine water sample	Enviromental	Aquatic	Marine	env_biome:marine pelagic biome			86.3	0.1
MAC92280.1	SAMN07618945	Bacteria, Bacteroidota, Flavobacteriia, Flavobacteriales, Flavobacteriaceae	Bacteroidota	d__Bacteria;p__Bacteroidota;c__Bacteroidia;o__Flavobacteriales;f__Flavobacteriaceae;g__MS024-2A;s__MS024-2A sp002705385	Bacteroidota	1871037.12.PATRIC	1871037.12.PATRIC	1871037.12.PATRIC	marine water sample	Enviromental	Aquatic	Marine	env_biome:marine pelagic biome			80.8	21.3
MAI92963.1	SAMN07618964	Bacteria, Bacteroidota, Flavobacteriia, Flavobacteriales, Flavobacteriaceae	Bacteroidota	d__Bacteria;p__Bacteroidota;c__Bacteroidia;o__Flavobacteriales;f__Flavobacteriaceae;g__MED-G13;s__MED-G13 sp002691265	Bacteroidota	1871037.21.PATRIC	1871037.21.PATRIC	1871037.21.PATRIC	marine water sample	Enviromental	Aquatic	Marine	env_biome:marine pelagic biome			80.7	14.6
NVJ63204.1	SAMN14488397	Bacteria, Bacteroidota, Flavobacteriia, Flavobacteriales, Flavobacteriaceae	Bacteroidota	d__Bacteria;p__Bacteroidota;c__Bacteroidia;o__Flavobacteriales;f__Flavobacteriaceae;g__MAG-120531;s__MAG-120531 sp013373635	Bacteroidota	1871037.254.PATRIC	1871037.254.PATRIC	1871037.254.PATRIC	surface seawater inoculated into a synthetic phycosphere	Enviromental	Aquatic	Marine
MAM49429.1	SAMN07618956	Bacteria, Bacteroidota, Flavobacteriia, Flavobacteriales, Flavobacteriaceae	Bacteroidota	d__Bacteria;p__Bacteroidota;c__Bacteroidia;o__Flavobacteriales;f__Flavobacteriaceae;g__MED-G14;s__MED-G14 sp002693085	Bacteroidota	1871037.28.PATRIC	1871037.28.PATRIC	1871037.28.PATRIC	marine water sample	Enviromental	Aquatic	Marine	env_biome:marine pelagic biome			66.9	7.8
MBL6592142.1	SAMN16436059	Bacteria, Bacteroidota, Flavobacteriia, Flavobacteriales, Flavobacteriaceae	Bacteroidota	d__Bacteria;p__Bacteroidota;c__Bacteroidia;o__Flavobacteriales;f__Flavobacteriaceae;g__MED-G14;s__MED-G14 sp002457715	Bacteroidota	1871037.303.PATRIC	1871037.303.PATRIC	1871037.303.PATRIC	Brackish water, Black Sea St. 301	Enviromental	Aquatic	Marine
MBL6648868.1	SAMN16436056	Bacteria, Bacteroidota, Flavobacteriia, Flavobacteriales, Flavobacteriaceae	Bacteroidota	d__Bacteria;p__Bacteroidota;c__Bacteroidia;o__Flavobacteriales;f__Flavobacteriaceae;g__MAG-121220-bin8;s__MAG-121220-bin8 sp016780345	Bacteroidota	1871037.304.PATRIC	1871037.304.PATRIC	1871037.304.PATRIC	Brackish water, Black Sea St. 301	Enviromental	Aquatic	Marine
MBL6655237.1	SAMN16436061	Bacteria, Bacteroidota, Flavobacteriia, Flavobacteriales, Flavobacteriaceae	Bacteroidota	d__Bacteria;p__Bacteroidota;c__Bacteroidia;o__Flavobacteriales;f__Flavobacteriaceae;g__Marisimplicoccus;s__Marisimplicoccus sp016780245	Bacteroidota	1871037.305.PATRIC	1871037.305.PATRIC	1871037.305.PATRIC	Brackish water, Black Sea St. 301	Enviromental	Aquatic	Marine
MBL6666507.1	SAMN16436066	Bacteria, Bacteroidota, Flavobacteriia, Flavobacteriales, Flavobacteriaceae	Bacteroidota	d__Bacteria;p__Bacteroidota;c__Bacteroidia;o__Flavobacteriales;f__Flavobacteriaceae;g__UBA8316;s__UBA8316 sp002390455	Bacteroidota	1871037.306.PATRIC	1871037.306.PATRIC	1871037.306.PATRIC	Brackish water, Black Sea St. 301	Enviromental	Aquatic	Marine
MBL6648622.1	SAMN16436057	Bacteria, Bacteroidota, Flavobacteriia, Flavobacteriales, Flavobacteriaceae	Bacteroidota	d__Bacteria;p__Bacteroidota;c__Bacteroidia;o__Flavobacteriales;f__Flavobacteriaceae;g__MAG-121220-bin8;s__MAG-121220-bin8 sp004214185	Bacteroidota	1871037.309.PATRIC	1871037.309.PATRIC	1871037.309.PATRIC	Brackish water, Black Sea St. 301	Enviromental	Aquatic	Marine
MAP99891.1	SAMN07618995	Bacteria, Bacteroidota, Flavobacteriia, Flavobacteriales, Flavobacteriaceae	Bacteroidota	d__Bacteria;p__Bacteroidota;c__Bacteroidia;o__Flavobacteriales;f__Flavobacteriaceae;g__MED-G13;s__MED-G13 sp002697255	Bacteroidota	1871037.36.PATRIC	1871037.36.PATRIC	1871037.36.PATRIC	marine water sample	Enviromental	Aquatic	Marine	env_biome:marine pelagic biome			88.8	0.1
MBT3542224.1	SAMN14913817	Bacteria, Bacteroidota, Flavobacteriia, Flavobacteriales, Flavobacteriaceae	Bacteroidota	d__Bacteria;p__Bacteroidota;c__Bacteroidia;o__Flavobacteriales;f__Flavobacteriaceae;g__MS024-2A;s__MS024-2A sp018646605	Bacteroidota	1871037.383.PATRIC	1871037.383.PATRIC	1871037.383.PATRIC	hypoxic seawater	Enviromental	Aquatic	Marine
MBT3523544.1	SAMN14913810	Bacteria, Bacteroidota, Flavobacteriia, Flavobacteriales, Flavobacteriaceae	Bacteroidota	d__Bacteria;p__Bacteroidota;c__Bacteroidia;o__Flavobacteriales;f__Flavobacteriaceae;g__MAG-121220-bin8;s__MAG-121220-bin8 sp905479415	Bacteroidota	1871037.384.PATRIC	1871037.384.PATRIC	1871037.384.PATRIC	hypoxic seawater	Enviromental	Aquatic	Marine
MAS68170.1	SAMN07618987	Bacteria, Bacteroidota, Flavobacteriia, Flavobacteriales, Flavobacteriaceae	Bacteroidota	d__Bacteria;p__Bacteroidota;c__Bacteroidia;o__Flavobacteriales;f__Flavobacteriaceae;g__UBA7446;s__UBA7446 sp002698745	Bacteroidota	1871037.39.PATRIC	1871037.39.PATRIC		marine water sample	Enviromental	Aquatic	Marine	env_biome:marine pelagic biome			78.1	0.2
MBT7574727.1	SAMN14913961	Bacteria, Bacteroidota, Flavobacteriia, Flavobacteriales, Flavobacteriaceae	Bacteroidota	d__Bacteria;p__Bacteroidota;c__Bacteroidia;o__Flavobacteriales;f__Flavobacteriaceae;g__MAG-121220-bin8;s__MAG-121220-bin8 sp018662905	Bacteroidota	1871037.431.PATRIC	1871037.431.PATRIC		hypoxic seawater	Enviromental	Aquatic	Marine
MBT6160684.1	SAMN14915139	Bacteria, Bacteroidota, Flavobacteriia, Flavobacteriales, Flavobacteriaceae	Bacteroidota	d__Bacteria;p__Bacteroidota;c__Bacteroidia;o__Flavobacteriales;f__Flavobacteriaceae;g__MS024-2A;s__MS024-2A sp018699935	Bacteroidota	1871037.444.PATRIC	1871037.444.PATRIC	1871037.444.PATRIC	hypoxic seawater	Enviromental	Aquatic	Marine
MBT5857401.1	SAMN14915142	Bacteria, Bacteroidota, Flavobacteriia, Flavobacteriales, Flavobacteriaceae	Bacteroidota	d__Bacteria;p__Bacteroidota;c__Bacteroidia;o__Flavobacteriales;f__Flavobacteriaceae;g__MAG-121220-bin8;s__MAG-121220-bin8 sp012959395	Bacteroidota	1871037.445.PATRIC	1871037.445.PATRIC	1871037.445.PATRIC	hypoxic seawater	Enviromental	Aquatic	Marine
MBT6169609.1	SAMN14915156	Bacteria, Bacteroidota, Flavobacteriia, Flavobacteriales, Flavobacteriaceae	Bacteroidota	d__Bacteria;p__Bacteroidota;c__Bacteroidia;o__Flavobacteriales;f__Flavobacteriaceae;g__MAG-121220-bin8;s__MAG-121220-bin8 sp014239275	Bacteroidota	1871037.446.PATRIC	1871037.446.PATRIC		hypoxic seawater	Enviromental	Aquatic	Marine
GIR98746.1	SAMD00290941	Bacteria, Bacteroidota, Flavobacteriia, Flavobacteriales, Flavobacteriaceae	Bacteroidota	d__Bacteria;p__Bacteroidota;c__Bacteroidia;o__Flavobacteriales;f__Flavobacteriaceae;g__MED-G14;s__MED-G14 sp002697465	Bacteroidota	1871037.456.PATRIC	1871037.456.PATRIC	1871037.456.PATRIC	marine water	Enviromental	Aquatic	Marine
MAR42695.1	SAMN07618992	Bacteria, Bacteroidota, Flavobacteriia, Flavobacteriales, Flavobacteriaceae	Bacteroidota	d__Bacteria;p__Bacteroidota;c__Bacteroidia;o__Flavobacteriales;f__Flavobacteriaceae;g__TMED96;s__TMED96 sp902593075	Bacteroidota	1871037.48.PATRIC	1871037.48.PATRIC	1871037.48.PATRIC	marine water sample	Enviromental	Aquatic	Marine	env_biome:marine pelagic biome			89.1	13.5
MAS16650.1	SAMN07618991	Bacteria, Bacteroidota, Flavobacteriia, Flavobacteriales, Flavobacteriaceae	Bacteroidota	d__Bacteria;p__Bacteroidota;c__Bacteroidia;o__Flavobacteriales;f__Flavobacteriaceae;g__Marisimplicoccus;s__Marisimplicoccus sp902586435	Bacteroidota	1871037.49.PATRIC	1871037.49.PATRIC	1871037.49.PATRIC	marine water sample	Enviromental	Aquatic	Marine	env_biome:marine pelagic biome			72.4	10.4
MAU30651.1	SAMN07618980	Bacteria, Bacteroidota, Flavobacteriia, Flavobacteriales, Flavobacteriaceae	Bacteroidota	d__Bacteria;p__Bacteroidota;c__Bacteroidia;o__Flavobacteriales;f__Flavobacteriaceae;g__MED-G13;s__MED-G13 sp002702745	Bacteroidota	1871037.53.PATRIC	1871037.53.PATRIC	1871037.53.PATRIC	marine water sample	Enviromental	Aquatic	Marine	env_biome:marine pelagic biome			75.1	24.7
MCH1384999.1	SAMN25339227	Bacteria, Bacteroidota, Flavobacteriia, Flavobacteriales, Flavobacteriaceae	Bacteroidota	d__Bacteria;p__Bacteroidota;c__Bacteroidia;o__Flavobacteriales;f__Flavobacteriaceae;g__UBA724;s__UBA724 sp018672145	Bacteroidota	1871037.536.PATRIC	1871037.536.PATRIC	1871037.536.PATRIC	Surface seawater	Enviromental	Aquatic	Marine
MCH1472219.1	SAMN25339187	Bacteria, Bacteroidota, Flavobacteriia, Flavobacteriales, Flavobacteriaceae	Bacteroidota	d__Bacteria;p__Bacteroidota;c__Bacteroidia;o__Flavobacteriales;f__Flavobacteriaceae;g__UBA724;s__UBA724 sp022425505	Bacteroidota	1871037.543.PATRIC	1871037.543.PATRIC	1871037.543.PATRIC	Surface seawater	Enviromental	Aquatic	Marine
MCH1517315.1	SAMN25339163	Bacteria, Bacteroidota, Flavobacteriia, Flavobacteriales, Flavobacteriaceae	Bacteroidota	d__Bacteria;p__Bacteroidota;c__Bacteroidia;o__Flavobacteriales;f__Flavobacteriaceae;g__Arcticimaribacter;s__Arcticimaribacter sp022425945	Bacteroidota	1871037.547.PATRIC	1871037.547.PATRIC	1871037.547.PATRIC	Surface seawater	Enviromental	Aquatic	Marine
MCH1609234.1	SAMN25339135	Bacteria, Bacteroidota, Flavobacteriia, Flavobacteriales, Flavobacteriaceae	Bacteroidota	d__Bacteria;p__Bacteroidota;c__Bacteroidia;o__Flavobacteriales;f__Flavobacteriaceae;g__UBA8316;s__UBA8316 sp003538555	Bacteroidota	1871037.549.PATRIC	1871037.549.PATRIC	1871037.549.PATRIC	Surface seawater	Enviromental	Aquatic	Marine
MAU88918.1	SAMN07618984	Bacteria, Bacteroidota, Flavobacteriia, Flavobacteriales, Flavobacteriaceae	Bacteroidota	d__Bacteria;p__Bacteroidota;c__Bacteroidia;o__Flavobacteriales;f__Flavobacteriaceae;g__TMED220;s__TMED220 sp002702875	Bacteroidota	1871037.55.PATRIC	1871037.55.PATRIC	1871037.55.PATRIC	marine water sample	Enviromental	Aquatic	Marine	env_biome:marine pelagic biome			86	8.7
MCY4216553.1	SAMN15855020	Bacteria, Bacteroidota, Flavobacteriia, Flavobacteriales, Flavobacteriaceae	Bacteroidota	d__Bacteria;p__Bacteroidota;c__Bacteroidia;o__Flavobacteriales;f__Flavobacteriaceae;g__Bin25;s__	Bacteroidota	1871037.653.PATRIC	1871037.653.PATRIC	1871037.653.PATRIC						Carteriospongia foliascens		100	0
MCY4298200.1	SAMN15854988	Bacteria, Bacteroidota, Flavobacteriia, Flavobacteriales, Flavobacteriaceae	Bacteroidota	d__Bacteria;p__Bacteroidota;c__Bacteroidia;o__Flavobacteriales;f__Flavobacteriaceae;g__Bin25;s__	Bacteroidota	1871037.656.PATRIC	1871037.656.PATRIC	1871037.656.PATRIC						Carteriospongia foliascens		100	0
MCY4562591.1	SAMN15854899	Bacteria, Bacteroidota, Flavobacteriia, Flavobacteriales, Flavobacteriaceae	Bacteroidota	d__Bacteria;p__Bacteroidota;c__Bacteroidia;o__Flavobacteriales;f__Flavobacteriaceae;g__Bin25;s__Bin25 sp002238525	Bacteroidota	1871037.657.PATRIC	1871037.657.PATRIC	1871037.657.PATRIC						Aplysina aerophoba		100	0
MAW49709.1	SAMN07618985	Bacteria, Bacteroidota, Flavobacteriia, Flavobacteriales, Flavobacteriaceae	Bacteroidota	d__Bacteria;p__Bacteroidota;c__Bacteroidia;o__Flavobacteriales;f__Flavobacteriaceae;g__Marivariicella;s__Marivariicella sp002711185	Bacteroidota	1871037.73.PATRIC	1871037.73.PATRIC	1871037.73.PATRIC	marine water sample	Enviromental	Aquatic	Marine	env_biome:marine pelagic biome			80.8	12.1
MAV79210.1	SAMN07618966	Bacteria, Bacteroidota, Flavobacteriia, Flavobacteriales, Flavobacteriaceae	Bacteroidota	d__Bacteria;p__Bacteroidota;c__Bacteroidia;o__Flavobacteriales;f__Flavobacteriaceae;g__UBA8316;s__UBA8316 sp002711215	Bacteroidota	1871037.74.PATRIC	1871037.74.PATRIC	1871037.74.PATRIC	marine water sample	Enviromental	Aquatic	Marine	env_biome:marine pelagic biome			99.9	23.1
MBF12402.1	SAMN07619007	Bacteria, Bacteroidota, Flavobacteriia, Flavobacteriales, Flavobacteriaceae	Bacteroidota	d__Bacteria;p__Bacteroidota;c__Bacteroidia;o__Flavobacteriales;f__Flavobacteriaceae;g__MS024-2A;s__MS024-2A sp002714815	Bacteroidota	1871037.81.PATRIC	1871037.81.PATRIC	1871037.81.PATRIC	marine water sample	Enviromental	Aquatic	Marine	env_biome:marine pelagic biome			89.1	21.8
MBJ25215.1	SAMN07619035	Bacteria, Bacteroidota, Flavobacteriia, Flavobacteriales, Flavobacteriaceae	Bacteroidota	d__Bacteria;p__Bacteroidota;c__Bacteroidia;o__Flavobacteriales;f__Flavobacteriaceae;g__GCA-002728855;s__	Bacteroidota	1871037.84.PATRIC	1871037.84.PATRIC	1871037.84.PATRIC	marine water sample	Enviromental	Aquatic	Marine	env_biome:marine pelagic biome			83.5	9.1
MDG1711381.1	SAMN32744213	Bacteria, Bacteroidota, Flavobacteriia, Flavobacteriales, Flavobacteriaceae	Bacteroidota	d__Bacteria;p__Bacteroidota;c__Bacteroidia;o__Flavobacteriales;f__Flavobacteriaceae;g__MS024-2A;s__MS024-2A sp009886625	Bacteroidota	1871037.854.PATRIC	1871037.854.PATRIC	1871037.854.PATRIC	water column	Enviromental	Aquatic	Other				58.3	0
MDG1821972.1	SAMN32744206	Bacteria, Bacteroidota, Flavobacteriia, Flavobacteriales, Flavobacteriaceae	Bacteroidota	d__Bacteria;p__Bacteroidota;c__Bacteroidia;o__Flavobacteriales;f__Flavobacteriaceae;g__UBA7446;s__	Bacteroidota	1871037.856.PATRIC	1871037.856.PATRIC	1871037.856.PATRIC	water column	Enviromental	Aquatic	Other				100	0
MBK78240.1	SAMN07619032	Bacteria, Bacteroidota, Flavobacteriia, Flavobacteriales, Flavobacteriaceae	Bacteroidota	d__Bacteria;p__Bacteroidota;c__Bacteroidia;o__Flavobacteriales;f__Flavobacteriaceae;g__GCA-2719315;s__GCA-2719315 sp002719315	Bacteroidota	1871037.86.PATRIC	1871037.86.PATRIC	1871037.86.PATRIC	marine water sample	Enviromental	Aquatic	Marine	env_biome:marine pelagic biome			86.3	11.3
MDG1775698.1	SAMN32744188	Bacteria, Bacteroidota, Flavobacteriia, Flavobacteriales, Flavobacteriaceae	Bacteroidota	d__Bacteria;p__Bacteroidota;c__Bacteroidia;o__Flavobacteriales;f__Flavobacteriaceae;g__MAG-120531;s__	Bacteroidota	1871037.861.PATRIC	1871037.861.PATRIC	1871037.861.PATRIC	water column	Enviromental	Aquatic	Other				91.5	8.5
MDG2491970.1	SAMN32744573	Bacteria, Bacteroidota, Flavobacteriia, Flavobacteriales, Flavobacteriaceae	Bacteroidota	d__Bacteria;p__Bacteroidota;c__Bacteroidia;o__Flavobacteriales;f__Flavobacteriaceae;g__Arcticimaribacter;s__Arcticimaribacter forsetii	Bacteroidota	1871037.863.PATRIC	1871037.863.PATRIC		water column	Enviromental	Aquatic	Other				84.7	1.6
MDG2500099.1	SAMN32744571	Bacteria, Bacteroidota, Flavobacteriia, Flavobacteriales, Flavobacteriaceae	Bacteroidota	d__Bacteria;p__Bacteroidota;c__Bacteroidia;o__Flavobacteriales;f__Flavobacteriaceae;g__Marisimplicoccus;s__Marisimplicoccus sp902509805	Bacteroidota	1871037.865.PATRIC	1871037.865.PATRIC	1871037.865.PATRIC	water column	Enviromental	Aquatic	Other				79.9	11
MDG2397222.1	SAMN32744522	Bacteria, Bacteroidota, Flavobacteriia, Flavobacteriales, Flavobacteriaceae	Bacteroidota	d__Bacteria;p__Bacteroidota;c__Bacteroidia;o__Flavobacteriales;f__Flavobacteriaceae;g__TMED220;s__TMED220 sp902514625	Bacteroidota	1871037.872.PATRIC	1871037.872.PATRIC	1871037.872.PATRIC	water column	Enviromental	Aquatic	Other				94.4	1.3
MDG2385809.1	SAMN32744518	Bacteria, Bacteroidota, Flavobacteriia, Flavobacteriales, Flavobacteriaceae	Bacteroidota	d__Bacteria;p__Bacteroidota;c__Bacteroidia;o__Flavobacteriales;f__Flavobacteriaceae;g__MS024-2A;s__	Bacteroidota	1871037.873.PATRIC	1871037.873.PATRIC	1871037.873.PATRIC	water column	Enviromental	Aquatic	Other				84.5	1.5
MDG2372537.1	SAMN32744515	Bacteria, Bacteroidota, Flavobacteriia, Flavobacteriales, Flavobacteriaceae	Bacteroidota	d__Bacteria;p__Bacteroidota;c__Bacteroidia;o__Flavobacteriales;f__Flavobacteriaceae;g__Marivariicella;s__	Bacteroidota	1871037.875.PATRIC	1871037.875.PATRIC	1871037.875.PATRIC	water column	Enviromental	Aquatic	Other				100	0
MDG2289918.1	SAMN32744472	Bacteria, Bacteroidota, Flavobacteriia, Flavobacteriales, Flavobacteriaceae	Bacteroidota	d__Bacteria;p__Bacteroidota;c__Bacteroidia;o__Flavobacteriales;f__Flavobacteriaceae;g__UBA7446;s__UBA7446 sp009886265	Bacteroidota	1871037.879.PATRIC	1871037.879.PATRIC		water column	Enviromental	Aquatic	Other				50	7.7
MDG1974579.1	SAMN32744278	Bacteria, Bacteroidota, Flavobacteriia, Flavobacteriales, Flavobacteriaceae	Bacteroidota	d__Bacteria;p__Bacteroidota;c__Bacteroidia;o__Flavobacteriales;f__Flavobacteriaceae;g__MAG-121220-bin8;s__	Bacteroidota	1871037.899.PATRIC	1871037.899.PATRIC		water column	Enviromental	Aquatic	Other				76.1	7.3
MDG1762194.1	SAMN32744238	Bacteria, Bacteroidota, Flavobacteriia, Flavobacteriales, Flavobacteriaceae	Bacteroidota	d__Bacteria;p__Bacteroidota;c__Bacteroidia;o__Flavobacteriales;f__Flavobacteriaceae;g__MS024-2A;s__	Bacteroidota	1871037.905.PATRIC	1871037.905.PATRIC	1871037.905.PATRIC	water column	Enviromental	Aquatic	Other				81.4	5.2
MDG1344272.1	SAMN32744770	Bacteria, Bacteroidota, Flavobacteriia, Flavobacteriales, Flavobacteriaceae	Bacteroidota	d__Bacteria;p__Bacteroidota;c__Bacteroidia;o__Flavobacteriales;f__Flavobacteriaceae;g__MAG-121220-bin8;s__MAG-121220-bin8 sp902510655	Bacteroidota	1871037.915.PATRIC	1871037.915.PATRIC	1871037.915.PATRIC	water column	Enviromental	Aquatic	Other				100	0
MDG1090935.1	SAMN32744722	Bacteria, Bacteroidota, Flavobacteriia, Flavobacteriales, Flavobacteriaceae	Bacteroidota	d__Bacteria;p__Bacteroidota;c__Bacteroidia;o__Flavobacteriales;f__Flavobacteriaceae;g__Arcticimaribacter;s__Arcticimaribacter sp002477625	Bacteroidota	1871037.927.PATRIC	1871037.927.PATRIC		water column	Enviromental	Aquatic	Other				62.5	11.8
MBL19747.1	SAMN07619026	Bacteria, Bacteroidota, Flavobacteriia, Flavobacteriales, Flavobacteriaceae	Bacteroidota	d__Bacteria;p__Bacteroidota;c__Bacteroidia;o__Flavobacteriales;f__Flavobacteriaceae;g__UBA7446;s__UBA7446 sp002313325	Bacteroidota	1871037.93.PATRIC	1871037.93.PATRIC	1871037.93.PATRIC	marine water sample	Enviromental	Aquatic	Marine	env_biome:marine pelagic biome			91.6	2.9
MDG1053458.1	SAMN32744699	Bacteria, Bacteroidota, Flavobacteriia, Flavobacteriales, Flavobacteriaceae	Bacteroidota	d__Bacteria;p__Bacteroidota;c__Bacteroidia;o__Flavobacteriales;f__Flavobacteriaceae;g__Arcticimaribacter;s__	Bacteroidota	1871037.935.PATRIC	1871037.935.PATRIC	1871037.935.PATRIC	water column	Enviromental	Aquatic	Other				90.3	0
MDG1023046.1	SAMN32744693	Bacteria, Bacteroidota, Flavobacteriia, Flavobacteriales, Flavobacteriaceae	Bacteroidota	d__Bacteria;p__Bacteroidota;c__Bacteroidia;o__Flavobacteriales;f__Flavobacteriaceae;g__MS024-2A;s__	Bacteroidota	1871037.937.PATRIC	1871037.937.PATRIC	1871037.937.PATRIC	water column	Enviromental	Aquatic	Other				100	7.7
MDG1028120.1	SAMN32744691	Bacteria, Bacteroidota, Flavobacteriia, Flavobacteriales, Flavobacteriaceae	Bacteroidota	d__Bacteria;p__Bacteroidota;c__Bacteroidia;o__Flavobacteriales;f__Flavobacteriaceae;g__UBA8316;s__UBA8316 sp009936675	Bacteroidota	1871037.938.PATRIC	1871037.938.PATRIC	1871037.938.PATRIC	water column	Enviromental	Aquatic	Other				93.6	2.2
MBL30136.1	SAMN07619025	Bacteria, Bacteroidota, Flavobacteriia, Flavobacteriales, Flavobacteriaceae	Bacteroidota	d__Bacteria;p__Bacteroidota;c__Bacteroidia;o__Flavobacteriales;f__Flavobacteriaceae;g__Marivariicella;s__Marivariicella sp002721275	Bacteroidota	1871037.94.PATRIC	1871037.94.PATRIC	1871037.94.PATRIC	marine water sample	Enviromental	Aquatic	Marine	env_biome:marine pelagic biome			88.9	3
MDG1291584.1	SAMN32744663	Bacteria, Bacteroidota, Flavobacteriia, Flavobacteriales, Flavobacteriaceae	Bacteroidota	d__Bacteria;p__Bacteroidota;c__Bacteroidia;o__Flavobacteriales;f__Flavobacteriaceae;g__UBA8316;s__UBA8316 sp018647605	Bacteroidota	1871037.941.PATRIC	1871037.941.PATRIC	1871037.941.PATRIC	water column	Enviromental	Aquatic	Other				93.2	2.2
MDG1272068.1	SAMN32744660	Bacteria, Bacteroidota, Flavobacteriia, Flavobacteriales, Flavobacteriaceae	Bacteroidota	d__Bacteria;p__Bacteroidota;c__Bacteroidia;o__Flavobacteriales;f__Flavobacteriaceae;g__UBA11891;s__UBA11891 sp009886755	Bacteroidota	1871037.942.PATRIC	1871037.942.PATRIC	1871037.942.PATRIC	water column	Enviromental	Aquatic	Other				100	0
MBN10804.1	SAMN07619024	Bacteria, Bacteroidota, Flavobacteriia, Flavobacteriales, Flavobacteriaceae	Bacteroidota	d__Bacteria;p__Bacteroidota;c__Bacteroidia;o__Flavobacteriales;f__Flavobacteriaceae;g__UBA724;s__UBA724 sp002723075	Bacteroidota	1871037.95.PATRIC	1871037.95.PATRIC	1871037.95.PATRIC	marine water sample	Enviromental	Aquatic	Marine	env_biome:marine pelagic biome			97.3	2.8
CAI8220548.1	SAMEA112746657	Bacteria, Bacteroidota, Flavobacteriia, Flavobacteriales, Flavobacteriaceae	Bacteroidota	d__Bacteria;p__Bacteroidota;c__Bacteroidia;o__Flavobacteriales;f__Flavobacteriaceae;g__UBA11891;s__UBA11891 sp003533785	Bacteroidota	1871037.973.PATRIC	1871037.973.PATRIC	1871037.973.PATRIC	North Pacific	Enviromental	Aquatic	Marine				100	0
RZL55623.1	SAMN10678707	Bacteria, Pseudomonadota, Betaproteobacteria, Burkholderiales, Comamonadaceae, Variovorax	Betaproteobacteria	d__Bacteria;p__Pseudomonadota;c__Gammaproteobacteria;o__Burkholderiales;f__Burkholderiaceae_B;g__Variovorax;s__Variovorax sp022701965	Gammaproteobacteria	1871043.12.PATRIC	1871043.12.PATRIC		Deciduous woodland, University campus	Host-associated	Plant			Populus alba
RZL92118.1	SAMN10678713	Bacteria, Pseudomonadota, Betaproteobacteria, Burkholderiales, Comamonadaceae, Variovorax	Betaproteobacteria	d__Bacteria;p__Pseudomonadota;c__Gammaproteobacteria;o__Burkholderiales;f__Burkholderiaceae_B;g__Variovorax;s__Variovorax sp004211245	Gammaproteobacteria	1871043.13.PATRIC	1871043.13.PATRIC	1871043.13.PATRIC	Deciduous woodland, University campus	Host-associated	Plant			Populus alba
MBC7392169.1	SAMN14819232	Bacteria, Pseudomonadota, Betaproteobacteria, Burkholderiales, Comamonadaceae, Variovorax	Betaproteobacteria	d__Bacteria;p__Pseudomonadota;c__Gammaproteobacteria;o__Burkholderiales;f__Burkholderiaceae_B;g__Variovorax;s__Variovorax sp014303735	Gammaproteobacteria	1871043.31.PATRIC	1871043.31.PATRIC	1871043.31.PATRIC	glacial surface ice	Enviromental	Aquatic	Extreme
MBN8753955.1	SAMN18061513	Bacteria, Pseudomonadota, Betaproteobacteria, Burkholderiales, Comamonadaceae, Variovorax	Betaproteobacteria	d__Bacteria;p__Pseudomonadota;c__Gammaproteobacteria;o__Burkholderiales;f__Burkholderiaceae_B;g__Variovorax;s__Variovorax sp001899795	Gammaproteobacteria	1871043.32.PATRIC	1871043.32.PATRIC	1871043.32.PATRIC	biofilm fraction from bioreactor innoculated with Activated Sludge Tailings Effluent Remediation (ASTER); culture conditions: molasses with increasing thiocyanate until 250 mg/L maintanence	Engineered	Bioreactor
MBO9651960.1	SAMN18417680	Bacteria, Pseudomonadota, Betaproteobacteria, Burkholderiales, Comamonadaceae, Variovorax	Betaproteobacteria	d__Bacteria;p__Pseudomonadota;c__Gammaproteobacteria;o__Burkholderiales;f__Burkholderiaceae_B;g__Variovorax;s__Variovorax sp017744935	Gammaproteobacteria	1871043.36.PATRIC	1871043.36.PATRIC		sugarcane dry straw soil	Enviromental	Terrestrial	Agricultural
RZI65970.1	SAMN10678716	Bacteria, Pseudomonadota, Betaproteobacteria, Burkholderiales, Comamonadaceae, Variovorax	Betaproteobacteria	d__Bacteria;p__Pseudomonadota;c__Gammaproteobacteria;o__Burkholderiales;f__Burkholderiaceae_B;g__Variovorax;s__Variovorax ginsengisoli	Gammaproteobacteria	1871043.7.PATRIC	1871043.7.PATRIC	1871043.7.PATRIC	Deciduous woodland, University campus	Host-associated	Plant			Populus alba
MBO9718072.1	SAMN18417668	Bacteria, Pseudomonadota, Gammaproteobacteria, Xanthomonadales, Xanthomonadaceae, Pseudoxanthomonas	Gammaproteobacteria	d__Bacteria;p__Pseudomonadota;c__Gammaproteobacteria;o__Xanthomonadales;f__Xanthomonadaceae;g__Pseudoxanthomonas;s__Pseudoxanthomonas sp017745195	Gammaproteobacteria	1871049.7.PATRIC	1871049.7.PATRIC	1871049.7.PATRIC	sugarcane dry straw soil	Enviromental	Terrestrial	Agricultural
NBV19982.1	SAMN10222883	Bacteria, Pseudomonadota, Betaproteobacteria, Burkholderiales, Oxalobacteraceae, Janthinobacterium	Betaproteobacteria	d__Bacteria;p__Pseudomonadota;c__Gammaproteobacteria;o__Burkholderiales;f__Burkholderiaceae;g__Janthinobacterium;s__Janthinobacterium sp009923995	Gammaproteobacteria	1871054.11.PATRIC	1871054.11.PATRIC	1871054.11.PATRIC	water samples from lakes and estuaries along the Chattahoochee River collected between June/2010 and December/2014	Enviromental	Aquatic	Other	temperature:28.78
HAT34015.1	SAMN08018207	Bacteria, Pseudomonadota, Betaproteobacteria, Burkholderiales, Oxalobacteraceae, Janthinobacterium	Betaproteobacteria	d__Bacteria;p__Pseudomonadota;c__Gammaproteobacteria;o__Burkholderiales;f__Burkholderiaceae;g__Janthinobacterium;s__Janthinobacterium sp003482555	Gammaproteobacteria	1871054.6.PATRIC	1871054.6.PATRIC		soil	Enviromental	Terrestrial	Soil			1871054.6.PATRIC	97.4	9.7
NCV84455.1	SAMN10223286	Bacteria, Pseudomonadota, Betaproteobacteria, Burkholderiales, Oxalobacteraceae	Betaproteobacteria	d__Bacteria;p__Pseudomonadota;c__Gammaproteobacteria;o__Burkholderiales;f__Burkholderiaceae;g__SYFN01;s__SYFN01 sp018882935	Gammaproteobacteria	1871070.14.PATRIC	1871070.14.PATRIC	1871070.14.PATRIC	water samples from lakes and estuaries along the Chattahoochee River collected between June/2010 and December/2014	Enviromental	Aquatic	Other
NDC08801.1	SAMN10223647	Bacteria, Pseudomonadota, Betaproteobacteria, Burkholderiales, Oxalobacteraceae	Betaproteobacteria	d__Bacteria;p__Pseudomonadota;c__Gammaproteobacteria;o__Burkholderiales;f__Burkholderiaceae;g__SYFN01;s__	Gammaproteobacteria	1871070.17.PATRIC	1871070.17.PATRIC	1871070.17.PATRIC	water samples from lakes and estuaries along the Chattahoochee River collected between June/2010 and December/2014	Enviromental	Aquatic	Other	temperature:31.21		1871070.17.PATRIC
NRR34041.1	SAMN14971952	Bacteria, Pseudomonadota, Betaproteobacteria, Burkholderiales, Oxalobacteraceae	Betaproteobacteria	d__Bacteria;p__Pseudomonadota;c__Gammaproteobacteria;o__Burkholderiales;f__Burkholderiaceae;g__Rugamonas;s__Rugamonas sp013284265	Gammaproteobacteria	1871070.22.PATRIC	1871070.22.PATRIC	1871070.22.PATRIC	freshwater	Enviromental	Aquatic	Fresh Water			1871070.22.PATRIC
HCY62275.1	SAMN08018059	Bacteria, Pseudomonadota, Betaproteobacteria, Burkholderiales, Oxalobacteraceae	Betaproteobacteria	d__Bacteria;p__Pseudomonadota;c__Gammaproteobacteria;o__Burkholderiales;f__Burkholderiaceae;g__Paucimonas;s__Paucimonas sp003537575	Gammaproteobacteria	1871070.6.PATRIC	1871070.6.PATRIC	1871070.6.PATRIC	sediment	Enviromental	Other					99.1	3
TSA08663.1	SAMN09989694	Bacteria, Pseudomonadota, Betaproteobacteria, Burkholderiales, Comamonadaceae	Betaproteobacteria	d__Bacteria;p__Pseudomonadota;c__Gammaproteobacteria;o__Burkholderiales;f__Burkholderiaceae_B;g__Rhodoferax;s__Rhodoferax sp007280205	Gammaproteobacteria	1871071.23.PATRIC	1871071.23.PATRIC		lake water	Enviromental	Aquatic	Fresh Water
TXT39815.1	SAMN11532981	Bacteria, Pseudomonadota, Betaproteobacteria, Burkholderiales, Comamonadaceae	Betaproteobacteria	d__Bacteria;p__Pseudomonadota;c__Gammaproteobacteria;o__Burkholderiales;f__Burkholderiaceae_B;g__Rhodoferax;s__Rhodoferax sp008080595	Gammaproteobacteria	1871071.24.PATRIC	1871071.24.PATRIC		groundwater	Enviromental	Aquatic	Fresh Water
NCT85621.1	SAMN13326151	Bacteria, Pseudomonadota, Betaproteobacteria, Burkholderiales, Comamonadaceae	Betaproteobacteria	d__Bacteria;p__Pseudomonadota;c__Gammaproteobacteria;o__Burkholderiales;f__Burkholderiaceae_B;g__Pelomonas;s__Pelomonas sp009996515	Gammaproteobacteria	1871071.29.PATRIC	1871071.29.PATRIC	1871071.29.PATRIC	contaminated soil	Enviromental	Terrestrial	Soil
MBA4265017.1	SAMN08286359	Bacteria, Pseudomonadota, Betaproteobacteria, Burkholderiales, Comamonadaceae	Betaproteobacteria	d__Bacteria;p__Pseudomonadota;c__Gammaproteobacteria;o__Burkholderiales;f__Burkholderiaceae_B;g__Hydrogenophaga;s__	Gammaproteobacteria	1871071.38.PATRIC	1871071.38.PATRIC	1871071.38.PATRIC	drinking water system-DS1	Enviromental	Aquatic	Fresh Water
MBA4261963.1	SAMN08286349	Bacteria, Pseudomonadota, Betaproteobacteria, Burkholderiales, Comamonadaceae	Betaproteobacteria	d__Bacteria;p__Pseudomonadota;c__Gammaproteobacteria;o__Burkholderiales;f__Burkholderiaceae_B;g__Hydrogenophaga;s__Hydrogenophaga sp013823655	Gammaproteobacteria	1871071.39.PATRIC	1871071.39.PATRIC		drinking water system-finished water	Enviromental	Aquatic	Fresh Water			1871071.39.PATRIC
GDX58211.1	SAMD00166075	Bacteria, Pseudomonadota, Betaproteobacteria, Burkholderiales, Comamonadaceae	Betaproteobacteria	d__Bacteria;p__Pseudomonadota;c__Gammaproteobacteria;o__Burkholderiales;f__Burkholderiaceae_B;g__Rhodoferax;s__Rhodoferax sp014190675	Gammaproteobacteria	1871071.41.PATRIC	1871071.41.PATRIC	1871071.41.PATRIC	Lake freshwater	Enviromental	Aquatic	Fresh Water
MBH1963596.1	SAMN16253278	Bacteria, Pseudomonadota, Betaproteobacteria, Burkholderiales, Comamonadaceae	Betaproteobacteria	d__Bacteria;p__Pseudomonadota;c__Gammaproteobacteria;o__Burkholderiales;f__Burkholderiaceae_B;g__Ottowia;s__Ottowia sp015999985	Gammaproteobacteria	1871071.43.PATRIC	1871071.43.PATRIC	1871071.43.PATRIC	enrichment culture AER2 inoculated with biofilm which develop in hydrocarbon contaminated groundwater; aerobic enrichment culture amended with 20 ppm diesel fuel/ crude oil mixture (3:2, v/v) as carbon and energy sources	Engineered	Other
MBN9366488.1	SAMN18061362	Bacteria, Pseudomonadota, Betaproteobacteria, Burkholderiales, Comamonadaceae	Betaproteobacteria	d__Bacteria;p__Pseudomonadota;c__Gammaproteobacteria;o__Burkholderiales;f__Burkholderiaceae_B;g__Acidovorax_C;s__Acidovorax_C sp001725235	Gammaproteobacteria	1871071.53.PATRIC	1871071.53.PATRIC	1871071.53.PATRIC	biofilm fraction from bioreactor innoculated with Activated Sludge Tailings Effluent Remediation (ASTER); culture conditions: no molasses with increasing thiocyanate	Engineered	Bioreactor
RJP69687.1	SAMN08499014	Bacteria, Pseudomonadota, Betaproteobacteria, Burkholderiales, Comamonadaceae	Betaproteobacteria	d__Bacteria;p__Pseudomonadota;c__Gammaproteobacteria;o__Burkholderiales;f__Burkholderiaceae_B;g__Hydrogenophaga;s__Hydrogenophaga sp003599455	Gammaproteobacteria	1871071.7.PATRIC	1871071.7.PATRIC	1871071.7.PATRIC	deeply circulating subsurface aquifer fluids	Enviromental	Aquatic	Marine
MBL7091153.1	SAMN16436310	Bacteria, Pseudomonadota, Betaproteobacteria, Burkholderiales, Comamonadaceae, Acidovorax	Betaproteobacteria	d__Bacteria;p__Pseudomonadota;c__Gammaproteobacteria;o__Burkholderiales;f__Burkholderiaceae_B;g__Acidovorax;s__Acidovorax sp016783915	Gammaproteobacteria	1872122.36.PATRIC	1872122.36.PATRIC	1872122.36.PATRIC	Brackish water, Black Sea St. 307	Enviromental	Aquatic	Marine
RZJ14465.1	SAMN10678487	Bacteria, Pseudomonadota, Betaproteobacteria, Burkholderiales, Comamonadaceae, Acidovorax	Betaproteobacteria	d__Bacteria;p__Pseudomonadota;c__Gammaproteobacteria;o__Burkholderiales;f__Burkholderiaceae_B;g__Acidovorax;s__Acidovorax sp004210805	Gammaproteobacteria	1872122.8.PATRIC	1872122.8.PATRIC		Deciduous woodland, University campus	Host-associated	Plant			Populus alba
MBQ25138.1	SAMN07618291	Bacteria, Pseudomonadota, Gammaproteobacteria, Oceanospirillales, Alcanivoracaceae, Alcanivorax	Gammaproteobacteria	d__Bacteria;p__Pseudomonadota;c__Gammaproteobacteria;o__Pseudomonadales;f__Alcanivoracaceae;g__Alcanivorax;s__Alcanivorax sp002726155	Gammaproteobacteria	1872427.16.PATRIC	1872427.16.PATRIC		marine water sample	Enviromental	Aquatic	Marine	env_biome:marine pelagic biome			94.3	2.9
PHR67423.1	SAMN07568839	Bacteria, Pseudomonadota, Gammaproteobacteria, Oceanospirillales, Alcanivoracaceae, Alcanivorax	Gammaproteobacteria	d__Bacteria;p__Pseudomonadota;c__Gammaproteobacteria;o__Pseudomonadales;f__Alcanivoracaceae;g__Alcanivorax;s__Alcanivorax sp002733835	Gammaproteobacteria	1872427.21.PATRIC	1872427.21.PATRIC	1872427.21.PATRIC	marine subsurface aquifer	Enviromental	Aquatic	Marine	env_biome:marine biome			99.8	0.1
MTI51849.1	SAMN11897337	Bacteria, Pseudomonadota, Gammaproteobacteria, Oceanospirillales, Alcanivoracaceae, Alcanivorax	Gammaproteobacteria	d__Bacteria;p__Pseudomonadota;c__Gammaproteobacteria;o__Pseudomonadales;f__Alcanivoracaceae;g__Alcanivorax;s__Alcanivorax sp009711585	Gammaproteobacteria	1872427.56.PATRIC	1872427.56.PATRIC	1872427.56.PATRIC	MES reactor inoculated with Red Sea brine pool sample	Engineered	Bioreactor
MBD3643952.1	SAMN15103863	Bacteria, Pseudomonadota, Gammaproteobacteria, Oceanospirillales, Alcanivoracaceae, Alcanivorax	Gammaproteobacteria	d__Bacteria;p__Pseudomonadota;c__Gammaproteobacteria;o__Pseudomonadales;f__Alcanivoracaceae;g__Alcanivorax;s__Alcanivorax sp014762765	Gammaproteobacteria	1872427.63.PATRIC	1872427.63.PATRIC	1872427.63.PATRIC	Sediment core	Enviromental	Other
HIK73468.1	SAMN09926254	Bacteria, Pseudomonadota, Gammaproteobacteria, Oceanospirillales, Alcanivoracaceae, Alcanivorax	Gammaproteobacteria	d__Bacteria;p__Pseudomonadota;c__Gammaproteobacteria;o__Pseudomonadales;f__Alcanivoracaceae;g__Alcanivorax;s__Alcanivorax sp002389055	Gammaproteobacteria	1872427.66.PATRIC	1872427.66.PATRIC	1872427.66.PATRIC	Guaymas Basin Hydrothermal plume metagenome	Enviromental	Aquatic	Extreme
MAO59205.1	SAMN07618285	Bacteria, Pseudomonadota, Gammaproteobacteria, Oceanospirillales, Alcanivoracaceae, Alcanivorax	Gammaproteobacteria	d__Bacteria;p__Pseudomonadota;c__Gammaproteobacteria;o__Pseudomonadales;f__Alcanivoracaceae;g__Alcanivorax;s__Alcanivorax profundimaris	Gammaproteobacteria	1872427.7.PATRIC	1872427.7.PATRIC	1872427.7.PATRIC	marine water sample	Enviromental	Aquatic	Marine	env_biome:marine pelagic biome			94	0
QVL44083.1	SAMN18869343	Bacteria, Pseudomonadota, Gammaproteobacteria, Oceanospirillales, Alcanivoracaceae, Alcanivorax	Gammaproteobacteria	d__Bacteria;p__Pseudomonadota;c__Gammaproteobacteria;o__Pseudomonadales;f__Alcanivoracaceae;g__Alcanivorax;s__Alcanivorax venustensis	Gammaproteobacteria	1872427.76.PATRIC	1872427.76.PATRIC	1872427.76.PATRIC	Lake Shunet	Enviromental	Aquatic	Fresh Water
MBP7326747.1	SAMN18120155	Bacteria, Pseudomonadota, Betaproteobacteria, Burkholderiales, Comamonadaceae, Alicycliphilus	Betaproteobacteria	d__Bacteria;p__Pseudomonadota;c__Gammaproteobacteria;o__Burkholderiales;f__Burkholderiaceae_B;g__Alicycliphilus;s__Alicycliphilus sp018054745	Gammaproteobacteria	1872437.6.PATRIC	1872437.6.PATRIC	1872437.6.PATRIC	wastewater	Engineered	Wastewater				1872437.6.PATRIC
TAK74741.1	SAMN10720196	Bacteria, Pseudomonadota, Betaproteobacteria, Burkholderiales, Aquabacterium	Betaproteobacteria	d__Bacteria;p__Pseudomonadota;c__Gammaproteobacteria;o__Burkholderiales;f__Burkholderiaceae_B;g__Aquabacterium;s__Aquabacterium sp004322345	Gammaproteobacteria	1872578.5.PATRIC	1872578.5.PATRIC	1872578.5.PATRIC	groundwater	Enviromental	Aquatic	Fresh Water
MBQ1762071.1	SAMN16340997	Bacteria, Pseudomonadota, Betaproteobacteria, Burkholderiales, Sphaerotilaceae, Aquincola	Betaproteobacteria	d__Bacteria;p__Pseudomonadota;c__Gammaproteobacteria;o__Burkholderiales;f__Burkholderiaceae_B;g__Aquincola;s__	Gammaproteobacteria	1872589.5.PATRIC	1872589.5.PATRIC	1872589.5.PATRIC	ruminant gastrointestinal tract	Host-associated	Animal			dairy cattle	1872589.5.PATRIC
MBC7410385.1	SAMN14819235	Bacteria, Bacteroidota, Cytophagia, Cytophagales, Spirosomataceae, Arcicella	Bacteroidota	d__Bacteria;p__Bacteroidota;c__Bacteroidia;o__Cytophagales;f__Spirosomaceae;g__Arcicella;s__Arcicella sp014376355	Bacteroidota	1872628.3.PATRIC	1872628.3.PATRIC		glacial surface ice	Enviromental	Aquatic	Extreme
MBP5987698.1	SAMN18119754	Bacteria, Pseudomonadota, Betaproteobacteria, Rhodocyclales, Azonexaceae, Azonexus	Betaproteobacteria	d__Bacteria;p__Pseudomonadota;c__Gammaproteobacteria;o__Burkholderiales;f__Rhodocyclaceae;g__Azonexus;s__Azonexus sp017983615	Gammaproteobacteria	1872668.13.PATRIC	1872668.13.PATRIC	1872668.13.PATRIC	wastewater	Engineered	Wastewater
NUT15071.1	SAMN14571685	Bacteria, Pseudomonadota, Betaproteobacteria, Burkholderiales, Burkholderiaceae, Cupriavidus	Betaproteobacteria	d__Bacteria;p__Pseudomonadota;c__Gammaproteobacteria;o__Burkholderiales;f__Burkholderiaceae;g__Cupriavidus;s__Cupriavidus sp013361545	Gammaproteobacteria	1873897.11.PATRIC	1873897.11.PATRIC	1873897.11.PATRIC	biochar-amended oxisol soil plot 3	Enviromental	Terrestrial	Soil			1873897.11.PATRIC
MBU67840.1	SAMN07618603	Bacteria, Pseudomonadota, Betaproteobacteria, Burkholderiales, Burkholderiaceae, Cupriavidus	Betaproteobacteria	d__Bacteria;p__Pseudomonadota;c__Gammaproteobacteria;o__Burkholderiales;f__Burkholderiaceae;g__Cupriavidus;s__Cupriavidus pauculus	Gammaproteobacteria	1873897.3.PATRIC	1873897.3.PATRIC	1873897.3.PATRIC	marine water sample	Enviromental	Aquatic	Marine	env_biome:marine pelagic biome			100	7.8
PHR65644.1	SAMN07568835	Bacteria, Pseudomonadota, Gammaproteobacteria, Alteromonadales, Idiomarinaceae, Idiomarina	Gammaproteobacteria	d__Bacteria;p__Pseudomonadota;c__Gammaproteobacteria;o__Enterobacterales_A;f__Alteromonadaceae;g__Pseudidiomarina;s__Pseudidiomarina marina	Gammaproteobacteria	1874361.15.PATRIC	1874361.15.PATRIC	1874361.15.PATRIC	marine subsurface aquifer	Enviromental	Aquatic	Marine	env_biome:marine biome			97.1	0
NQZ17488.1	SAMN14675742	Bacteria, Pseudomonadota, Gammaproteobacteria, Alteromonadales, Idiomarinaceae, Idiomarina	Gammaproteobacteria	d__Bacteria;p__Pseudomonadota;c__Gammaproteobacteria;o__Enterobacterales_A;f__Alteromonadaceae;g__Idiomarina;s__Idiomarina zobellii	Gammaproteobacteria	1874361.21.PATRIC	1874361.21.PATRIC	1874361.21.PATRIC	ocean water from marine abyssalpelagic zone	Enviromental	Aquatic	Marine
MBA3988435.1	SAMN08286369	Bacteria, Pseudomonadota, Gammaproteobacteria, Alteromonadales, Idiomarinaceae, Idiomarina	Gammaproteobacteria	d__Bacteria;p__Pseudomonadota;c__Gammaproteobacteria;o__Enterobacterales_A;f__Alteromonadaceae;g__Aliidiomarina;s__Aliidiomarina maris	Gammaproteobacteria	1874361.22.PATRIC	1874361.22.PATRIC	1874361.22.PATRIC	drinking water system-DS1	Enviromental	Aquatic	Fresh Water
MBH93834.1	SAMN07619259	Bacteria, Pseudomonadota, Gammaproteobacteria, Alteromonadales, Idiomarinaceae, Idiomarina	Gammaproteobacteria	d__Bacteria;p__Pseudomonadota;c__Gammaproteobacteria;o__Enterobacterales_A;f__Alteromonadaceae;g__Idiomarina;s__Idiomarina abyssalis	Gammaproteobacteria	1874361.9.PATRIC	1874361.9.PATRIC	1874361.9.PATRIC	marine water sample	Enviromental	Aquatic	Marine	env_biome:marine pelagic biome			100	0
SDD37921.1	SAMN05192589	Bacteria, Pseudomonadota, Betaproteobacteria, Burkholderiales, Comamonadaceae, Paracidovorax	Betaproteobacteria	d__Bacteria;p__Pseudomonadota;c__Gammaproteobacteria;o__Burkholderiales;f__Burkholderiaceae_B;g__Acidovorax_A;s__Acidovorax_A valerianellae	Gammaproteobacteria	187868.3.PATRIC	187868.3.PATRIC	187868.3.PATRIC								100	0
AYA03833.1	SAMN05356835	Bacteria, Pseudomonadota, Gammaproteobacteria, Moraxellales, Moraxellaceae, Acinetobacter	Gammaproteobacteria	d__Bacteria;p__Pseudomonadota;c__Gammaproteobacteria;o__Pseudomonadales;f__Moraxellaceae;g__Acinetobacter;s__Acinetobacter sp001696615	Gammaproteobacteria	1879049.4.PATRIC	1879049.4.PATRIC	1879049.4.PATRIC	hospital sewage	Engineered	Wastewater					100	31.3
RMJ01591.1	SAMN09425405	Bacteria, Pseudomonadota, Gammaproteobacteria, Pseudomonadales, Marinobacteraceae, Marinobacter	Gammaproteobacteria	d__Bacteria;p__Pseudomonadota;c__Gammaproteobacteria;o__Pseudomonadales;f__Oleiphilaceae;g__Marinobacter;s__Marinobacter litoralis	Gammaproteobacteria	187981.3.PATRIC	187981.3.PATRIC	187981.3.PATRIC	seawater	Enviromental	Aquatic	Marine	env_biome:seawater;temperature:35 degree centigrade		187981.3.PATRIC	100	0
TLX65202.1	SAMN09393911	Bacteria, Pseudomonadota, Gammaproteobacteria, Pseudomonadales, Pseudomonadaceae, Stutzerimonas	Gammaproteobacteria	d__Bacteria;p__Pseudomonadota;c__Gammaproteobacteria;o__Pseudomonadales;f__Pseudomonadaceae;g__Stutzerimonas;s__Stutzerimonas nosocomialis	Gammaproteobacteria	1880735.3.PATRIC	1880735.3.PATRIC	1880735.3.PATRIC						Human, Homo sapiens
SIT08701.1	SAMN05428937	Bacteria, Pseudomonadota, Betaproteobacteria, Burkholderiales, Alcaligenaceae, Achromobacter	Betaproteobacteria	d__Bacteria;p__Pseudomonadota;c__Gammaproteobacteria;o__Burkholderiales;f__Burkholderiaceae_C;g__Achromobacter;s__Achromobacter sp900156745	Gammaproteobacteria	1881016.3.PATRIC	1881016.3.PATRIC	1881016.3.PATRIC								100	0
SFR81108.1	SAMN05428960	Bacteria, Pseudomonadota, Betaproteobacteria, Burkholderiales, Sphaerotilaceae, Mitsuaria	Betaproteobacteria	d__Bacteria;p__Pseudomonadota;c__Gammaproteobacteria;o__Burkholderiales;f__Burkholderiaceae_B;g__Mitsuaria;s__Mitsuaria sp900113225	Gammaproteobacteria	1881035.3.PATRIC	1881035.3.PATRIC	1881035.3.PATRIC								100	0
SEO65509.1	SAMN05428959	Bacteria, Pseudomonadota, Betaproteobacteria, Burkholderiales, Oxalobacteraceae, Telluria group, Duganella	Betaproteobacteria	d__Bacteria;p__Pseudomonadota;c__Gammaproteobacteria;o__Burkholderiales;f__Burkholderiaceae;g__Duganella;s__Duganella sp900110275	Gammaproteobacteria	1881038.3.PATRIC	1881038.3.PATRIC	1881038.3.PATRIC								100	0
SEM24057.1	SAMN05428989	Bacteria, Pseudomonadota, Gammaproteobacteria, Xanthomonadales, Xanthomonadaceae, Pseudoxanthomonas	Gammaproteobacteria	d__Bacteria;p__Pseudomonadota;c__Gammaproteobacteria;o__Xanthomonadales;f__Xanthomonadaceae;g__Pseudoxanthomonas_A;s__Pseudoxanthomonas_A sp900109775	Gammaproteobacteria	1881043.3.PATRIC	1881043.3.PATRIC	1881043.3.PATRIC								98.4	1.3
SHH73391.1	SAMN05428948	Bacteria, Pseudomonadota, Betaproteobacteria, Burkholderiales, Oxalobacteraceae, Telluria group, Massilia	Betaproteobacteria	d__Bacteria;p__Pseudomonadota;c__Gammaproteobacteria;o__Burkholderiales;f__Burkholderiaceae;g__Telluria;s__Telluria sp900129765	Gammaproteobacteria	1881045.4.PATRIC	1881045.4.PATRIC	1881045.4.PATRIC								100	1.7
SFE22401.1	SAMN05428977	Bacteria, Pseudomonadota, Betaproteobacteria, Nitrosomonadales, Nitrosomonadaceae, Nitrosomonas	Betaproteobacteria	d__Bacteria;p__Pseudomonadota;c__Gammaproteobacteria;o__Burkholderiales;f__Nitrosomonadaceae;g__Nitrosomonas;s__Nitrosomonas sp900112825	Gammaproteobacteria	1881054.3.PATRIC	1881054.3.PATRIC	1881054.3.PATRIC								100	1
HAV36286.1	SAMN08018301	Bacteria, Pseudomonadota, Betaproteobacteria, Burkholderiales, Oxalobacteraceae, Telluria group, Massilia	Betaproteobacteria	d__Bacteria;p__Pseudomonadota;c__Gammaproteobacteria;o__Burkholderiales;f__Burkholderiaceae;g__Telluria;s__Telluria sp003484545	Gammaproteobacteria	1882437.3.PATRIC	1882437.3.PATRIC	1882437.3.PATRIC	terrestrial	Enviromental	Terrestrial	Other				81.8	6
HBZ08145.1	SAMN08019656	Bacteria, Pseudomonadota, Betaproteobacteria, Burkholderiales, Oxalobacteraceae, Telluria group, Massilia	Betaproteobacteria	d__Bacteria;p__Pseudomonadota;c__Gammaproteobacteria;o__Burkholderiales;f__Burkholderiaceae;g__Telluria;s__Telluria sp003520365	Gammaproteobacteria	1882437.6.PATRIC	1882437.6.PATRIC	1882437.6.PATRIC	terrestrial	Enviromental	Terrestrial	Other			1882437.6.PATRIC	84.4	7.6
OHZ02973.1	SAMN05438986	Bacteria, Pseudomonadota, Gammaproteobacteria, Oceanospirillales, Halomonadaceae, Salinicola	Gammaproteobacteria	d__Bacteria;p__Pseudomonadota;c__Gammaproteobacteria;o__Pseudomonadales;f__Halomonadaceae;g__Salinicola;s__Salinicola salarius	Gammaproteobacteria	1882734.3.PATRIC	1882734.3.PATRIC	1882734.3.PATRIC	surface seawater	Enviromental	Aquatic	Marine	env_biome:surface seawater			100	0
SDD02300.1	SAMN05444679	Bacteria, Pseudomonadota, Betaproteobacteria, Burkholderiales, Comamonadaceae, Variovorax	Betaproteobacteria	d__Bacteria;p__Pseudomonadota;c__Gammaproteobacteria;o__Burkholderiales;f__Burkholderiaceae_B;g__Variovorax;s__Variovorax sp900101545	Gammaproteobacteria	1882774.3.PATRIC	1882774.3.PATRIC	1882774.3.PATRIC							1882774.3.PATRIC	100	0
SFM18796.1	SAMN05444747	Bacteria, Pseudomonadota, Betaproteobacteria, Burkholderiales, Comamonadaceae, Variovorax	Betaproteobacteria	d__Bacteria;p__Pseudomonadota;c__Gammaproteobacteria;o__Burkholderiales;f__Burkholderiaceae_B;g__Variovorax;s__Variovorax sp900114785	Gammaproteobacteria	1882825.3.PATRIC	1882825.3.PATRIC	1882825.3.PATRIC							1882825.3.PATRIC	100	0
SFP65758.1	SAMN05443579	Bacteria, Pseudomonadota, Betaproteobacteria, Burkholderiales, Comamonadaceae, Variovorax	Betaproteobacteria	d__Bacteria;p__Pseudomonadota;c__Gammaproteobacteria;o__Burkholderiales;f__Burkholderiaceae_B;g__Variovorax;s__Variovorax sp900115375	Gammaproteobacteria	1882827.3.PATRIC	1882827.3.PATRIC	1882827.3.PATRIC							1882827.3.PATRIC	100	0
SEA94372.1	SAMN05444680	Bacteria, Pseudomonadota, Betaproteobacteria, Burkholderiales, Comamonadaceae, Variovorax	Betaproteobacteria	d__Bacteria;p__Pseudomonadota;c__Gammaproteobacteria;o__Burkholderiales;f__Burkholderiaceae_B;g__Variovorax;s__Variovorax sp900107745	Gammaproteobacteria	1882828.3.PATRIC	1882828.3.PATRIC	1882828.3.PATRIC							1882828.3.PATRIC	100	1.2
QEA39517.1	SAMN11843676	Bacteria, Pseudomonadota, Gammaproteobacteria, Oceanospirillales, Halomonadaceae, Pistricoccus	Gammaproteobacteria	d__Bacteria;p__Pseudomonadota;c__Gammaproteobacteria;o__Pseudomonadales;f__Halomonadaceae;g__Pistricoccus;s__Pistricoccus aurantiacus	Gammaproteobacteria	1883414.3.PATRIC	1883414.3.PATRIC	1883414.3.PATRIC	kimchi	Host-associated	Plant
TAM57304.1	SAMN10720133	Bacteria, Pseudomonadota, Gammaproteobacteria, Xanthomonadales, Rhodanobacteraceae, Rhodanobacter	Gammaproteobacteria	d__Bacteria;p__Pseudomonadota;c__Gammaproteobacteria;o__Xanthomonadales;f__Rhodanobacteraceae;g__Rhodanobacter;s__Rhodanobacter sp004322005	Gammaproteobacteria	1883446.12.PATRIC	1883446.12.PATRIC	1883446.12.PATRIC	groundwater	Enviromental	Aquatic	Fresh Water
MBN8923823.1	SAMN18061470	Bacteria, Pseudomonadota, Gammaproteobacteria, Xanthomonadales, Rhodanobacteraceae, Rhodanobacter	Gammaproteobacteria	d__Bacteria;p__Pseudomonadota;c__Gammaproteobacteria;o__Xanthomonadales;f__Rhodanobacteraceae;g__Rhodanobacter;s__Rhodanobacter sp001899565	Gammaproteobacteria	1883446.14.PATRIC	1883446.14.PATRIC	1883446.14.PATRIC	biofilm fraction from bioreactor innoculated with Activated Sludge Tailings Effluent Remediation (ASTER); culture conditions: molasses with increasing thiocyanate and no molasses at 250 mg/L thiocyanate	Engineered	Bioreactor
TAM08104.1	SAMN10720150	Bacteria, Pseudomonadota, Gammaproteobacteria, Xanthomonadales, Rhodanobacteraceae, Rhodanobacter	Gammaproteobacteria	d__Bacteria;p__Pseudomonadota;c__Gammaproteobacteria;o__Xanthomonadales;f__Rhodanobacteraceae;g__Rhodanobacter;s__Rhodanobacter sp004298045	Gammaproteobacteria	1883446.3.PATRIC	1883446.3.PATRIC	1883446.3.PATRIC	groundwater	Enviromental	Aquatic	Fresh Water
TAL84545.1	SAMN10720158	Bacteria, Pseudomonadota, Gammaproteobacteria, Xanthomonadales, Rhodanobacteraceae, Rhodanobacter	Gammaproteobacteria	d__Bacteria;p__Pseudomonadota;c__Gammaproteobacteria;o__Xanthomonadales;f__Rhodanobacteraceae;g__Rhodanobacter;s__Rhodanobacter sp004298015	Gammaproteobacteria	1883446.4.PATRIC	1883446.4.PATRIC	1883446.4.PATRIC	groundwater	Enviromental	Aquatic	Fresh Water
KAF1007728.1	SAMN12995583	Bacteria, Pseudomonadota, Gammaproteobacteria, Xanthomonadales, Rhodanobacteraceae, Luteibacter	Gammaproteobacteria	d__Bacteria;p__Pseudomonadota;c__Gammaproteobacteria;o__Xanthomonadales;f__Rhodanobacteraceae;g__Luteibacter;s__Luteibacter sp009912395	Gammaproteobacteria	1886636.3.PATRIC	1886636.3.PATRIC	1886636.3.PATRIC	beetle eggs	Host-associated	Animal			Lagria villosa	1886636.3.PATRIC
HBH39318.1	SAMN08018679	Bacteria, Pseudomonadota, Betaproteobacteria, Burkholderiales, Comamonadaceae, Curvibacter	Betaproteobacteria	d__Bacteria;p__Pseudomonadota;c__Gammaproteobacteria;o__Burkholderiales;f__Burkholderiaceae_B;g__Hylemonella;s__Hylemonella sp003500955	Gammaproteobacteria	1888168.3.PATRIC	1888168.3.PATRIC	1888168.3.PATRIC	marine	Enviromental	Aquatic	Marine				93.8	8.5
RUP28073.1	SAMN10409057	Bacteria, Pseudomonadota, Betaproteobacteria, Burkholderiales, Comamonadaceae, Curvibacter	Betaproteobacteria	d__Bacteria;p__Pseudomonadota;c__Gammaproteobacteria;o__Burkholderiales;f__Burkholderiaceae_B;g__Curvibacter;s__Curvibacter sp003987795	Gammaproteobacteria	1888168.5.PATRIC	1888168.5.PATRIC	1888168.5.PATRIC	Simulated distribution system annular reactor	Engineered	Bioreactor
MBH2002553.1	SAMN16262157	Bacteria, Pseudomonadota, Gammaproteobacteria, Moraxellales, Moraxellaceae	Gammaproteobacteria	d__Bacteria;p__Pseudomonadota;c__Gammaproteobacteria;o__Pseudomonadales;f__Moraxellaceae;g__Acinetobacter;s__Acinetobacter tjernbergiae	Gammaproteobacteria	1889775.14.PATRIC	1889775.14.PATRIC	1889775.14.PATRIC	enrichment culture AER3 inoculated with biofilm which develop in hydrocarbon contaminated groundwater; aerobic enrichment culture amended with 20 ppm diesel fuel/ crude oil mixture (3:2, v/v) as carbon and energy sources	Engineered	Other
RYY78201.1	SAMN10678606	Bacteria, Pseudomonadota, Gammaproteobacteria, Moraxellales, Moraxellaceae	Gammaproteobacteria	d__Bacteria;p__Pseudomonadota;c__Gammaproteobacteria;o__Pseudomonadales;f__Moraxellaceae;g__Alkanindiges;s__Alkanindiges sp004173455	Gammaproteobacteria	1889775.8.PATRIC	1889775.8.PATRIC	1889775.8.PATRIC	Deciduous woodland, University campus	Host-associated	Plant			Populus alba
OIM99023.1	SAMN05567310	Bacteria, Pseudomonadota, Gammaproteobacteria, Alteromonadales, Idiomarinaceae, Idiomarina	Gammaproteobacteria	d__Bacteria;p__Pseudomonadota;c__Gammaproteobacteria;o__Enterobacterales_A;f__Alteromonadaceae;g__Idiomarina;s__Idiomarina sp001870515	Gammaproteobacteria	1889913.3.PATRIC	1889913.3.PATRIC	1889913.3.PATRIC	Solar Salterns	Enviromental	Aquatic	Extreme				100	0
MAD00945.1	SAMN07619820	Bacteria, Pseudomonadota, Gammaproteobacteria, Pseudomonadales	Gammaproteobacteria	d__Bacteria;p__Pseudomonadota;c__Gammaproteobacteria;o__Pseudomonadales;f__Pseudomonadaceae;g__Halopseudomonas;s__Halopseudomonas abyssi	Gammaproteobacteria	1891229.6.PATRIC	1891229.6.PATRIC		marine water sample	Enviromental	Aquatic	Marine	env_biome:marine pelagic biome		1891229.6.PATRIC	89.4	5.9
RPH45244.1	SAMN10417405	Bacteria, Pseudomonadota, Betaproteobacteria, Burkholderiales	Betaproteobacteria	d__Bacteria;p__Pseudomonadota;c__Gammaproteobacteria;o__Burkholderiales;f__Burkholderiaceae_A;g__UBA4615;s__UBA4615 sp003818495	Gammaproteobacteria	1891238.14.PATRIC	1891238.14.PATRIC	1891238.14.PATRIC	Prairie Pothole Region wetland sediments	Enviromental	Aquatic	Sediment
RTL35460.1	SAMN10409065	Bacteria, Pseudomonadota, Betaproteobacteria, Burkholderiales	Betaproteobacteria	d__Bacteria;p__Pseudomonadota;c__Gammaproteobacteria;o__Burkholderiales;f__Burkholderiaceae_B;g__Pelomonas;s__Pelomonas sp003963005	Gammaproteobacteria	1891238.25.PATRIC	1891238.25.PATRIC		Simulated distribution system annular reactor	Engineered	Bioreactor
NQW66716.1	SAMN14944493	Bacteria, Pseudomonadota, Betaproteobacteria, Burkholderiales	Betaproteobacteria	d__Bacteria;p__Pseudomonadota;c__Gammaproteobacteria;o__Burkholderiales;f__Burkholderiaceae_B;g__Limnohabitans;s__Limnohabitans sp013205525	Gammaproteobacteria	1891238.569.PATRIC	1891238.569.PATRIC	1891238.569.PATRIC	High-Arctic meromictic Lake A	Enviromental	Aquatic	Fresh Water			1891238.569.PATRIC
MBE0623395.1	SAMN16148026	Bacteria, Pseudomonadota, Betaproteobacteria, Burkholderiales	Betaproteobacteria	d__Bacteria;p__Pseudomonadota;c__Gammaproteobacteria;o__Burkholderiales;f__SG8-39;g__2-12-FULL-64-23;s__2-12-FULL-64-23 sp014860355	Gammaproteobacteria	1891238.581.PATRIC	1891238.581.PATRIC	1891238.581.PATRIC	Bothnian Sea site NB8 sediments 37-42 cm depth; used to inoculate methane- and iron-fed bioreactor (T0); bioreactor biomass 16 months after reactor inoculation (T1); and 29 months after reactor inoculation (T2)	Engineered	Bioreactor
MBE0622365.1	SAMN16148025	Bacteria, Pseudomonadota, Betaproteobacteria, Burkholderiales	Betaproteobacteria	d__Bacteria;p__Pseudomonadota;c__Gammaproteobacteria;o__Burkholderiales;f__SG8-39;g__2-12-FULL-64-23;s__2-12-FULL-64-23 sp014860395	Gammaproteobacteria	1891238.582.PATRIC	1891238.582.PATRIC	1891238.582.PATRIC	Bothnian Sea site NB8 sediments 37-42 cm depth; used to inoculate methane- and iron-fed bioreactor (T0); bioreactor biomass 16 months after reactor inoculation (T1); and 29 months after reactor inoculation (T2)	Engineered	Bioreactor
MBH1996804.1	SAMN16253244	Bacteria, Pseudomonadota, Betaproteobacteria, Burkholderiales	Betaproteobacteria	d__Bacteria;p__Pseudomonadota;c__Gammaproteobacteria;o__Burkholderiales;f__Burkholderiaceae;g__Janthinobacterium;s__Janthinobacterium tructae	Gammaproteobacteria	1891238.587.PATRIC	1891238.587.PATRIC	1891238.587.PATRIC	enrichment culture AER1 inoculated with biofilm which develop in hydrocarbon contaminated groundwater; aerobic enrichment culture amended with 20 ppm diesel fuel/ crude oil mixture (3:2, v/v) as carbon and energy sources	Engineered	Other
MBH2017582.1	SAMN16262147	Bacteria, Pseudomonadota, Betaproteobacteria, Burkholderiales	Betaproteobacteria	d__Bacteria;p__Pseudomonadota;c__Gammaproteobacteria;o__Burkholderiales;f__Burkholderiaceae_B;g__Aquabacterium;s__Aquabacterium sp016000265	Gammaproteobacteria	1891238.592.PATRIC	1891238.592.PATRIC	1891238.592.PATRIC	enrichment culture AER3 inoculated with biofilm which develop in hydrocarbon contaminated groundwater; aerobic enrichment culture amended with 20 ppm diesel fuel/ crude oil mixture (3:2, v/v) as carbon and energy sources	Engineered	Other
MBI1891546.1	SAMN15434390	Bacteria, Pseudomonadota, Betaproteobacteria, Burkholderiales	Betaproteobacteria	d__Bacteria;p__Pseudomonadota;c__Gammaproteobacteria;o__Burkholderiales;f__Burkholderiaceae;g__Paucimonas;s__Paucimonas sp016177875	Gammaproteobacteria	1891238.593.PATRIC	1891238.593.PATRIC	1891238.593.PATRIC	groundwater	Enviromental	Aquatic	Fresh Water
MBI2745561.1	SAMN15435093	Bacteria, Pseudomonadota, Betaproteobacteria, Burkholderiales	Betaproteobacteria	d__Bacteria;p__Pseudomonadota;c__Gammaproteobacteria;o__Burkholderiales;f__Burkholderiaceae_B;g__Hylemonella;s__Hylemonella sp016185015	Gammaproteobacteria	1891238.596.PATRIC	1891238.596.PATRIC	1891238.596.PATRIC	groundwater	Enviromental	Aquatic	Fresh Water
MBI2771884.1	SAMN15435095	Bacteria, Pseudomonadota, Betaproteobacteria, Burkholderiales	Betaproteobacteria	d__Bacteria;p__Pseudomonadota;c__Gammaproteobacteria;o__Burkholderiales;f__Burkholderiaceae_B;g__Ramlibacter;s__Ramlibacter sp016191525	Gammaproteobacteria	1891238.597.PATRIC	1891238.597.PATRIC	1891238.597.PATRIC	groundwater	Enviromental	Aquatic	Fresh Water
MBI3157361.1	SAMN15435411	Bacteria, Pseudomonadota, Betaproteobacteria, Burkholderiales	Betaproteobacteria	d__Bacteria;p__Pseudomonadota;c__Gammaproteobacteria;o__Burkholderiales;f__Burkholderiaceae_B;g__Rubrivivax;s__Rubrivivax sp016191995	Gammaproteobacteria	1891238.599.PATRIC	1891238.599.PATRIC	1891238.599.PATRIC	groundwater	Enviromental	Aquatic	Fresh Water
MBI3102372.1	SAMN15435389	Bacteria, Pseudomonadota, Betaproteobacteria, Burkholderiales	Betaproteobacteria	d__Bacteria;p__Pseudomonadota;c__Gammaproteobacteria;o__Burkholderiales;f__Burkholderiaceae_B;g__Schlegelella_A;s__Schlegelella_A sp003152055	Gammaproteobacteria	1891238.6.PATRIC	1891238.6.PATRIC	1891238.6.PATRIC	permafrost active layer soil	Enviromental	Terrestrial	Extreme				99.9	0.1
MBI3533031.1	SAMN15435559	Bacteria, Pseudomonadota, Betaproteobacteria, Burkholderiales	Betaproteobacteria	d__Bacteria;p__Pseudomonadota;c__Gammaproteobacteria;o__Burkholderiales;f__Burkholderiaceae_B;g__Hylemonella;s__Hylemonella sp002633085	Gammaproteobacteria	1891238.601.PATRIC	1891238.601.PATRIC	1891238.601.PATRIC	groundwater	Enviromental	Aquatic	Fresh Water
MBI3346711.1	SAMN15435511	Bacteria, Pseudomonadota, Betaproteobacteria, Burkholderiales	Betaproteobacteria	d__Bacteria;p__Pseudomonadota;c__Gammaproteobacteria;o__Burkholderiales;f__Burkholderiaceae_B;g__Pelomonas;s__Pelomonas sp016195825	Gammaproteobacteria	1891238.602.PATRIC	1891238.602.PATRIC	1891238.602.PATRIC	groundwater	Enviromental	Aquatic	Fresh Water
MBI5257600.1	SAMN15436254	Bacteria, Pseudomonadota, Betaproteobacteria, Burkholderiales	Betaproteobacteria	d__Bacteria;p__Pseudomonadota;c__Gammaproteobacteria;o__Burkholderiales;f__Burkholderiaceae_B;g__Aquabacterium_A;s__Aquabacterium_A sp016213205	Gammaproteobacteria	1891238.608.PATRIC	1891238.608.PATRIC	1891238.608.PATRIC	groundwater	Enviromental	Aquatic	Fresh Water
MBI5717733.1	SAMN15436789	Bacteria, Pseudomonadota, Betaproteobacteria, Burkholderiales	Betaproteobacteria	d__Bacteria;p__Pseudomonadota;c__Gammaproteobacteria;o__Burkholderiales;f__Burkholderiaceae_B;g__Rubrivivax;s__Rubrivivax sp016223165	Gammaproteobacteria	1891238.612.PATRIC	1891238.612.PATRIC	1891238.612.PATRIC	groundwater	Enviromental	Aquatic	Fresh Water
MBK6853680.1	SAMN16425644	Bacteria, Pseudomonadota, Betaproteobacteria, Burkholderiales	Betaproteobacteria	d__Bacteria;p__Pseudomonadota;c__Gammaproteobacteria;o__Burkholderiales;f__Burkholderiaceae_B;g__JADJDQ01;s__JADJDQ01 sp016702605	Gammaproteobacteria	1891238.615.PATRIC	1891238.615.PATRIC	1891238.615.PATRIC	activated sludge from Aved_18-Q3-R54-62	Engineered	Wastewater Treatment				1891238.615.PATRIC
MBK6715945.1	SAMN16425608	Bacteria, Pseudomonadota, Betaproteobacteria, Burkholderiales	Betaproteobacteria	d__Bacteria;p__Pseudomonadota;c__Gammaproteobacteria;o__Burkholderiales;f__Burkholderiaceae_B;g__JADJCH01;s__JADJCH01 sp016703325	Gammaproteobacteria	1891238.617.PATRIC	1891238.617.PATRIC	1891238.617.PATRIC	activated sludge from Aved_18-Q3-R54-62	Engineered	Wastewater Treatment				1891238.617.PATRIC
MBK7616613.1	SAMN16425859	Bacteria, Pseudomonadota, Betaproteobacteria, Burkholderiales	Betaproteobacteria	d__Bacteria;p__Pseudomonadota;c__Gammaproteobacteria;o__Burkholderiales;f__Burkholderiaceae_B;g__Ideonella;s__Ideonella sp016710065	Gammaproteobacteria	1891238.627.PATRIC	1891238.627.PATRIC	1891238.627.PATRIC	activated sludge from EsbW_18-Q3-R4-48	Engineered	Wastewater Treatment				1891238.627.PATRIC
MBL8377658.1	SAMN17181087	Bacteria, Pseudomonadota, Betaproteobacteria, Burkholderiales	Betaproteobacteria	d__Bacteria;p__Pseudomonadota;c__Gammaproteobacteria;o__Burkholderiales;f__JAEUOS01;g__JAEUOS01;s__JAEUOS01 sp016790635	Gammaproteobacteria	1891238.631.PATRIC	1891238.631.PATRIC	1891238.631.PATRIC	bioreactor sludge	Engineered	Bioreactor
MBL8386189.1	SAMN17181088	Bacteria, Pseudomonadota, Betaproteobacteria, Burkholderiales	Betaproteobacteria	d__Bacteria;p__Pseudomonadota;c__Gammaproteobacteria;o__Burkholderiales;f__JAEUOS01;g__JAEUOS01;s__JAEUOS01 sp016790695	Gammaproteobacteria	1891238.632.PATRIC	1891238.632.PATRIC	1891238.632.PATRIC	bioreactor sludge	Engineered	Bioreactor
MBL8527019.1	SAMN17181041	Bacteria, Pseudomonadota, Betaproteobacteria, Burkholderiales	Betaproteobacteria	d__Bacteria;p__Pseudomonadota;c__Gammaproteobacteria;o__Burkholderiales;f__JAEUMW01;g__JAEUMW01;s__JAEUMW01 sp016791285	Gammaproteobacteria	1891238.633.PATRIC	1891238.633.PATRIC	1891238.633.PATRIC	bioreactor sludge	Engineered	Bioreactor				1891238.633.PATRIC
MBN8491854.1	SAMN18059890	Bacteria, Pseudomonadota, Betaproteobacteria, Burkholderiales	Betaproteobacteria	d__Bacteria;p__Pseudomonadota;c__Gammaproteobacteria;o__Burkholderiales;f__Burkholderiaceae_B;g__Rubrivivax_A;s__Rubrivivax_A sp017302505	Gammaproteobacteria	1891238.635.PATRIC	1891238.635.PATRIC	1891238.635.PATRIC	activated sludge	Engineered	Wastewater Treatment
MBN8508894.1	SAMN18059889	Bacteria, Pseudomonadota, Betaproteobacteria, Burkholderiales	Betaproteobacteria	d__Bacteria;p__Pseudomonadota;c__Gammaproteobacteria;o__Burkholderiales;f__Burkholderiaceae_B;g__Rubrivivax_A;s__Rubrivivax_A sp017302495	Gammaproteobacteria	1891238.637.PATRIC	1891238.637.PATRIC	1891238.637.PATRIC	activated sludge	Engineered	Wastewater Treatment				1891238.637.PATRIC
MBN9411958.1	SAMN18061342	Bacteria, Pseudomonadota, Betaproteobacteria, Burkholderiales	Betaproteobacteria	d__Bacteria;p__Pseudomonadota;c__Gammaproteobacteria;o__Burkholderiales;f__Burkholderiaceae_B;g__JAGOCV01;s__JAGOCV01 sp017307855	Gammaproteobacteria	1891238.642.PATRIC	1891238.642.PATRIC	1891238.642.PATRIC	planktonic fraction from bioreactor innoculated with Activated Sludge Tailings Effluent Remediation (ASTER); culture conditions: molasses with increasing thiocyanate until 250 mg/L maintanence and no molasses	Engineered	Bioreactor
MBN9463523.1	SAMN18061341	Bacteria, Pseudomonadota, Betaproteobacteria, Burkholderiales	Betaproteobacteria	d__Bacteria;p__Pseudomonadota;c__Gammaproteobacteria;o__Burkholderiales;f__Burkholderiaceae_A;g__Zeimonas;s__Zeimonas sp001898645	Gammaproteobacteria	1891238.643.PATRIC	1891238.643.PATRIC	1891238.643.PATRIC	biofilm fraction from bioreactor innoculated with Activated Sludge Tailings Effluent Remediation (ASTER); culture conditions: molasses with increasing thiocyanate	Engineered	Bioreactor
PZO20283.1	SAMN08895993	Bacteria, Pseudomonadota, Betaproteobacteria, Burkholderiales	Betaproteobacteria	d__Bacteria;p__Pseudomonadota;c__Gammaproteobacteria;o__Burkholderiales;f__Burkholderiaceae_B;g__Hydrogenophaga;s__Hydrogenophaga sp003241965	Gammaproteobacteria	1891238.7.PATRIC	1891238.7.PATRIC	1891238.7.PATRIC	microbial mat ULC146	Enviromental	Other					100	0
MPZ45218.1	SAMN12830863	Bacteria, Pseudomonadota, Betaproteobacteria	Betaproteobacteria	d__Bacteria;p__Pseudomonadota;c__Gammaproteobacteria;o__Burkholderiales;f__WYBJ01;g__WYBJ01;s__WYBJ01 sp009377585	Gammaproteobacteria	1891241.101.PATRIC	1891241.101.PATRIC	1891241.101.PATRIC	dinosaur fossil bone	Enviromental	Terrestrial	Other
NBO00849.1	SAMN10223193	Bacteria, Pseudomonadota, Betaproteobacteria	Betaproteobacteria	d__Bacteria;p__Pseudomonadota;c__Gammaproteobacteria;o__Burkholderiales;f__Burkholderiaceae_B;g__Limnohabitans;s__Limnohabitans sp009923505	Gammaproteobacteria	1891241.129.PATRIC	1891241.129.PATRIC	1891241.129.PATRIC	water samples from lakes and estuaries along the Chattahoochee River collected between June/2010 and December/2014	Enviromental	Aquatic	Other
NBO76793.1	SAMN10223200	Bacteria, Pseudomonadota, Betaproteobacteria	Betaproteobacteria	d__Bacteria;p__Pseudomonadota;c__Gammaproteobacteria;o__Burkholderiales;f__Burkholderiaceae_B;g__RFTU01;s__RFTU01 sp009918225	Gammaproteobacteria	1891241.135.PATRIC	1891241.135.PATRIC		water samples from lakes and estuaries along the Chattahoochee River collected between June/2010 and December/2014	Enviromental	Aquatic	Other
NBO16004.1	SAMN10223192	Bacteria, Pseudomonadota, Betaproteobacteria	Betaproteobacteria	d__Bacteria;p__Pseudomonadota;c__Gammaproteobacteria;o__Burkholderiales;f__Burkholderiaceae_B;g__Limnohabitans;s__Limnohabitans sp009919175	Gammaproteobacteria	1891241.136.PATRIC	1891241.136.PATRIC	1891241.136.PATRIC	water samples from lakes and estuaries along the Chattahoochee River collected between June/2010 and December/2014	Enviromental	Aquatic	Other	temperature:31.93
NBP35432.1	SAMN10223173	Bacteria, Pseudomonadota, Betaproteobacteria	Betaproteobacteria	d__Bacteria;p__Pseudomonadota;c__Gammaproteobacteria;o__Burkholderiales;f__Burkholderiaceae_A;g__UBA3064;s__UBA3064 sp002359635	Gammaproteobacteria	1891241.137.PATRIC	1891241.137.PATRIC	1891241.137.PATRIC	water samples from lakes and estuaries along the Chattahoochee River collected between June/2010 and December/2014	Enviromental	Aquatic	Other	temperature:22.82
NBO42420.1	SAMN10223164	Bacteria, Pseudomonadota, Betaproteobacteria	Betaproteobacteria	d__Bacteria;p__Pseudomonadota;c__Gammaproteobacteria;o__Burkholderiales;f__Burkholderiaceae_B;g__Limnohabitans;s__	Gammaproteobacteria	1891241.138.PATRIC	1891241.138.PATRIC		water samples from lakes and estuaries along the Chattahoochee River collected between June/2010 and December/2014	Enviromental	Aquatic	Other	temperature:17.87		1891241.138.PATRIC
NBP26533.1	SAMN10223146	Bacteria, Pseudomonadota, Betaproteobacteria	Betaproteobacteria	d__Bacteria;p__Pseudomonadota;c__Gammaproteobacteria;o__Burkholderiales;f__Burkholderiaceae_A;g__UBA954;s__	Gammaproteobacteria	1891241.141.PATRIC	1891241.141.PATRIC	1891241.141.PATRIC	water samples from lakes and estuaries along the Chattahoochee River collected between June/2010 and December/2014	Enviromental	Aquatic	Other	temperature:23.42
NBO81873.1	SAMN10223147	Bacteria, Pseudomonadota, Betaproteobacteria	Betaproteobacteria	d__Bacteria;p__Pseudomonadota;c__Gammaproteobacteria;o__Burkholderiales;f__Burkholderiaceae_A;g__UBA954;s__	Gammaproteobacteria	1891241.143.PATRIC	1891241.143.PATRIC	1891241.143.PATRIC	water samples from lakes and estuaries along the Chattahoochee River collected between June/2010 and December/2014	Enviromental	Aquatic	Other	temperature:30.04
NBS65746.1	SAMN10223005	Bacteria, Pseudomonadota, Betaproteobacteria	Betaproteobacteria	d__Bacteria;p__Pseudomonadota;c__Gammaproteobacteria;o__Burkholderiales;f__Burkholderiaceae_A;g__SYIM01;s__SYIM01 sp009921765	Gammaproteobacteria	1891241.164.PATRIC	1891241.164.PATRIC	1891241.164.PATRIC	water samples from lakes and estuaries along the Chattahoochee River collected between June/2010 and December/2014	Enviromental	Aquatic	Other
NBS77567.1	SAMN10223000	Bacteria, Pseudomonadota, Betaproteobacteria	Betaproteobacteria	d__Bacteria;p__Pseudomonadota;c__Gammaproteobacteria;o__Burkholderiales;f__Burkholderiaceae_B;g__Limnohabitans;s__Limnohabitans sp009927495	Gammaproteobacteria	1891241.167.PATRIC	1891241.167.PATRIC	1891241.167.PATRIC	water samples from lakes and estuaries along the Chattahoochee River collected between June/2010 and December/2014	Enviromental	Aquatic	Other	temperature:28.78
NBT10650.1	SAMN10222996	Bacteria, Pseudomonadota, Betaproteobacteria	Betaproteobacteria	d__Bacteria;p__Pseudomonadota;c__Gammaproteobacteria;o__Burkholderiales;f__Burkholderiaceae_B;g__RFTU01;s__RFTU01 sp009923315	Gammaproteobacteria	1891241.169.PATRIC	1891241.169.PATRIC		water samples from lakes and estuaries along the Chattahoochee River collected between June/2010 and December/2014	Enviromental	Aquatic	Other	temperature:10.98
NBT78184.1	SAMN10222976	Bacteria, Pseudomonadota, Betaproteobacteria	Betaproteobacteria	d__Bacteria;p__Pseudomonadota;c__Gammaproteobacteria;o__Burkholderiales;f__Burkholderiaceae_A;g__RFPW01;s__RFPW01 sp009922405	Gammaproteobacteria	1891241.175.PATRIC	1891241.175.PATRIC	1891241.175.PATRIC	water samples from lakes and estuaries along the Chattahoochee River collected between June/2010 and December/2014	Enviromental	Aquatic	Other	temperature:15
NBS48093.1	SAMN10222971	Bacteria, Pseudomonadota, Betaproteobacteria	Betaproteobacteria	d__Bacteria;p__Pseudomonadota;c__Gammaproteobacteria;o__Burkholderiales;f__Burkholderiaceae_B;g__;s__	Gammaproteobacteria	1891241.176.PATRIC	1891241.176.PATRIC	1891241.176.PATRIC	water samples from lakes and estuaries along the Chattahoochee River collected between June/2010 and December/2014	Enviromental	Aquatic	Other	temperature:15
NBU58744.1	SAMN10222895	Bacteria, Pseudomonadota, Betaproteobacteria	Betaproteobacteria	d__Bacteria;p__Pseudomonadota;c__Gammaproteobacteria;o__Burkholderiales;f__UBA3065;g__UBA3065;s__UBA3065 sp009923755	Gammaproteobacteria	1891241.188.PATRIC	1891241.188.PATRIC	1891241.188.PATRIC	water samples from lakes and estuaries along the Chattahoochee River collected between June/2010 and December/2014	Enviromental	Aquatic	Other	temperature:31.93
NBY52798.1	SAMN10222725	Bacteria, Pseudomonadota, Betaproteobacteria	Betaproteobacteria	d__Bacteria;p__Pseudomonadota;c__Gammaproteobacteria;o__Burkholderiales;f__UBA3065;g__UBA3065;s__UBA3065 sp002367415	Gammaproteobacteria	1891241.223.PATRIC	1891241.223.PATRIC	1891241.223.PATRIC	water samples from lakes and estuaries along the Chattahoochee River collected between June/2010 and December/2014	Enviromental	Aquatic	Other	temperature:32.66		1891241.223.PATRIC
NDA33233.1	SAMN10223573	Bacteria, Pseudomonadota, Betaproteobacteria	Betaproteobacteria	d__Bacteria;p__Pseudomonadota;c__Gammaproteobacteria;o__Burkholderiales;f__Burkholderiaceae_A;g__UBA3064;s__UBA3064 sp002342365	Gammaproteobacteria	1891241.278.PATRIC	1891241.278.PATRIC	1891241.278.PATRIC	water samples from lakes and estuaries along the Chattahoochee River collected between June/2010 and December/2014	Enviromental	Aquatic	Other	temperature:17.87
NDC60745.1	SAMN10223632	Bacteria, Pseudomonadota, Betaproteobacteria	Betaproteobacteria	d__Bacteria;p__Pseudomonadota;c__Gammaproteobacteria;o__Burkholderiales;f__Burkholderiaceae_B;g__Limnohabitans;s__	Gammaproteobacteria	1891241.288.PATRIC	1891241.288.PATRIC	1891241.288.PATRIC	water samples from lakes and estuaries along the Chattahoochee River collected between June/2010 and December/2014	Enviromental	Aquatic	Other	temperature:27		1891241.288.PATRIC
NDE32737.1	SAMN10223689	Bacteria, Pseudomonadota, Betaproteobacteria	Betaproteobacteria	d__Bacteria;p__Pseudomonadota;c__Gammaproteobacteria;o__Burkholderiales;f__Burkholderiaceae_A;g__UBA3064;s__UBA3064 sp005787245	Gammaproteobacteria	1891241.303.PATRIC	1891241.303.PATRIC	1891241.303.PATRIC	water samples from lakes and estuaries along the Chattahoochee River collected between June/2010 and December/2014	Enviromental	Aquatic	Other	temperature:25.59
NDG40537.1	SAMN10223500	Bacteria, Pseudomonadota, Betaproteobacteria	Betaproteobacteria	d__Bacteria;p__Pseudomonadota;c__Gammaproteobacteria;o__Burkholderiales;f__Burkholderiaceae_B;g__Aquabacterium_A;s__Aquabacterium_A sp010030205	Gammaproteobacteria	1891241.307.PATRIC	1891241.307.PATRIC	1891241.307.PATRIC	water samples from lakes and estuaries along the Chattahoochee River collected between June/2010 and December/2014	Enviromental	Aquatic	Other	temperature:13
TAG02786.1	SAMN10167051	Bacteria, Pseudomonadota, Betaproteobacteria	Betaproteobacteria	d__Bacteria;p__Pseudomonadota;c__Gammaproteobacteria;o__Burkholderiales;f__Casimicrobiaceae;g__Casimicrobium;s__Casimicrobium sp004293675	Gammaproteobacteria	1891241.34.PATRIC	1891241.34.PATRIC	1891241.34.PATRIC	microbial mat material	Enviromental	Other
TAH46794.1	SAMN10782645	Bacteria, Pseudomonadota, Betaproteobacteria	Betaproteobacteria	d__Bacteria;p__Pseudomonadota;c__Gammaproteobacteria;o__Burkholderiales;f__Rhodocyclaceae;g__Thauera;s__Thauera sp004295105	Gammaproteobacteria	1891241.35.PATRIC	1891241.35.PATRIC	1891241.35.PATRIC	activated sludge and biofilm from membrane bioreactor	Engineered	Wastewater Treatment				1891241.35.PATRIC
HEU43483.1	SAMN09639412	Bacteria, Proteobacteria, Betaproteobacteria	Betaproteobacteria	d__Bacteria;p__Pseudomonadota;c__Gammaproteobacteria;o__Burkholderiales;f__Burkholderiaceae_A;g__DSNY01;s__	Gammaproteobacteria	1891241.353.PATRIC	1891241.353.PATRIC	1891241.353.PATRIC	hot spring sediment	Enviromental	Aquatic	Extreme
NJD33986.1	SAMN10872756	Bacteria, Pseudomonadota, Betaproteobacteria	Betaproteobacteria	d__Bacteria;p__Pseudomonadota;c__Gammaproteobacteria;o__Burkholderiales;f__Rhodocyclaceae;g__Sulfuritalea;s__Sulfuritalea sp012026675	Gammaproteobacteria	1891241.354.PATRIC	1891241.354.PATRIC	1891241.354.PATRIC	AOM-Mn bioreactor day 314	Engineered	Bioreactor				1891241.354.PATRIC
TAG83986.1	SAMN10167029	Bacteria, Pseudomonadota, Betaproteobacteria	Betaproteobacteria	d__Bacteria;p__Pseudomonadota;c__Gammaproteobacteria;o__Burkholderiales;f__Casimicrobiaceae;g__Casimicrobium;s__Casimicrobium sp004294365	Gammaproteobacteria	1891241.36.PATRIC	1891241.36.PATRIC	1891241.36.PATRIC	microbial mat material	Enviromental	Other
NQW68888.1	SAMN14944495	Bacteria, Pseudomonadota, Betaproteobacteria	Betaproteobacteria	d__Bacteria;p__Pseudomonadota;c__Gammaproteobacteria;o__Burkholderiales;f__Burkholderiaceae;g__Polynucleobacter;s__Polynucleobacter sp013205155	Gammaproteobacteria	1891241.364.PATRIC	1891241.364.PATRIC	1891241.364.PATRIC	High-Arctic meromictic Lake A	Enviromental	Aquatic	Fresh Water
MBA3508050.1	SAMN15051938	Bacteria, Pseudomonadota, Betaproteobacteria	Betaproteobacteria	d__Bacteria;p__Pseudomonadota;c__Gammaproteobacteria;o__Burkholderiales;f__Casimicrobiaceae;g__VBCG01;s__	Gammaproteobacteria	1891241.376.PATRIC	1891241.376.PATRIC	1891241.376.PATRIC	mineral soil	Enviromental	Terrestrial	Soil
MBI1394827.1	SAMN12792711	Bacteria, Pseudomonadota, Betaproteobacteria	Betaproteobacteria	d__Bacteria;p__Pseudomonadota;c__Gammaproteobacteria;o__Burkholderiales;f__Ga0077523;g__Ga0077523;s__Ga0077523 sp016125475	Gammaproteobacteria	1891241.382.PATRIC	1891241.382.PATRIC	1891241.382.PATRIC	Hot springs and caldera lake in caldera of Raoul Island/Rangitaahua island arc volcano	Enviromental	Aquatic	Extreme			1891241.382.PATRIC
MBI2295903.1	SAMN15434824	Bacteria, Pseudomonadota, Betaproteobacteria	Betaproteobacteria	d__Bacteria;p__Pseudomonadota;c__Gammaproteobacteria;o__Burkholderiales;f__SG8-41;g__SG8-41;s__SG8-41 sp016183675	Gammaproteobacteria	1891241.389.PATRIC	1891241.389.PATRIC	1891241.389.PATRIC	groundwater	Enviromental	Aquatic	Fresh Water
TAK40888.1	SAMN10720211	Bacteria, Pseudomonadota, Betaproteobacteria	Betaproteobacteria	d__Bacteria;p__Pseudomonadota;c__Gammaproteobacteria;o__Burkholderiales;f__SG8-39;g__2-02-FULL-66-14;s__2-02-FULL-66-14 sp004298325	Gammaproteobacteria	1891241.39.PATRIC	1891241.39.PATRIC	1891241.39.PATRIC	groundwater	Enviromental	Aquatic	Fresh Water
MBI3150262.1	SAMN15435408	Bacteria, Pseudomonadota, Betaproteobacteria	Betaproteobacteria	d__Bacteria;p__Pseudomonadota;c__Gammaproteobacteria;o__Burkholderiales;f__Casimicrobiaceae;g__JACPUX01;s__JACPUX01 sp016192065	Gammaproteobacteria	1891241.394.PATRIC	1891241.394.PATRIC	1891241.394.PATRIC	groundwater	Enviromental	Aquatic	Fresh Water
MBI4204953.1	SAMN15435920	Bacteria, Pseudomonadota, Betaproteobacteria	Betaproteobacteria	d__Bacteria;p__Pseudomonadota;c__Gammaproteobacteria;o__Burkholderiales;f__SG8-41;g__DSOT01;s__DSOT01 sp016202565	Gammaproteobacteria	1891241.405.PATRIC	1891241.405.PATRIC	1891241.405.PATRIC	groundwater	Enviromental	Aquatic	Fresh Water
TAN52932.1	SAMN10720103	Bacteria, Pseudomonadota, Betaproteobacteria	Betaproteobacteria	d__Bacteria;p__Pseudomonadota;c__Gammaproteobacteria;o__Burkholderiales;f__SG8-39;g__2-02-FULL-66-14;s__2-02-FULL-66-14 sp004298295	Gammaproteobacteria	1891241.41.PATRIC	1891241.41.PATRIC	1891241.41.PATRIC	groundwater	Enviromental	Aquatic	Fresh Water
MBI5920637.1	SAMN15436246	Bacteria, Pseudomonadota, Betaproteobacteria	Betaproteobacteria	d__Bacteria;p__Pseudomonadota;c__Gammaproteobacteria;o__Burkholderiales;f__Rhodocyclaceae;g__JACRAR01;s__JACRAR01 sp016234745	Gammaproteobacteria	1891241.414.PATRIC	1891241.414.PATRIC	1891241.414.PATRIC	groundwater	Enviromental	Aquatic	Fresh Water
MBK6355614.1	SAMN16425495	Bacteria, Pseudomonadota, Betaproteobacteria	Betaproteobacteria	d__Bacteria;p__Pseudomonadota;c__Gammaproteobacteria;o__Burkholderiales;f__Rhodocyclaceae;g__Azonexus;s__Azonexus sp016705475	Gammaproteobacteria	1891241.423.PATRIC	1891241.423.PATRIC	1891241.423.PATRIC	activated sludge from AalE_18-Q3-R2-46	Engineered	Wastewater Treatment				1891241.423.PATRIC
MBK6980312.1	SAMN16425681	Bacteria, Pseudomonadota, Betaproteobacteria	Betaproteobacteria	d__Bacteria;p__Pseudomonadota;c__Gammaproteobacteria;o__Burkholderiales;f__Usitatibacteraceae;g__FEB-7;s__FEB-7 sp016708825	Gammaproteobacteria	1891241.431.PATRIC	1891241.431.PATRIC	1891241.431.PATRIC	activated sludge from Bjer_18-Q3-R1-45	Engineered	Wastewater Treatment
MBK7460794.1	SAMN16425893	Bacteria, Pseudomonadota, Betaproteobacteria	Betaproteobacteria	d__Bacteria;p__Pseudomonadota;c__Gammaproteobacteria;o__Burkholderiales;f__Burkholderiaceae_B;g__Rubrivivax;s__Rubrivivax sp016709385	Gammaproteobacteria	1891241.433.PATRIC	1891241.433.PATRIC	1891241.433.PATRIC	activated sludge from EsbW_18-Q3-R4-48	Engineered	Wastewater Treatment
MBK7658214.1	SAMN16425879	Bacteria, Pseudomonadota, Betaproteobacteria	Betaproteobacteria	d__Bacteria;p__Pseudomonadota;c__Gammaproteobacteria;o__Burkholderiales;f__Usitatibacteraceae;g__FEB-7;s__FEB-7 sp016709665	Gammaproteobacteria	1891241.434.PATRIC	1891241.434.PATRIC	1891241.434.PATRIC	activated sludge from EsbW_18-Q3-R4-48	Engineered	Wastewater Treatment
MBK7646365.1	SAMN16425863	Bacteria, Pseudomonadota, Betaproteobacteria	Betaproteobacteria	d__Bacteria;p__Pseudomonadota;c__Gammaproteobacteria;o__Burkholderiales;f__Rhodocyclaceae;g__Azonexus;s__Azonexus sp016709965	Gammaproteobacteria	1891241.436.PATRIC	1891241.436.PATRIC	1891241.436.PATRIC	activated sludge from EsbW_18-Q3-R4-48	Engineered	Wastewater Treatment				1891241.436.PATRIC
MBK8322795.1	SAMN16426048	Bacteria, Pseudomonadota, Betaproteobacteria	Betaproteobacteria	d__Bacteria;p__Pseudomonadota;c__Gammaproteobacteria;o__Burkholderiales;f__Usitatibacteraceae;g__FEB-7;s__FEB-7 sp016711875	Gammaproteobacteria	1891241.439.PATRIC	1891241.439.PATRIC	1891241.439.PATRIC	activated sludge from Hade_18-Q3-R52-61	Engineered	Wastewater Treatment
MBK8065308.1	SAMN16425980	Bacteria, Pseudomonadota, Betaproteobacteria	Betaproteobacteria	d__Bacteria;p__Pseudomonadota;c__Gammaproteobacteria;o__Burkholderiales;f__SG8-39;g__SZAS-79;s__SZAS-79 sp016713125	Gammaproteobacteria	1891241.442.PATRIC	1891241.442.PATRIC	1891241.442.PATRIC	activated sludge from Fred_18-Q3-R57-64	Engineered	Wastewater Treatment
MBK8018661.1	SAMN16425971	Bacteria, Pseudomonadota, Betaproteobacteria	Betaproteobacteria	d__Bacteria;p__Pseudomonadota;c__Gammaproteobacteria;o__Burkholderiales;f__Ga0077523;g__Ga0077523;s__Ga0077523 sp016713305	Gammaproteobacteria	1891241.443.PATRIC	1891241.443.PATRIC	1891241.443.PATRIC	activated sludge from Fred_18-Q3-R57-64	Engineered	Wastewater Treatment				1891241.443.PATRIC
MBK9115364.1	SAMN16426164	Bacteria, Pseudomonadota, Betaproteobacteria	Betaproteobacteria	d__Bacteria;p__Pseudomonadota;c__Gammaproteobacteria;o__Burkholderiales;f__Casimicrobiaceae;g__VBCG01;s__VBCG01 sp016716425	Gammaproteobacteria	1891241.448.PATRIC	1891241.448.PATRIC	1891241.448.PATRIC	activated sludge from Kalu_18-Q3-R12-55	Engineered	Wastewater Treatment
MBK9133929.1	SAMN16426157	Bacteria, Pseudomonadota, Betaproteobacteria	Betaproteobacteria	d__Bacteria;p__Pseudomonadota;c__Gammaproteobacteria;o__Burkholderiales;f__Burkholderiaceae_B;g__Rubrivivax;s__Rubrivivax sp016716535	Gammaproteobacteria	1891241.449.PATRIC	1891241.449.PATRIC	1891241.449.PATRIC	activated sludge from Kalu_18-Q3-R12-55	Engineered	Wastewater Treatment
MBK9606867.1	SAMN16426400	Bacteria, Pseudomonadota, Betaproteobacteria	Betaproteobacteria	d__Bacteria;p__Pseudomonadota;c__Gammaproteobacteria;o__Burkholderiales;f__Casimicrobiaceae;g__PALSA-1005;s__PALSA-1005 sp016717855	Gammaproteobacteria	1891241.453.PATRIC	1891241.453.PATRIC	1891241.453.PATRIC	activated sludge from Rand_18-Q3-R56-63	Engineered	Wastewater Treatment
MBK8918518.1	SAMN16426215	Bacteria, Pseudomonadota, Betaproteobacteria	Betaproteobacteria	d__Bacteria;p__Pseudomonadota;c__Gammaproteobacteria;o__Burkholderiales;f__Rhodocyclaceae;g__SSSZ01;s__SSSZ01 sp016720065	Gammaproteobacteria	1891241.456.PATRIC	1891241.456.PATRIC	1891241.456.PATRIC	activated sludge from Lyne_18-Q3-R50-59	Engineered	Wastewater Treatment				1891241.456.PATRIC
MBK9786114.1	SAMN16426501	Bacteria, Pseudomonadota, Betaproteobacteria, Rhodocyclales, Azonexaceae, Dechloromonas	Betaproteobacteria	d__Bacteria;p__Pseudomonadota;c__Gammaproteobacteria;o__Burkholderiales;f__Rhodocyclaceae;g__Azonexus;s__Azonexus phosphorivorans	Gammaproteobacteria	1891241.461.PATRIC	1891241.461.PATRIC	1891241.461.PATRIC	activated sludge from Skiv_18-Q3-R9-52	Engineered	Wastewater Treatment				1891241.461.PATRIC
MBL8525503.1	SAMN17181045	Bacteria, Pseudomonadota, Betaproteobacteria	Betaproteobacteria	d__Bacteria;p__Pseudomonadota;c__Gammaproteobacteria;o__Burkholderiales;f__Usitatibacteraceae;g__JAEUMZ01;s__JAEUMZ01 sp016790625	Gammaproteobacteria	1891241.464.PATRIC	1891241.464.PATRIC	1891241.464.PATRIC	bioreactor sludge	Engineered	Bioreactor
MBL8516720.1	SAMN17181042	Bacteria, Pseudomonadota, Betaproteobacteria	Betaproteobacteria	d__Bacteria;p__Pseudomonadota;c__Gammaproteobacteria;o__Burkholderiales;f__Usitatibacteraceae;g__JAEUMY01;s__JAEUMY01 sp016791265	Gammaproteobacteria	1891241.469.PATRIC	1891241.469.PATRIC	1891241.469.PATRIC	bioreactor sludge	Engineered	Bioreactor
MBM3348864.1	SAMN10966472	Bacteria, Pseudomonadota, Betaproteobacteria	Betaproteobacteria	d__Bacteria;p__Pseudomonadota;c__Gammaproteobacteria;o__Burkholderiales;f__Burkholderiaceae;g__Polynucleobacter;s__Polynucleobacter sp016867965	Gammaproteobacteria	1891241.478.PATRIC	1891241.478.PATRIC	1891241.478.PATRIC	freshwater lake	Enviromental	Aquatic	Fresh Water
MBM3350575.1	SAMN10966467	Bacteria, Pseudomonadota, Betaproteobacteria	Betaproteobacteria	d__Bacteria;p__Pseudomonadota;c__Gammaproteobacteria;o__Burkholderiales;f__SG8-39;g__VBDM01;s__VBDM01 sp005881575	Gammaproteobacteria	1891241.48.PATRIC	1891241.48.PATRIC	1891241.48.PATRIC	temperate grassland biome	Enviromental	Terrestrial	Soil
MBM3357555.1	SAMN10966468	Bacteria, Pseudomonadota, Betaproteobacteria	Betaproteobacteria	d__Bacteria;p__Pseudomonadota;c__Gammaproteobacteria;o__Burkholderiales;f__SG8-41;g__SG8-41;s__SG8-41 sp016868035	Gammaproteobacteria	1891241.482.PATRIC	1891241.482.PATRIC	1891241.482.PATRIC	freshwater lake	Enviromental	Aquatic	Fresh Water
MBM3343620.1	SAMN10966470	Bacteria, Pseudomonadota, Betaproteobacteria	Betaproteobacteria	d__Bacteria;p__Pseudomonadota;c__Gammaproteobacteria;o__Burkholderiales;f__SG8-41;g__UBA5216;s__UBA5216 sp016868015	Gammaproteobacteria	1891241.483.PATRIC	1891241.483.PATRIC	1891241.483.PATRIC	freshwater lake	Enviromental	Aquatic	Fresh Water
MBM3375318.1	SAMN10966449	Bacteria, Pseudomonadota, Betaproteobacteria	Betaproteobacteria	d__Bacteria;p__Pseudomonadota;c__Gammaproteobacteria;o__Burkholderiales;f__Burkholderiaceae_A;g__UBA2463;s__UBA2463 sp016868305	Gammaproteobacteria	1891241.484.PATRIC	1891241.484.PATRIC	1891241.484.PATRIC	freshwater lake	Enviromental	Aquatic	Fresh Water
TMI12544.1	SAMN11380330	Bacteria, Pseudomonadota, Betaproteobacteria	Betaproteobacteria	d__Bacteria;p__Pseudomonadota;c__Gammaproteobacteria;o__Burkholderiales;f__SG8-39;g__SCGC-AG-212-J23;s__SCGC-AG-212-J23 sp005881595	Gammaproteobacteria	1891241.49.PATRIC	1891241.49.PATRIC	1891241.49.PATRIC	temperate grassland biome	Enviromental	Terrestrial	Soil
MBM3378818.1	SAMN10966453	Bacteria, Pseudomonadota, Betaproteobacteria	Betaproteobacteria	d__Bacteria;p__Pseudomonadota;c__Gammaproteobacteria;o__Burkholderiales;f__Burkholderiaceae_A;g__UBA3064;s__UBA3064 sp016868175	Gammaproteobacteria	1891241.491.PATRIC	1891241.491.PATRIC	1891241.491.PATRIC	freshwater lake	Enviromental	Aquatic	Fresh Water
MBM3365130.1	SAMN10966462	Bacteria, Pseudomonadota, Betaproteobacteria	Betaproteobacteria	d__Bacteria;p__Pseudomonadota;c__Gammaproteobacteria;o__Burkholderiales;f__Burkholderiaceae;g__SYFN01;s__SYFN01 sp016868055	Gammaproteobacteria	1891241.492.PATRIC	1891241.492.PATRIC	1891241.492.PATRIC	freshwater lake	Enviromental	Aquatic	Fresh Water			1891241.492.PATRIC
MBM3388933.1	SAMN10966440	Bacteria, Pseudomonadota, Betaproteobacteria	Betaproteobacteria	d__Bacteria;p__Pseudomonadota;c__Gammaproteobacteria;o__Burkholderiales;f__Burkholderiaceae_B;g__RFTU01;s__RFTU01 sp016868355	Gammaproteobacteria	1891241.497.PATRIC	1891241.497.PATRIC	1891241.497.PATRIC	freshwater lake	Enviromental	Aquatic	Fresh Water
TMI02192.1	SAMN11380336	Bacteria, Pseudomonadota, Betaproteobacteria	Betaproteobacteria	d__Bacteria;p__Pseudomonadota;c__Gammaproteobacteria;o__Burkholderiales;f__SG8-41;g__PALSA-1004;s__PALSA-1004 sp003153455	Gammaproteobacteria	1891241.5.PATRIC	1891241.5.PATRIC	1891241.5.PATRIC	permafrost active layer soil	Enviromental	Terrestrial	Extreme				92.2	20.7
TMG92238.1	SAMN11380366	Bacteria, Pseudomonadota, Betaproteobacteria	Betaproteobacteria	d__Bacteria;p__Pseudomonadota;c__Gammaproteobacteria;o__Burkholderiales;f__Casimicrobiaceae;g__PALSA-1003;s__PALSA-1003 sp005888955	Gammaproteobacteria	1891241.51.PATRIC	1891241.51.PATRIC	1891241.51.PATRIC	temperate grassland biome	Enviromental	Terrestrial	Soil
TMH09746.1	SAMN11380355	Bacteria, Pseudomonadota, Betaproteobacteria	Betaproteobacteria	d__Bacteria;p__Pseudomonadota;c__Gammaproteobacteria;o__Burkholderiales;f__Burkholderiaceae_B;g__Albitalea;s__Albitalea sp005882155	Gammaproteobacteria	1891241.54.PATRIC	1891241.54.PATRIC	1891241.54.PATRIC	temperate grassland biome	Enviromental	Terrestrial	Soil
TMH69798.1	SAMN11380338	Bacteria, Pseudomonadota, Betaproteobacteria	Betaproteobacteria	d__Bacteria;p__Pseudomonadota;c__Gammaproteobacteria;o__Burkholderiales;f__Casimicrobiaceae;g__VBCG01;s__VBCG01 sp005881895	Gammaproteobacteria	1891241.57.PATRIC	1891241.57.PATRIC	1891241.57.PATRIC	temperate grassland biome	Enviromental	Terrestrial	Soil
TMH74466.1	SAMN11380342	Bacteria, Pseudomonadota, Betaproteobacteria	Betaproteobacteria	d__Bacteria;p__Pseudomonadota;c__Gammaproteobacteria;o__Burkholderiales;f__Burkholderiaceae_A;g__VBCK01;s__VBCK01 sp005882215	Gammaproteobacteria	1891241.62.PATRIC	1891241.62.PATRIC	1891241.62.PATRIC	temperate grassland biome	Enviromental	Terrestrial	Soil			1891241.62.PATRIC
TMG84368.1	SAMN11380368	Bacteria, Pseudomonadota, Betaproteobacteria	Betaproteobacteria	d__Bacteria;p__Pseudomonadota;c__Gammaproteobacteria;o__Burkholderiales;f__Casimicrobiaceae;g__PALSA-1003;s__	Gammaproteobacteria	1891241.63.PATRIC	1891241.63.PATRIC	1891241.63.PATRIC	temperate grassland biome	Enviromental	Terrestrial	Soil
TMH16773.1	SAMN11380358	Bacteria, Pseudomonadota, Betaproteobacteria	Betaproteobacteria	d__Bacteria;p__Pseudomonadota;c__Gammaproteobacteria;o__Burkholderiales;f__Casimicrobiaceae;g__PALSA-1003;s__PALSA-1003 sp005883655	Gammaproteobacteria	1891241.69.PATRIC	1891241.69.PATRIC	1891241.69.PATRIC	temperate grassland biome	Enviromental	Terrestrial	Soil
TMH46730.1	SAMN11380344	Bacteria, Pseudomonadota, Betaproteobacteria	Betaproteobacteria	d__Bacteria;p__Pseudomonadota;c__Gammaproteobacteria;o__Burkholderiales;f__SG8-39;g__SCGC-AG-212-J23;s__SCGC-AG-212-J23 sp005883675	Gammaproteobacteria	1891241.71.PATRIC	1891241.71.PATRIC	1891241.71.PATRIC	temperate grassland biome	Enviromental	Terrestrial	Soil
TMH79828.1	SAMN11380341	Bacteria, Pseudomonadota, Betaproteobacteria	Betaproteobacteria	d__Bacteria;p__Pseudomonadota;c__Gammaproteobacteria;o__Burkholderiales;f__SG8-39;g__VBDM01;s__VBDM01 sp005884335	Gammaproteobacteria	1891241.73.PATRIC	1891241.73.PATRIC	1891241.73.PATRIC	temperate grassland biome	Enviromental	Terrestrial	Soil
TMH60557.1	SAMN11380343	Bacteria, Pseudomonadota, Betaproteobacteria	Betaproteobacteria	d__Bacteria;p__Pseudomonadota;c__Gammaproteobacteria;o__Burkholderiales;f__Casimicrobiaceae;g__PALSA-1003;s__PALSA-1003 sp005888865	Gammaproteobacteria	1891241.79.PATRIC	1891241.79.PATRIC	1891241.79.PATRIC	temperate grassland biome	Enviromental	Terrestrial	Soil			1891241.79.PATRIC
TMH08600.1	SAMN11380357	Bacteria, Pseudomonadota, Betaproteobacteria	Betaproteobacteria	d__Bacteria;p__Pseudomonadota;c__Gammaproteobacteria;o__Burkholderiales;f__Casimicrobiaceae;g__PALSA-1003;s__PALSA-1003 sp005889025	Gammaproteobacteria	1891241.87.PATRIC	1891241.87.PATRIC	1891241.87.PATRIC	temperate grassland biome	Enviromental	Terrestrial	Soil
TSA18540.1	SAMN09989689	Bacteria, Pseudomonadota, Betaproteobacteria	Betaproteobacteria	d__Bacteria;p__Pseudomonadota;c__Gammaproteobacteria;o__Burkholderiales;f__SG8-39;g__2-12-FULL-64-23;s__2-12-FULL-64-23 sp007280315	Gammaproteobacteria	1891241.98.PATRIC	1891241.98.PATRIC	1891241.98.PATRIC	lake water	Enviromental	Aquatic	Fresh Water
PPU35734.1	SAMN05590240	Bacteria, Pseudomonadota, Gammaproteobacteria, Xanthomonadales, Xanthomonadaceae, Xanthomonas	Gammaproteobacteria	d__Bacteria;p__Pseudomonadota;c__Gammaproteobacteria;o__Xanthomonadales;f__Xanthomonadaceae;g__Xanthomonas;s__Xanthomonas cannabis	Gammaproteobacteria	1891621.3.PATRIC	1891621.3.PATRIC	1891621.3.PATRIC						Kidney bean, Phaseolus vulgaris	1891621.3.PATRIC	100	1
OJU96028.1	SAMN05660532	Bacteria, Pseudomonadota, Gammaproteobacteria, Moraxellales, Moraxellaceae, Acinetobacter	Gammaproteobacteria	d__Bacteria;p__Pseudomonadota;c__Gammaproteobacteria;o__Pseudomonadales;f__Moraxellaceae;g__Acinetobacter;s__Acinetobacter modestus	Gammaproteobacteria	1895694.3.PATRIC	1895694.3.PATRIC	1895694.3.PATRIC	Ammonium sulfate bioreactor	Engineered	Bioreactor		env_biome:Bioreactor			97.2	2.8
OJU90560.1	SAMN05660526	Bacteria, Pseudomonadota, Betaproteobacteria, Burkholderiales	Betaproteobacteria	d__Bacteria;p__Pseudomonadota;c__Gammaproteobacteria;o__Burkholderiales;f__Burkholderiaceae_B;g__Comamonas_C;s__Comamonas_C badia	Gammaproteobacteria	1895728.3.PATRIC	1895728.3.PATRIC	1895728.3.PATRIC	Thiocyanate stock bioreactor	Engineered	Bioreactor		env_biome:Bioreactor			99.7	0.1
OJV70660.1	SAMN05660535	Bacteria, Pseudomonadota, Betaproteobacteria, Burkholderiales, Comamonadaceae, Hydrogenophaga	Betaproteobacteria	d__Bacteria;p__Pseudomonadota;c__Gammaproteobacteria;o__Burkholderiales;f__Burkholderiaceae_B;g__Hydrogenophaga;s__Hydrogenophaga borbori	Gammaproteobacteria	1895769.3.PATRIC	1895769.3.PATRIC	1895769.3.PATRIC	Thiocyanate stock bioreactor	Engineered	Bioreactor		env_biome:Bioreactor			98.8	6.9
AOH37402.1	SAMN05711034	Bacteria, Pseudomonadota, Gammaproteobacteria, Xanthomonadales, Xanthomonadaceae, Luteimonas	Gammaproteobacteria	d__Bacteria;p__Pseudomonadota;c__Gammaproteobacteria;o__Xanthomonadales;f__Xanthomonadaceae;g__Luteimonas_D;s__Luteimonas_D sp001717465	Gammaproteobacteria	1896164.3.PATRIC	1896164.3.PATRIC	1896164.3.PATRIC	water	Enviromental	Aquatic	Other	env_biome:coral mucus	Porites lobata		96.5	1
OEY67534.1	SAMN05725121	Bacteria, Pseudomonadota, Gammaproteobacteria, Pseudomonadales, Marinobacteraceae, Marinobacter	Gammaproteobacteria	d__Bacteria;p__Pseudomonadota;c__Gammaproteobacteria;o__Pseudomonadales;f__Oleiphilaceae;g__Marinobacter;s__Marinobacter sp001752365	Gammaproteobacteria	1897620.3.PATRIC	1897620.3.PATRIC	1897620.3.PATRIC	sediment	Enviromental	Other		env_biome:sediment			100	0
RTL55832.1	SAMN10409058	Bacteria, Pseudomonadota, Betaproteobacteria, Rhodocyclales, Rhodocyclaceae	Betaproteobacteria	d__Bacteria;p__Pseudomonadota;c__Gammaproteobacteria;o__Burkholderiales;f__Rhodocyclaceae;g__AWTP1-18;s__AWTP1-18 sp003963315	Gammaproteobacteria	1898103.11.PATRIC	1898103.11.PATRIC	1898103.11.PATRIC	Simulated distribution system annular reactor	Engineered	Bioreactor				1898103.11.PATRIC
TEX44207.1	SAMN07312183	Bacteria, Pseudomonadota, Betaproteobacteria, Rhodocyclales, Rhodocyclaceae	Betaproteobacteria	d__Bacteria;p__Pseudomonadota;c__Gammaproteobacteria;o__Burkholderiales;f__Rhodocyclaceae;g__Azonexus;s__Azonexus sp004379165	Gammaproteobacteria	1898103.12.PATRIC	1898103.12.PATRIC		lake water from Sao Paulo's Zoo	Enviromental	Aquatic	Fresh Water
TXT30612.1	SAMN11532977	Bacteria, Pseudomonadota, Betaproteobacteria, Rhodocyclales, Rhodocyclaceae	Betaproteobacteria	d__Bacteria;p__Pseudomonadota;c__Gammaproteobacteria;o__Burkholderiales;f__Rhodocyclaceae;g__Azonexus;s__Azonexus sp008080565	Gammaproteobacteria	1898103.19.PATRIC	1898103.19.PATRIC		groundwater	Enviromental	Aquatic	Fresh Water			1898103.19.PATRIC
MBK6908091.1	SAMN16425659	Bacteria, Pseudomonadota, Betaproteobacteria, Rhodocyclales, Rhodocyclaceae	Betaproteobacteria	d__Bacteria;p__Pseudomonadota;c__Gammaproteobacteria;o__Burkholderiales;f__Rhodocyclaceae;g__JADJEF01;s__JADJEF01 sp016702335	Gammaproteobacteria	1898103.31.PATRIC	1898103.31.PATRIC	1898103.31.PATRIC	activated sludge from Aved_18-Q3-R54-62	Engineered	Wastewater Treatment
MBK6552798.1	SAMN16425564	Bacteria, Pseudomonadota, Betaproteobacteria, Rhodocyclales, Rhodocyclaceae	Betaproteobacteria	d__Bacteria;p__Pseudomonadota;c__Gammaproteobacteria;o__Burkholderiales;f__Rhodocyclaceae;g__Fen-999;s__Fen-999 sp016704145	Gammaproteobacteria	1898103.34.PATRIC	1898103.34.PATRIC	1898103.34.PATRIC	activated sludge from AalW_18-Q3-R10-53	Engineered	Wastewater Treatment
MBK9520949.1	SAMN16426355	Bacteria, Pseudomonadota, Betaproteobacteria, Rhodocyclales, Rhodocyclaceae	Betaproteobacteria	d__Bacteria;p__Pseudomonadota;c__Gammaproteobacteria;o__Burkholderiales;f__Rhodocyclaceae;g__JADJEF01;s__JADJEF01 sp016718525	Gammaproteobacteria	1898103.39.PATRIC	1898103.39.PATRIC	1898103.39.PATRIC	activated sludge from OdNW_18-Q3-R42-56	Engineered	Wastewater Treatment
MBL0076958.1	SAMN16426483	Bacteria, Pseudomonadota, Betaproteobacteria, Rhodocyclales, Rhodocyclaceae	Betaproteobacteria	d__Bacteria;p__Pseudomonadota;c__Gammaproteobacteria;o__Burkholderiales;f__Rhodocyclaceae;g__JADJEF01;s__JADJEF01 sp016721505	Gammaproteobacteria	1898103.41.PATRIC	1898103.41.PATRIC	1898103.41.PATRIC	activated sludge from Skiv_18-Q3-R9-52	Engineered	Wastewater Treatment
MBL8472906.1	SAMN17181056	Bacteria, Pseudomonadota, Betaproteobacteria, Rhodocyclales, Rhodocyclaceae	Betaproteobacteria	d__Bacteria;p__Pseudomonadota;c__Gammaproteobacteria;o__Burkholderiales;f__Rhodocyclaceae;g__JAEUNM01;s__JAEUNM01 sp016791105	Gammaproteobacteria	1898103.43.PATRIC	1898103.43.PATRIC	1898103.43.PATRIC	bioreactor sludge	Engineered	Bioreactor				1898103.43.PATRIC
MBL8488535.1	SAMN17181053	Bacteria, Pseudomonadota, Betaproteobacteria, Rhodocyclales, Rhodocyclaceae	Betaproteobacteria	d__Bacteria;p__Pseudomonadota;c__Gammaproteobacteria;o__Burkholderiales;f__Rhodocyclaceae;g__JAEUNJ01;s__JAEUNJ01 sp016791145	Gammaproteobacteria	1898103.44.PATRIC	1898103.44.PATRIC		bioreactor sludge	Engineered	Bioreactor
MBL8494538.1	SAMN17181055	Bacteria, Pseudomonadota, Betaproteobacteria, Rhodocyclales, Rhodocyclaceae	Betaproteobacteria	d__Bacteria;p__Pseudomonadota;c__Gammaproteobacteria;o__Burkholderiales;f__Rhodocyclaceae;g__Methylophosphatis;s__Methylophosphatis sp016791115	Gammaproteobacteria	1898103.45.PATRIC	1898103.45.PATRIC		bioreactor sludge	Engineered	Bioreactor				1898103.45.PATRIC
MBL8485108.1	SAMN17181057	Bacteria, Pseudomonadota, Betaproteobacteria, Rhodocyclales, Rhodocyclaceae	Betaproteobacteria	d__Bacteria;p__Pseudomonadota;c__Gammaproteobacteria;o__Burkholderiales;f__Rhodocyclaceae;g__JAEUNM01;s__JAEUNM01 sp016791085	Gammaproteobacteria	1898103.46.PATRIC	1898103.46.PATRIC	1898103.46.PATRIC	bioreactor sludge	Engineered	Bioreactor				1898103.46.PATRIC
RTL18300.1	SAMN10409067	Bacteria, Pseudomonadota, Betaproteobacteria, Rhodocyclales, Rhodocyclaceae	Betaproteobacteria	d__Bacteria;p__Pseudomonadota;c__Gammaproteobacteria;o__Burkholderiales;f__Rhodocyclaceae;g__Thauera;s__Thauera sp003963015	Gammaproteobacteria	1898103.9.PATRIC	1898103.9.PATRIC	1898103.9.PATRIC	Secondary wastewater	Engineered	Wastewater				1898103.9.PATRIC
RMG81562.1	SAMN10119941	Bacteria, Bacteroidota	Bacteroidota	d__Bacteria;p__Bacteroidota;c__Bacteroidia;o__Chitinophagales;f__Saprospiraceae;g__JANSWP01;s__	Bacteroidota	1898104.173.PATRIC	1898104.173.PATRIC	1898104.173.PATRIC	iron-rich hot spring	Enviromental	Aquatic	Extreme
RMG20392.1	SAMN10119957	Bacteria, Bacteroidota	Bacteroidota	d__Bacteria;p__Bacteroidota;c__Bacteroidia;o__J057;f__J057;g__J057;s__J057 sp003696835	Bacteroidota	1898104.175.PATRIC	1898104.175.PATRIC	1898104.175.PATRIC	iron-rich hot spring	Enviromental	Aquatic	Extreme
PTM20026.1	SAMN08618352	Bacteria, Bacteroidota	Bacteroidota	d__Bacteria;p__Bacteroidota;c__Rhodothermia;o__Balneolales;f__Balneolaceae;g__Sam29DG08-bin30;s__Sam29DG08-bin30 sp003045995	Bacteroidota	1898104.23.PATRIC	1898104.23.PATRIC	1898104.23.PATRIC	bay water summer D sample 29 PSU in greater than .8 micron size fraction	Enviromental	Aquatic	Other	env_biome:estuary;temperature:24.3			94.9	2
TNE49964.1	SAMN10716123	Bacteria, Bacteroidota	Bacteroidota	d__Bacteria;p__Bacteroidota;c__Bacteroidia;o__Chitinophagales;f__Saprospiraceae;g__M3007;s__M3007 sp006226345	Bacteroidota	1898104.242.PATRIC	1898104.242.PATRIC	1898104.242.PATRIC	surface sediment from the estuary of Pearl River treated with pyrene for 30 days	Enviromental	Aquatic	Marine
KAA3634825.1	SAMN09708584	Bacteria, Bacteroidota	Bacteroidota	d__Bacteria;p__Bacteroidota;c__Bacteroidia;o__Chitinophagales;f__Saprospiraceae;g__BCD1;s__BCD1 sp008501835	Bacteroidota	1898104.287.PATRIC	1898104.287.PATRIC	1898104.287.PATRIC	marine ANAMMOX bioreactor	Engineered	Bioreactor
NBC86243.1	SAMN13763272	Bacteria, Bacteroidota	Bacteroidota	d__Bacteria;p__Bacteroidota;c__Rhodothermia;o__Rhodothermales;f__Salinibacteraceae;g__Longibacter;s__Longibacter sp009908725	Bacteroidota	1898104.306.PATRIC	1898104.306.PATRIC	1898104.306.PATRIC	microbial mat	Enviromental	Other
NBC01345.1	SAMN13763261	Bacteria, Bacteroidota	Bacteroidota	d__Bacteria;p__Bacteroidota;c__Rhodothermia;o__Rhodothermales;f__Salinibacteraceae;g__Tc-Br11-B2g6-7;s__Tc-Br11-B2g6-7 sp009908945	Bacteroidota	1898104.311.PATRIC	1898104.311.PATRIC	1898104.311.PATRIC	microbial mat	Enviromental	Other
NBB87100.1	SAMN13763258	Bacteria, Bacteroidota	Bacteroidota	d__Bacteria;p__Bacteroidota;c__Rhodothermia;o__Rhodothermales;f__Salinibacteraceae;g__Tc-Br11-B2g6-7;s__	Bacteroidota	1898104.312.PATRIC	1898104.312.PATRIC	1898104.312.PATRIC	microbial mat	Enviromental	Other
NBC27528.1	SAMN13763254	Bacteria, Bacteroidota	Bacteroidota	d__Bacteria;p__Bacteroidota;c__Rhodothermia;o__Balneolales;f__Balneolaceae;g__SW132;s__SW132 sp009909035	Bacteroidota	1898104.314.PATRIC	1898104.314.PATRIC	1898104.314.PATRIC	microbial mat	Enviromental	Other
NCG04905.1	SAMN13828872	Bacteria, Bacteroidota	Bacteroidota	d__Bacteria;p__Bacteroidota;c__Bacteroidia;o__Flavobacteriales;f__Flavobacteriaceae;g__UBA7446;s__UBA7446 sp009937085	Bacteroidota	1898104.337.PATRIC	1898104.337.PATRIC	1898104.337.PATRIC	seawater from Yellow Sea	Enviromental	Aquatic	Marine
HGR75117.1	SAMN09639649	Bacteria, Bacteroidetes	Bacteroidota	d__Bacteria;p__Bacteroidota;c__Bacteroidia;o__Chitinophagales;f__Saprospiraceae;g__M3007;s__	Bacteroidota	1898104.381.PATRIC	1898104.381.PATRIC	1898104.381.PATRIC	hot spring sediment	Enviromental	Aquatic	Extreme
GDX45334.1	SAMD00166069	Bacteria, Bacteroidota	Bacteroidota	d__Bacteria;p__Bacteroidota;c__Bacteroidia;o__Chitinophagales;f__Saprospiraceae;g__BJGN01;s__BJGN01 sp014190515	Bacteroidota	1898104.515.PATRIC	1898104.515.PATRIC	1898104.515.PATRIC	Lake freshwater	Enviromental	Aquatic	Fresh Water
MBI1225593.1	SAMN12792757	Bacteria, Bacteroidota	Bacteroidota	d__Bacteria;p__Bacteroidota;c__Bacteroidia;o__Chitinophagales;f__Saprospiraceae;g__UBA6168;s__UBA6168 sp016124585	Bacteroidota	1898104.551.PATRIC	1898104.551.PATRIC	1898104.551.PATRIC	Hot springs and caldera lake in caldera of Raoul Island/Rangitaahua island arc volcano	Enviromental	Aquatic	Extreme
HAC14490.1	SAMN08020238	Bacteria, Bacteroidota	Bacteroidota	d__Bacteria;p__Bacteroidota;c__Rhodothermia;o__Balneolales;f__HLUCCA01;g__UBA11400;s__UBA11400 sp003448835	Bacteroidota	1898104.91.PATRIC	1898104.91.PATRIC		hydrocarbon	Other						76.9	13
MBT5417282.1	SAMN14915437	Bacteria, Bacteroidota, Flavobacteriia, Flavobacteriales, Cryomorphaceae	Bacteroidota	d__Bacteria;p__Bacteroidota;c__Bacteroidia;o__Flavobacteriales;f__Flavobacteriaceae;g__Marisimplicoccus;s__Marisimplicoccus framensis	Bacteroidota	1898111.85.PATRIC	1898111.85.PATRIC	1898111.85.PATRIC	hypoxic seawater	Enviromental	Aquatic	Marine
MBG22068.1	SAMN07619266	Bacteria, Pseudomonadota, Gammaproteobacteria, Alteromonadales, Idiomarinaceae	Gammaproteobacteria	d__Bacteria;p__Pseudomonadota;c__Gammaproteobacteria;o__Enterobacterales_A;f__Alteromonadaceae;g__Pseudidiomarina;s__Pseudidiomarina aquimaris	Gammaproteobacteria	1898113.7.PATRIC	1898113.7.PATRIC	1898113.7.PATRIC	marine water sample	Enviromental	Aquatic	Marine	env_biome:marine pelagic biome			78	3.7
MBP9521965.1	SAMN18120507	Bacteria, Pseudomonadota, Betaproteobacteria, Burkholderiales, Comamonadaceae, Ottowia	Betaproteobacteria	d__Bacteria;p__Pseudomonadota;c__Gammaproteobacteria;o__Burkholderiales;f__Burkholderiaceae_B;g__Ottowia;s__Ottowia sp018060485	Gammaproteobacteria	1898956.26.PATRIC	1898956.26.PATRIC	1898956.26.PATRIC	wastewater	Engineered	Wastewater
MBK6614124.1	SAMN16425578	Bacteria, Pseudomonadota, Betaproteobacteria, Burkholderiales, Comamonadaceae, Ottowia	Betaproteobacteria	d__Bacteria;p__Pseudomonadota;c__Gammaproteobacteria;o__Burkholderiales;f__Burkholderiaceae_B;g__Ottowia;s__Ottowia sp016703145	Gammaproteobacteria	1898956.6.PATRIC	1898956.6.PATRIC	1898956.6.PATRIC	activated sludge from AalW_18-Q3-R10-53	Engineered	Wastewater Treatment
MBK7529272.1	SAMN16425798	Bacteria, Pseudomonadota, Betaproteobacteria, Burkholderiales, Sphaerotilaceae, Piscinibacter	Betaproteobacteria	d__Bacteria;p__Pseudomonadota;c__Gammaproteobacteria;o__Burkholderiales;f__Burkholderiaceae_B;g__Piscinibacter;s__Piscinibacter sp016706565	Gammaproteobacteria	1903157.3.PATRIC	1903157.3.PATRIC	1903157.3.PATRIC	activated sludge from Ejby_18-Q3-R6-50	Engineered	Wastewater Treatment				1903157.3.PATRIC
MBP5988728.1	SAMN18119789	Bacteria, Pseudomonadota, Betaproteobacteria, Burkholderiales, Sphaerotilaceae, Piscinibacter	Betaproteobacteria	d__Bacteria;p__Pseudomonadota;c__Gammaproteobacteria;o__Burkholderiales;f__Burkholderiaceae_B;g__Piscinibacter;s__Piscinibacter sp017983795	Gammaproteobacteria	1903157.6.PATRIC	1903157.6.PATRIC		wastewater	Engineered	Wastewater				1903157.6.PATRIC
MBT9493100.1	SAMN16635734	Bacteria, Pseudomonadota, Betaproteobacteria, Burkholderiales, Paucibacter	Betaproteobacteria	d__Bacteria;p__Pseudomonadota;c__Gammaproteobacteria;o__Burkholderiales;f__Burkholderiaceae_B;g__Paucibacter_A;s__Paucibacter_A sp018780415	Gammaproteobacteria	1904253.8.PATRIC	1904253.8.PATRIC	1904253.8.PATRIC	groundwater from well H41 incubated with 12C bicarbonate for 70 days	Enviromental	Aquatic	Fresh Water
NIM40450.1	SAMN13684503	Bacteria, Pseudomonadota, Betaproteobacteria, Burkholderiales, Comamonadaceae, Hydrogenophaga	Betaproteobacteria	d__Bacteria;p__Pseudomonadota;c__Gammaproteobacteria;o__Burkholderiales;f__Burkholderiaceae_B;g__Hydrogenophaga;s__Hydrogenophaga sp011772445	Gammaproteobacteria	1904254.11.PATRIC	1904254.11.PATRIC		Pelagic sediment	Enviromental	Aquatic	Marine
MBL0919636.1	SAMN15914439	Bacteria, Pseudomonadota, Betaproteobacteria, Burkholderiales, Comamonadaceae, Hydrogenophaga	Betaproteobacteria	d__Bacteria;p__Pseudomonadota;c__Gammaproteobacteria;o__Burkholderiales;f__Burkholderiaceae_B;g__Hydrogenophaga;s__Hydrogenophaga sp016741995	Gammaproteobacteria	1904254.23.PATRIC	1904254.23.PATRIC	1904254.23.PATRIC	non-axenic (unialgal) sample in BG-11 medium	Other
MBT9463591.1	SAMN16635732	Bacteria, Pseudomonadota, Betaproteobacteria, Burkholderiales, Comamonadaceae, Hydrogenophaga	Betaproteobacteria	d__Bacteria;p__Pseudomonadota;c__Gammaproteobacteria;o__Burkholderiales;f__Burkholderiaceae_B;g__Hydrogenophaga;s__Hydrogenophaga sp018780385	Gammaproteobacteria	1904254.31.PATRIC	1904254.31.PATRIC	1904254.31.PATRIC	groundwater from well H41 incubated with 12C bicarbonate for 21 days	Enviromental	Aquatic	Fresh Water			1904254.31.PATRIC
MAB86782.1	SAMN07619895	Bacteria, Pseudomonadota, Alphaproteobacteria, Rhodobacterales, Paracoccaceae	Alphaproteobacteria	d__Bacteria;p__Pseudomonadota;c__Alphaproteobacteria;o__Rhodobacterales;f__Rhodobacteraceae;g__Planktomarina;s__Planktomarina sp002683685	Alphaproteobacteria	1904441.9.PATRIC	1904441.9.PATRIC	1904441.9.PATRIC	marine water sample	Enviromental	Aquatic	Marine	env_biome:marine pelagic biome			85.16	3.17
APV51848.1	SAMN05821296	Bacteria, Pseudomonadota, Betaproteobacteria	Betaproteobacteria	d__Bacteria;p__Pseudomonadota;c__Gammaproteobacteria;o__Burkholderiales;f__Usitatibacteraceae;g__Usitatibacter;s__Usitatibacter sp001953215	Gammaproteobacteria	1904640.3.PATRIC	1904640.3.PATRIC	1904640.3.PATRIC	Geomnyoung pond	Enviromental	Aquatic	Fresh Water	env_biome:Pond			99.4	0
AAM39417.1	SAMN02603845	Bacteria, Pseudomonadota, Gammaproteobacteria, Xanthomonadales, Xanthomonadaceae, Xanthomonas	Gammaproteobacteria	d__Bacteria;p__Pseudomonadota;c__Gammaproteobacteria;o__Xanthomonadales;f__Xanthomonadaceae;g__Xanthomonas;s__Xanthomonas campestris	Gammaproteobacteria	190485.4.PATRIC	190485.4.PATRIC	190485.4.PATRIC	cabbage	Host-associated	Plant			Cabbage, Brassica oleracea var. capitata	190485.4.PATRIC	100	0
MBN8442540.1	SAMN18059901	Bacteria, Pseudomonadota, Betaproteobacteria, Rhodocyclales, Zoogloeaceae, Thauera	Betaproteobacteria	d__Bacteria;p__Pseudomonadota;c__Gammaproteobacteria;o__Burkholderiales;f__Rhodocyclaceae;g__Thauera;s__Thauera sp017302295	Gammaproteobacteria	1905334.12.PATRIC	1905334.12.PATRIC	1905334.12.PATRIC	activated sludge	Engineered	Wastewater Treatment				1905334.12.PATRIC
PZU51520.1	SAMN07426539	Bacteria, Pseudomonadota, Betaproteobacteria, Rhodocyclales, Zoogloeaceae, Thauera	Betaproteobacteria	d__Bacteria;p__Pseudomonadota;c__Gammaproteobacteria;o__Burkholderiales;f__Rhodocyclaceae;g__Methyloversatilis;s__Methyloversatilis discipulorum_A	Gammaproteobacteria	1905334.3.PATRIC	1905334.3.PATRIC	1905334.3.PATRIC	hospital NICU surfaces and sink samples	Engineered	Built Environment		env_biome:hospital		1905334.3.PATRIC	100	1.9
OJJ15087.1	SAMN05827322	Bacteria, Bacteroidota, Cytophagia, Cytophagales, Cytophagaceae	Bacteroidota	d__Bacteria;p__Bacteroidota;c__Bacteroidia;o__Cytophagales;f__Microscillaceae;g__Microscilla;s__Microscilla sp001890965	Bacteroidota	1905359.3.PATRIC	1905359.3.PATRIC	1905359.3.PATRIC	non-axenic enrichment culture inoculated from diseased coral	Host-associated	Animal			Pavona duerdeni		100	3.7
OLS63570.1	SAMN05846352	Bacteria, Pseudomonadota, Gammaproteobacteria, Pseudomonadales, Pseudomonadaceae, Pseudomonas	Gammaproteobacteria	d__Bacteria;p__Pseudomonadota;c__Gammaproteobacteria;o__Pseudomonadales;f__Pseudomonadaceae;g__Pseudomonas_E;s__Pseudomonas_E putida_L	Gammaproteobacteria	1905567.4.PATRIC	1905567.4.PATRIC	1905567.4.PATRIC	surface-sterilized aerial plant tissues of Festuca rubra L	Host-associated	Plant			Festuca rubra	1905567.4.PATRIC	99.6	1
SIR89498.1	SAMN05880566	Bacteria, Pseudomonadota, Betaproteobacteria, Burkholderiales, Oxalobacteraceae, Janthinobacterium	Betaproteobacteria	d__Bacteria;p__Pseudomonadota;c__Gammaproteobacteria;o__Burkholderiales;f__Burkholderiaceae;g__Janthinobacterium;s__Janthinobacterium sp900156175	Gammaproteobacteria	1907311.3.PATRIC	1907311.3.PATRIC	1907311.3.PATRIC								100	0
PIF07888.1	SAMN05880547	Bacteria, Proteobacteria, Gammaproteobacteria, Xanthomonadales, Rhodanobacteraceae, Rhodanobacter, unclassified Rhodanobacter	Gammaproteobacteria	d__Bacteria;p__Pseudomonadota;c__Gammaproteobacteria;o__Xanthomonadales;f__Rhodanobacteraceae;g__Rhodanobacter;s__	Gammaproteobacteria	1907399.3.PATRIC	1907399.3.PATRIC	1907399.3.PATRIC								100	1
SIR18852.1	SAMN05880557	Bacteria, Pseudomonadota, Betaproteobacteria, Burkholderiales, Comamonadaceae, Pseudacidovorax	Betaproteobacteria	d__Bacteria;p__Pseudomonadota;c__Gammaproteobacteria;o__Burkholderiales;f__Burkholderiaceae_B;g__Pseudacidovorax;s__Pseudacidovorax sp900156165	Gammaproteobacteria	1907403.3.PATRIC	1907403.3.PATRIC	1907403.3.PATRIC								100	0
MSP36691.1	SAMN10915693	Bacteria, Pseudomonadota, Betaproteobacteria, Burkholderiales, Comamonadaceae, Limnohabitans	Betaproteobacteria	d__Bacteria;p__Pseudomonadota;c__Gammaproteobacteria;o__Burkholderiales;f__Burkholderiaceae_B;g__Limnohabitans_A;s__Limnohabitans_A sp009693505	Gammaproteobacteria	1907725.7.PATRIC	1907725.7.PATRIC	1907725.7.PATRIC	freshwater	Enviromental	Aquatic	Fresh Water
ONG40888.1	SAMN05898119	Bacteria, Pseudomonadota, Gammaproteobacteria, Moraxellales, Moraxellaceae, Alkanindiges	Gammaproteobacteria	d__Bacteria;p__Pseudomonadota;c__Gammaproteobacteria;o__Pseudomonadales;f__Moraxellaceae;g__Alkanindiges;s__Alkanindiges hydrocarboniclasticus	Gammaproteobacteria	1907941.3.PATRIC	1907941.3.PATRIC	1907941.3.PATRIC	hydrocarbon contaminated sand	Enviromental	Terrestrial	Sand				98.4	0.8
MBT9526174.1	SAMN16635741	Bacteria, Pseudomonadota, Betaproteobacteria, Burkholderiales, Rhizobacter	Betaproteobacteria	d__Bacteria;p__Pseudomonadota;c__Gammaproteobacteria;o__Burkholderiales;f__Burkholderiaceae_B;g__Rhizobacter;s__Rhizobacter sp018780185	Gammaproteobacteria	1909292.12.PATRIC	1909292.12.PATRIC	1909292.12.PATRIC	groundwater from well H41 incubated with 12C bicarbonate for 70 days	Enviromental	Aquatic	Fresh Water			1909292.12.PATRIC
MBC7709727.1	SAMN14819128	Bacteria, Pseudomonadota, Betaproteobacteria, Burkholderiales	Betaproteobacteria	d__Bacteria;p__Pseudomonadota;c__Gammaproteobacteria;o__Burkholderiales;f__Casimicrobiaceae;g__Casimicrobium;s__Casimicrobium sp014378555	Gammaproteobacteria	1909292.5.PATRIC	1909292.5.PATRIC	1909292.5.PATRIC	glacial surface ice	Enviromental	Aquatic	Extreme
MBC7992151.1	SAMN14819045	Bacteria, Pseudomonadota, Betaproteobacteria, Burkholderiales, Rhizobacter	Betaproteobacteria	d__Bacteria;p__Pseudomonadota;c__Gammaproteobacteria;o__Burkholderiales;f__Burkholderiaceae_B;g__Rhizobacter;s__Rhizobacter sp014380155	Gammaproteobacteria	1909292.7.PATRIC	1909292.7.PATRIC		glacier surface soil	Enviromental	Aquatic	Extreme
MBP6224055.1	SAMN18119806	Bacteria, Pseudomonadota, Betaproteobacteria, Burkholderiales, Rhizobacter	Betaproteobacteria	d__Bacteria;p__Pseudomonadota;c__Gammaproteobacteria;o__Burkholderiales;f__Burkholderiaceae_B;g__PBB1;s__PBB1 sp017986065	Gammaproteobacteria	1909292.9.PATRIC	1909292.9.PATRIC	1909292.9.PATRIC	wastewater	Engineered	Wastewater				1909292.9.PATRIC
MBL8277765.1	SAMN17181105	Bacteria, Pseudomonadota, Betaproteobacteria, Burkholderiales, Comamonadaceae, Pelomonas	Betaproteobacteria	d__Bacteria;p__Pseudomonadota;c__Gammaproteobacteria;o__Burkholderiales;f__Burkholderiaceae_B;g__Pelomonas;s__Pelomonas sp016790285	Gammaproteobacteria	1909303.4.PATRIC	1909303.4.PATRIC	1909303.4.PATRIC	bioreactor sludge	Engineered	Bioreactor
PIJ75623.1	SAMN05868424	Bacteria, Pseudomonadota, Gammaproteobacteria, Enterobacterales, Erwiniaceae, Erwinia	Gammaproteobacteria	d__Bacteria;p__Pseudomonadota;c__Gammaproteobacteria;o__Enterobacterales;f__Enterobacteriaceae;g__Izhakiella;s__Izhakiella sp002752165	Gammaproteobacteria	1912096.3.PATRIC	1912096.3.PATRIC	1912096.3.PATRIC	whole insect macerate	Host-associated	Animal			Orius laevigatus	1912096.3.PATRIC	100	0
RMQ83562.1	SAMN03976422	Bacteria, Pseudomonadota, Gammaproteobacteria, Pseudomonadales, Pseudomonadaceae, Pseudomonas	Gammaproteobacteria	d__Bacteria;p__Pseudomonadota;c__Gammaproteobacteria;o__Pseudomonadales;f__Pseudomonadaceae;g__Pseudomonas_E;s__Pseudomonas_E salomonii	Gammaproteobacteria	191391.6.PATRIC	191391.6.PATRIC	191391.6.PATRIC						Kiwifruit, Actinidia deliciosa	191391.6.PATRIC
MBD07952.1	SAMN07619114	Bacteria, Pseudomonadota, Gammaproteobacteria	Gammaproteobacteria	d__Bacteria;p__Pseudomonadota;c__Gammaproteobacteria;o__UBA6522;f__UBA6522;g__UBA6522;s__UBA6522 sp002434915	Gammaproteobacteria	1913989.119.PATRIC	1913989.119.PATRIC	1913989.119.PATRIC	marine water sample	Enviromental	Aquatic	Marine	env_biome:marine pelagic biome			83.8	5.8
RKZ45139.1	SAMN09215168	Bacteria, Pseudomonadota, Gammaproteobacteria	Gammaproteobacteria	d__Bacteria;p__Pseudomonadota;c__Gammaproteobacteria;o__UBA4486;f__UBA4486;g__SMWN01;s__SMWN01 sp003645215	Gammaproteobacteria	1913989.487.PATRIC	1913989.487.PATRIC	1913989.487.PATRIC	deep-sea hydrothermal vent sediments from dive 4569_2 depth 0-3 cm	Enviromental	Aquatic	Extreme	temperature:6 C		1913989.487.PATRIC
RLA32268.1	SAMN09215157	Bacteria, Pseudomonadota, Gammaproteobacteria	Gammaproteobacteria	d__Bacteria;p__Pseudomonadota;c__Gammaproteobacteria;o__Woeseiales;f__Woeseiaceae;g__SZUA-117;s__	Gammaproteobacteria	1913989.517.PATRIC	1913989.517.PATRIC	1913989.517.PATRIC	deep-sea hydrothermal vent sediments from dive 4569_2 depth 0-3 cm	Enviromental	Aquatic	Extreme	temperature:6 C
RYY03152.1	SAMN10678590	Bacteria, Pseudomonadota, Gammaproteobacteria	Gammaproteobacteria	d__Bacteria;p__Pseudomonadota;c__Gammaproteobacteria;o__Pseudomonadales;f__Cellvibrionaceae;g__Cellvibrio;s__Cellvibrio sp004172865	Gammaproteobacteria	1913989.553.PATRIC	1913989.553.PATRIC	1913989.553.PATRIC	Deciduous woodland, University campus	Host-associated	Plant			Populus alba
RYY74986.1	SAMN10678589	Bacteria, Pseudomonadota, Gammaproteobacteria	Gammaproteobacteria	d__Bacteria;p__Pseudomonadota;c__Gammaproteobacteria;o__Pseudomonadales;f__Cellvibrionaceae;g__Cellvibrio;s__Cellvibrio sp004173475	Gammaproteobacteria	1913989.555.PATRIC	1913989.555.PATRIC	1913989.555.PATRIC	Deciduous woodland, University campus	Host-associated	Plant			Populus alba
TAH41255.1	SAMN10782649	Bacteria, Pseudomonadota, Gammaproteobacteria	Gammaproteobacteria	d__Bacteria;p__Pseudomonadota;c__Gammaproteobacteria;o__Xanthomonadales;f__Rhodanobacteraceae;g__Dokdonella;s__Dokdonella sp004295005	Gammaproteobacteria	1913989.563.PATRIC	1913989.563.PATRIC	1913989.563.PATRIC	activated sludge and biofilm from membrane bioreactor	Engineered	Wastewater Treatment
TAJ92708.1	SAMN10720215	Bacteria, Pseudomonadota, Gammaproteobacteria	Gammaproteobacteria	d__Bacteria;p__Pseudomonadota;c__Gammaproteobacteria;o__UBA4486;f__UBA4486;g__2-02-FULL-56-15;s__2-02-FULL-56-15 sp004297165	Gammaproteobacteria	1913989.564.PATRIC	1913989.564.PATRIC	1913989.564.PATRIC	groundwater	Enviromental	Aquatic	Fresh Water
MAT64914.1	SAMN07620101	Bacteria, Pseudomonadota, Gammaproteobacteria	Gammaproteobacteria	d__Bacteria;p__Pseudomonadota;c__Gammaproteobacteria;o__Thiohalobacterales;f__Thiohalobacteraceae;g__Thiohalobacter;s__Thiohalobacter sp002699185	Gammaproteobacteria	1913989.65.PATRIC	1913989.65.PATRIC		marine water sample	Enviromental	Aquatic	Marine	env_biome:marine pelagic biome			76.3	5.8
TVQ49844.1	SAMN10237374	Bacteria, Pseudomonadota, Gammaproteobacteria	Gammaproteobacteria	d__Bacteria;p__Pseudomonadota;c__Gammaproteobacteria;o__PWYM01;f__PWYM01;g__PWYM01;s__PWYM01 sp007693855	Gammaproteobacteria	1913989.706.PATRIC	1913989.706.PATRIC		alkaline salt lake	Enviromental	Aquatic	Extreme
MXW10315.1	SAMN12598475	Bacteria, Pseudomonadota, Gammaproteobacteria	Gammaproteobacteria	d__Bacteria;p__Gemmatimonadota;c__Gemmatimonadetes;o__Longimicrobiales;f__UBA6960;g__BD2-11;s__BD2-11 sp009840525	Gemmatimonadota	1913989.743.PATRIC	1913989.743.PATRIC	1913989.743.PATRIC						Ircinia ramosa
MYB35344.1	SAMN12598289	Bacteria, Pseudomonadota, Gammaproteobacteria	Gammaproteobacteria	d__Bacteria;p__Pseudomonadota;c__Gammaproteobacteria;o__Arenicellales;f__LS-SOB;g__VYGS01;s__VYGS01 sp009839585	Gammaproteobacteria	1913989.771.PATRIC	1913989.771.PATRIC	1913989.771.PATRIC						Ircinia ramosa
NCF37748.1	SAMN13826814	Bacteria, Pseudomonadota, Gammaproteobacteria	Gammaproteobacteria	d__Bacteria;p__Pseudomonadota;c__Gammaproteobacteria;o__GCA-001735895;f__GCA-001735895;g__GCA-001735895;s__GCA-001735895 sp009937625	Gammaproteobacteria	1913989.876.PATRIC	1913989.876.PATRIC	1913989.876.PATRIC	sediment	Enviromental	Other
NCF51684.1	SAMN13826815	Bacteria, Pseudomonadota, Gammaproteobacteria	Gammaproteobacteria	d__Bacteria;p__Pseudomonadota;c__Gammaproteobacteria;o__Woeseiales;f__Woeseiaceae;g__JAACFB01;s__JAACFB01 sp009937615	Gammaproteobacteria	1913989.968.PATRIC	1913989.968.PATRIC	1913989.968.PATRIC	sediment	Enviromental	Other
HEN04642.1	SAMN09639428	Bacteria, Proteobacteria, Gammaproteobacteria	Gammaproteobacteria	d__Bacteria;p__Pseudomonadota;c__Gammaproteobacteria;o__UBA6522;f__UBA6522;g__FEN-1219;s__	Gammaproteobacteria	1913989.973.PATRIC	1913989.973.PATRIC	1913989.973.PATRIC	hot spring sediment	Enviromental	Aquatic	Extreme			1913989.973.PATRIC
MBS63546.1	SAMN07620071	Bacteria, Pseudomonadota, Gammaproteobacteria, Salinisphaerales, Salinisphaeraceae, Salinisphaera	Gammaproteobacteria	d__Bacteria;p__Pseudomonadota;c__Gammaproteobacteria;o__Nevskiales;f__Salinisphaeraceae;g__Salinisphaera;s__Salinisphaera sp002729955	Gammaproteobacteria	1914330.4.PATRIC	1914330.4.PATRIC	1914330.4.PATRIC	marine water sample	Enviromental	Aquatic	Marine	env_biome:marine pelagic biome		1914330.4.PATRIC	90.7	0.5
MBA1149112.1	SAMN15547491	Bacteria, Pseudomonadota, Gammaproteobacteria, Chromatiales, Ectothiorhodospiraceae	Gammaproteobacteria	d__Bacteria;p__Pseudomonadota;c__Gammaproteobacteria;o__Nitrococcales;f__Nitrococcaceae;g__WFHF3C12;s__WFHF3C12 sp013519935	Gammaproteobacteria	1914406.3.PATRIC	1914406.3.PATRIC	1914406.3.PATRIC	marine saltern	Enviromental	Aquatic	Marine
TVP90767.1	SAMN10237351	Bacteria, Pseudomonadota, Gammaproteobacteria, Pseudomonadales, Pseudomonadaceae	Gammaproteobacteria	d__Bacteria;p__Pseudomonadota;c__Gammaproteobacteria;o__Pseudomonadales;f__Pseudomonadaceae;g__Halopseudomonas;s__Halopseudomonas sp007692485	Gammaproteobacteria	1914538.5.PATRIC	1914538.5.PATRIC	1914538.5.PATRIC	alkaline salt lake	Enviromental	Aquatic	Extreme
MAA66875.1	SAMN07618326	Bacteria, Pseudomonadota, Gammaproteobacteria, Alteromonadales, Alteromonadaceae	Gammaproteobacteria	d__Bacteria;p__Pseudomonadota;c__Gammaproteobacteria;o__Pseudomonadales;f__Oleiphilaceae;g__Marinobacter_A;s__Marinobacter_A sp002717955	Gammaproteobacteria	1916082.4.PATRIC	1916082.4.PATRIC	1916082.4.PATRIC	marine water sample	Enviromental	Aquatic	Marine	env_biome:marine pelagic biome			100	0
TCU97188.1	SAMN10866400	Bacteria, Pseudomonadota, Betaproteobacteria, Burkholderiales, Alcaligenaceae, Paracandidimonas	Betaproteobacteria	d__Bacteria;p__Pseudomonadota;c__Gammaproteobacteria;o__Burkholderiales;f__Burkholderiaceae_C;g__Paracandidimonas;s__Paracandidimonas soli	Gammaproteobacteria	1917182.4.PATRIC	1917182.4.PATRIC	1917182.4.PATRIC
MBK7417446.1	SAMN16425889	Bacteria, Pseudomonadota, Betaproteobacteria, Rhodocyclales, Azonexaceae, Dechloromonas	Betaproteobacteria	d__Bacteria;p__Pseudomonadota;c__Gammaproteobacteria;o__Burkholderiales;f__Rhodocyclaceae;g__Azonexus;s__Azonexus sp016709495	Gammaproteobacteria	1917218.11.PATRIC	1917218.11.PATRIC	1917218.11.PATRIC	activated sludge from EsbW_18-Q3-R4-48	Engineered	Wastewater Treatment
MBL8430097.1	SAMN17181076	Bacteria, Pseudomonadota, Betaproteobacteria, Rhodocyclales, Azonexaceae, Dechloromonas	Betaproteobacteria	d__Bacteria;p__Pseudomonadota;c__Gammaproteobacteria;o__Burkholderiales;f__Rhodocyclaceae;g__Azonexus;s__Azonexus sp016790815	Gammaproteobacteria	1917218.14.PATRIC	1917218.14.PATRIC	1917218.14.PATRIC	bioreactor sludge	Engineered	Bioreactor				1917218.14.PATRIC
MBL8404598.1	SAMN17181075	Bacteria, Pseudomonadota, Betaproteobacteria, Rhodocyclales, Azonexaceae, Dechloromonas	Betaproteobacteria	d__Bacteria;p__Pseudomonadota;c__Gammaproteobacteria;o__Burkholderiales;f__Rhodocyclaceae;g__Azonexus;s__Azonexus sp008711155	Gammaproteobacteria	1917218.16.PATRIC	1917218.16.PATRIC		bioreactor sludge	Engineered	Bioreactor
MBL8412631.1	SAMN17181073	Bacteria, Pseudomonadota, Betaproteobacteria, Rhodocyclales, Azonexaceae, Dechloromonas	Betaproteobacteria	d__Bacteria;p__Pseudomonadota;c__Gammaproteobacteria;o__Burkholderiales;f__Rhodocyclaceae;g__Azonexus;s__Azonexus sp016791065	Gammaproteobacteria	1917218.21.PATRIC	1917218.21.PATRIC		bioreactor sludge	Engineered	Bioreactor
MBN8462001.1	SAMN18059899	Bacteria, Pseudomonadota, Betaproteobacteria, Rhodocyclales, Azonexaceae, Dechloromonas	Betaproteobacteria	d__Bacteria;p__Pseudomonadota;c__Gammaproteobacteria;o__Burkholderiales;f__Rhodocyclaceae;g__Azonexus;s__Azonexus sp017302355	Gammaproteobacteria	1917218.22.PATRIC	1917218.22.PATRIC	1917218.22.PATRIC	activated sludge	Engineered	Wastewater Treatment
KAB2928464.1	SAMN12878378	Bacteria, Pseudomonadota, Betaproteobacteria, Rhodocyclales, Azonexaceae, Dechloromonas	Betaproteobacteria	d__Bacteria;p__Pseudomonadota;c__Gammaproteobacteria;o__Burkholderiales;f__Rhodocyclaceae;g__Azonexus;s__Azonexus sp008933675	Gammaproteobacteria	1917218.6.PATRIC	1917218.6.PATRIC	1917218.6.PATRIC	biomass on anode of bioreactor after 21 days	Engineered	Other
QLQ25430.1	SAMN15248434	Bacteria, Pseudomonadota, Betaproteobacteria, Rhodocyclales, Azonexaceae, Dechloromonas	Betaproteobacteria	d__Bacteria;p__Pseudomonadota;c__Gammaproteobacteria;o__Burkholderiales;f__Rhodocyclaceae;g__Azonexus;s__Azonexus sp013693915	Gammaproteobacteria	1917218.9.PATRIC	1917218.9.PATRIC	1917218.9.PATRIC	activated sludge	Engineered	Wastewater Treatment
MBA2675249.1	SAMN15052029	Bacteria, Pseudomonadota, Betaproteobacteria, Burkholderiales, Comamonadaceae, Ramlibacter	Betaproteobacteria	d__Bacteria;p__Pseudomonadota;c__Gammaproteobacteria;o__Burkholderiales;f__Burkholderiaceae_B;g__Ramlibacter;s__Ramlibacter sp013697775	Gammaproteobacteria	1917967.7.PATRIC	1917967.7.PATRIC	1917967.7.PATRIC	mineral soil	Enviromental	Terrestrial	Soil
MBA3772328.1	SAMN15052282	Bacteria, Pseudomonadota, Betaproteobacteria, Burkholderiales, Comamonadaceae, Ramlibacter	Betaproteobacteria	d__Bacteria;p__Pseudomonadota;c__Gammaproteobacteria;o__Burkholderiales;f__Burkholderiaceae_B;g__Ramlibacter;s__Ramlibacter sp013815685	Gammaproteobacteria	1917967.8.PATRIC	1917967.8.PATRIC	1917967.8.PATRIC	mineral soil	Enviromental	Terrestrial	Soil
PSR02395.1	SAMN06020835	Bacteria, Bacteroidota	Bacteroidota	d__Bacteria;p__Bacteroidota;c__Rhodothermia;o__Rhodothermales;f__Salinibacteraceae;g__QS-8-64-10;s__QS-8-64-10 sp003022485	Bacteroidota	1919110.4.PATRIC	1919110.4.PATRIC	1919110.4.PATRIC	salt crust	Enviromental	Terrestrial	Extreme	env_biome:desert			84	3.7
PSQ97283.1	SAMN06020843	Bacteria, Bacteroidota	Bacteroidota	d__Bacteria;p__Bacteroidota;c__Rhodothermia;o__Rhodothermales;f__Salinibacteraceae;g__Salinibacter;s__Salinibacter sp003022435	Bacteroidota	1919118.4.PATRIC	1919118.4.PATRIC	1919118.4.PATRIC	salt crust	Enviromental	Terrestrial	Extreme	env_biome:desert			89.7	1.4
MCW9711968.1	SAMN23451433	Bacteria, Balneolota, Balneolia, Balneolales, Balneolaceae, Fodinibius	Balneolota	d__Bacteria;p__Bacteroidota;c__Rhodothermia;o__Balneolales;f__Balneolaceae;g__Aliifodinibius;s__	Bacteroidota	1920655.3.PATRIC	1920655.3.PATRIC	1920655.3.PATRIC								100	0
PQJ34174.1	SAMN06091621	Bacteria, Rhodothermota, Rhodothermia, Rhodothermales, Salinibacteraceae, Salinibacter	Rhodothermota	d__Bacteria;p__Bacteroidota;c__Rhodothermia;o__Rhodothermales;f__Salinibacteraceae;g__Salinibacter;s__Salinibacter sp002954405	Bacteroidota	1923971.3.PATRIC	1923971.3.PATRIC	1923971.3.PATRIC	Seawater	Enviromental	Aquatic	Marine				100	1.3
MBC7416093.1	SAMN14819222	Bacteria, Pseudomonadota, Betaproteobacteria, Burkholderiales, Oxalobacteraceae, Herminiimonas	Betaproteobacteria	d__Bacteria;p__Pseudomonadota;c__Gammaproteobacteria;o__Burkholderiales;f__Burkholderiaceae;g__CAILRJ01;s__CAILRJ01 sp014376645	Gammaproteobacteria	1926289.3.PATRIC	1926289.3.PATRIC	1926289.3.PATRIC	glacial surface ice	Enviromental	Aquatic	Extreme
MBC7501491.1	SAMN14819196	Bacteria, Pseudomonadota, Betaproteobacteria, Burkholderiales, Oxalobacteraceae, Herminiimonas	Betaproteobacteria	d__Bacteria;p__Pseudomonadota;c__Gammaproteobacteria;o__Burkholderiales;f__Burkholderiaceae;g__CAILRJ01;s__CAILRJ01 sp014377155	Gammaproteobacteria	1926289.4.PATRIC	1926289.4.PATRIC	1926289.4.PATRIC	glacial surface ice	Enviromental	Aquatic	Extreme			1926289.4.PATRIC
MBC7572995.1	SAMN14819162	Bacteria, Pseudomonadota, Betaproteobacteria, Burkholderiales, Oxalobacteraceae, Herminiimonas	Betaproteobacteria	d__Bacteria;p__Pseudomonadota;c__Gammaproteobacteria;o__Burkholderiales;f__Burkholderiaceae;g__CAILRJ01;s__CAILRJ01 sp014377845	Gammaproteobacteria	1926289.6.PATRIC	1926289.6.PATRIC		glacial surface ice	Enviromental	Aquatic	Extreme			1926289.6.PATRIC
RYD16030.1	SAMN10678727	Bacteria, Pseudomonadota, Gammaproteobacteria, Xanthomonadales, Xanthomonadaceae	Gammaproteobacteria	d__Bacteria;p__Pseudomonadota;c__Gammaproteobacteria;o__Xanthomonadales;f__Rhodanobacteraceae;g__Dokdonella_A;s__Dokdonella_A sp004143945	Gammaproteobacteria	1926873.11.PATRIC	1926873.11.PATRIC	1926873.11.PATRIC	Deciduous woodland, University campus	Host-associated	Plant			Populus alba
TAK38123.1	SAMN10720214	Bacteria, Pseudomonadota, Gammaproteobacteria, Xanthomonadales, Xanthomonadaceae	Gammaproteobacteria	d__Bacteria;p__Pseudomonadota;c__Gammaproteobacteria;o__Xanthomonadales;f__Xanthomonadaceae;g__Luteimonas_B;s__Luteimonas_B sp004297225	Gammaproteobacteria	1926873.14.PATRIC	1926873.14.PATRIC		groundwater	Enviromental	Aquatic	Fresh Water
NLG76955.1	SAMN13894393	Bacteria, Pseudomonadota, Gammaproteobacteria, Xanthomonadales, Xanthomonadaceae	Gammaproteobacteria	d__Bacteria;p__Pseudomonadota;c__Gammaproteobacteria;o__Steroidobacterales;f__Steroidobacteraceae;g__JAAYXG01;s__JAAYXG01 sp012516015	Gammaproteobacteria	1926873.22.PATRIC	1926873.22.PATRIC		anaerobic digestion of organic wastes under variable temperature conditions and feedstocks	Engineered	Other				1926873.22.PATRIC
NLO81135.1	SAMN13893951	Bacteria, Pseudomonadota, Gammaproteobacteria, Xanthomonadales, Xanthomonadaceae	Gammaproteobacteria	d__Bacteria;p__Pseudomonadota;c__Gammaproteobacteria;o__Nitrococcales;f__AK92;g__JAAYIK01;s__JAAYIK01 sp012523465	Gammaproteobacteria	1926873.23.PATRIC	1926873.23.PATRIC	1926873.23.PATRIC	anaerobic digestion of organic wastes under variable temperature conditions and feedstocks	Engineered	Other
MBE2210641.1	SAMN12995748	Bacteria, Pseudomonadota, Gammaproteobacteria, Xanthomonadales, Xanthomonadaceae	Gammaproteobacteria	d__Bacteria;p__Pseudomonadota;c__Gammaproteobacteria;o__Xanthomonadales;f__Xanthomonadaceae;g__Lysobacter_B;s__Lysobacter_B sp014879375	Gammaproteobacteria	1926873.29.PATRIC	1926873.29.PATRIC		CANDO+P Bioreactor	Engineered	Bioreactor
MBL8264507.1	SAMN17181112	Bacteria, Pseudomonadota, Gammaproteobacteria, Xanthomonadales, Xanthomonadaceae	Gammaproteobacteria	d__Bacteria;p__Pseudomonadota;c__Gammaproteobacteria;o__Xanthomonadales;f__Xanthomonadaceae;g__SCMT01;s__SCMT01 sp016789405	Gammaproteobacteria	1926873.32.PATRIC	1926873.32.PATRIC	1926873.32.PATRIC	bioreactor sludge	Engineered	Bioreactor
MBO2467728.1	SAMN08227009	Bacteria, Pseudomonadota, Gammaproteobacteria, Xanthomonadales, Xanthomonadaceae	Gammaproteobacteria	d__Bacteria;p__Pseudomonadota;c__Gammaproteobacteria;o__Xanthomonadales;f__Xanthomonadaceae;g__Pseudoxanthomonas;s__Pseudoxanthomonas taiwanensis	Gammaproteobacteria	1926873.34.PATRIC	1926873.34.PATRIC	1926873.34.PATRIC	ZC4 (Zoo Composter number 4) at the Sao Paulo Zoo	Engineered	Other
PZO05846.1	SAMN08895996	Bacteria, Pseudomonadota, Gammaproteobacteria, Xanthomonadales, Xanthomonadaceae	Gammaproteobacteria	d__Bacteria;p__Pseudomonadota;c__Gammaproteobacteria;o__Xanthomonadales;f__Xanthomonadaceae;g__Arenimonas;s__Arenimonas sp003241895	Gammaproteobacteria	1926873.5.PATRIC	1926873.5.PATRIC	1926873.5.PATRIC	microbial mat ULC165	Enviromental	Other					98.4	1.7
RAP57269.1	SAMN06127929	Bacteria, Pseudomonadota, Gammaproteobacteria, Xanthomonadales, Rhodanobacteraceae, Oleiagrimonas	Gammaproteobacteria	d__Bacteria;p__Pseudomonadota;c__Gammaproteobacteria;o__Xanthomonadales;f__Rhodanobacteraceae;g__Oleiagrimonas;s__Oleiagrimonas citrea	Gammaproteobacteria	1926883.3.PATRIC	1926883.3.PATRIC	1926883.3.PATRIC	surface seawater	Enviromental	Aquatic	Marine	env_biome:surface seawater			99.3	0.5
RUO33607.1	SAMN08100245	Bacteria, Pseudomonadota, Gammaproteobacteria, Alteromonadales, Idiomarinaceae, Aliidiomarina	Gammaproteobacteria	d__Bacteria;p__Pseudomonadota;c__Gammaproteobacteria;o__Enterobacterales_A;f__Alteromonadaceae;g__Aliidiomarina;s__Aliidiomarina soli	Gammaproteobacteria	1928574.3.PATRIC	1928574.3.PATRIC	1928574.3.PATRIC	soil	Enviromental	Terrestrial	Soil
MBL6751973.1	SAMN16436090	Bacteria, Pseudomonadota, Gammaproteobacteria, Nevskiales, Nevskiaceae, Nevskia	Gammaproteobacteria	d__Bacteria;p__Pseudomonadota;c__Gammaproteobacteria;o__Nevskiales;f__Nevskiaceae;g__Nevskia;s__Nevskia sp016779605	Gammaproteobacteria	1929292.3.PATRIC	1929292.3.PATRIC	1929292.3.PATRIC	Brackish water, Black Sea St. 301	Enviromental	Aquatic	Marine			1929292.3.PATRIC
MBE7419026.1	SAMN15013964	Bacteria, Pseudomonadota, Betaproteobacteria, Burkholderiales, Sphaerotilaceae, Ideonella	Betaproteobacteria	d__Bacteria;p__Pseudomonadota;c__Gammaproteobacteria;o__Burkholderiales;f__Burkholderiaceae_B;g__JAEUPI01;s__JAEUPI01 sp015075165	Gammaproteobacteria	1929293.3.PATRIC	1929293.3.PATRIC	1929293.3.PATRIC	partial-nitration anammox reactor sludge sample	Engineered	Bioreactor
MBE7427825.1	SAMN15013941	Bacteria, Pseudomonadota, Betaproteobacteria, Burkholderiales, Sphaerotilaceae, Ideonella	Betaproteobacteria	d__Bacteria;p__Pseudomonadota;c__Gammaproteobacteria;o__Burkholderiales;f__Burkholderiaceae_B;g__JAEUPI01;s__JAEUPI01 sp008933545	Gammaproteobacteria	1929293.4.PATRIC	1929293.4.PATRIC	1929293.4.PATRIC	partial-nitration anammox reactor sludge sample	Engineered	Bioreactor
MBK6864889.1	SAMN16425642	Bacteria, Pseudomonadota, Betaproteobacteria, Burkholderiales, Sphaerotilaceae, Ideonella	Betaproteobacteria	d__Bacteria;p__Pseudomonadota;c__Gammaproteobacteria;o__Burkholderiales;f__Burkholderiaceae_B;g__CAIKUF01;s__CAIKUF01 sp016702655	Gammaproteobacteria	1929293.5.PATRIC	1929293.5.PATRIC	1929293.5.PATRIC	activated sludge from Aved_18-Q3-R54-62	Engineered	Wastewater Treatment
MBL0085669.1	SAMN16426486	Bacteria, Pseudomonadota, Betaproteobacteria, Burkholderiales, Sphaerotilaceae, Ideonella	Betaproteobacteria	d__Bacteria;p__Pseudomonadota;c__Gammaproteobacteria;o__Burkholderiales;f__Burkholderiaceae_B;g__Aquabacterium_A;s__Aquabacterium_A sp016721465	Gammaproteobacteria	1929293.7.PATRIC	1929293.7.PATRIC	1929293.7.PATRIC	activated sludge from Skiv_18-Q3-R9-52	Engineered	Wastewater Treatment
OQW82956.1	SAMN06189368	Bacteria, Pseudomonadota	Pseudomonadota	d__Bacteria;p__Pseudomonadota;c__Gammaproteobacteria;o__Burkholderiales;f__Nitrosomonadaceae;g__Nitrosomonas;s__Nitrosomonas sp002083595	Gammaproteobacteria	1931235.3.PATRIC	1931235.3.PATRIC		household tap filter	Engineered	Built Environment					90.9	1.1
AQZ93937.1	SAMN06197296	Bacteria, Pseudomonadota, Gammaproteobacteria, Pseudomonadales, Pseudomonadaceae, Halopseudomonas	Gammaproteobacteria	d__Bacteria;p__Pseudomonadota;c__Gammaproteobacteria;o__Pseudomonadales;f__Pseudomonadaceae;g__Halopseudomonas;s__Halopseudomonas phragmitis	Gammaproteobacteria	1931241.3.PATRIC	1931241.3.PATRIC	1931241.3.PATRIC	petroleum polluted river	Enviromental	Aquatic	Fresh Water		sediment	1931241.3.PATRIC	93.6	0
OLU34413.1	SAMN06192267	Bacteria, Pseudomonadota, Gammaproteobacteria, Pseudomonadales, Pseudomonadaceae, Pseudomonas	Gammaproteobacteria	d__Bacteria;p__Pseudomonadota;c__Gammaproteobacteria;o__Pseudomonadales;f__Pseudomonadaceae;g__Pseudomonas_E;s__Pseudomonas_E sp001945395	Gammaproteobacteria	1932111.4.PATRIC	1932111.4.PATRIC	1932111.4.PATRIC	leaf	Host-associated	Plant			Piper auritum	1932111.4.PATRIC	98.7	1.7
OQR28471.1	SAMN06234460	Bacteria, Pseudomonadota, Gammaproteobacteria, Pseudomonadales, Pseudomonadaceae, Pseudomonas	Gammaproteobacteria	d__Bacteria;p__Pseudomonadota;c__Gammaproteobacteria;o__Pseudomonadales;f__Pseudomonadaceae;g__Pseudomonas;s__Pseudomonas sp002079985	Gammaproteobacteria	1938440.3.PATRIC	1938440.3.PATRIC	1938440.3.PATRIC	soil	Enviromental	Terrestrial	Soil			1938440.3.PATRIC	100	1.7
PIF22151.1	SAMN06273568	Bacteria, Proteobacteria, Gammaproteobacteria, Enterobacterales, Enterobacteriaceae	Gammaproteobacteria	d__Bacteria;p__Pseudomonadota;c__Gammaproteobacteria;o__Enterobacterales;f__Enterobacteriaceae;g__Pantoea;s__Pantoea sp900215435	Gammaproteobacteria	1938869.3.PATRIC	1938869.3.PATRIC	1938869.3.PATRIC							1938869.3.PATRIC	93.6	3.5
MCB0597266.1	SAMN14562889	Bacteria, Bacteroidota, Saprospiria, Saprospirales, Haliscomenobacteraceae, Phaeodactylibacter	Bacteroidota	d__Bacteria;p__Bacteroidota;c__Bacteroidia;o__Chitinophagales;f__Saprospiraceae;g__JACJXW01;s__JACJXW01 sp020636435	Bacteroidota	1940289.11.PATRIC	1940289.11.PATRIC	1940289.11.PATRIC	activated sludge from Shatin waste water treatment plant collected monthly from 2007 through 2015	Engineered	Wastewater Treatment
MCB0564737.1	SAMN14562891	Bacteria, Bacteroidota, Saprospiria, Saprospirales, Haliscomenobacteraceae, Phaeodactylibacter	Bacteroidota	d__Bacteria;p__Bacteroidota;c__Bacteroidia;o__Chitinophagales;f__Saprospiraceae;g__JACJXW01;s__JACJXW01 sp020436535	Bacteroidota	1940289.12.PATRIC	1940289.12.PATRIC	1940289.12.PATRIC	activated sludge from Shatin waste water treatment plant collected monthly from 2007 through 2015	Engineered	Wastewater Treatment
MCB0561755.1	SAMN14562892	Bacteria, Bacteroidota, Saprospiria, Saprospirales, Haliscomenobacteraceae, Phaeodactylibacter	Bacteroidota	d__Bacteria;p__Bacteroidota;c__Bacteroidia;o__Chitinophagales;f__Saprospiraceae;g__JACJXW01;s__JACJXW01 sp020636095	Bacteroidota	1940289.14.PATRIC	1940289.14.PATRIC	1940289.14.PATRIC	activated sludge from Shatin waste water treatment plant collected monthly from 2007 through 2015	Engineered	Wastewater Treatment
MCB0549310.1	SAMN14562895	Bacteria, Bacteroidota, Saprospiria, Saprospirales, Haliscomenobacteraceae, Phaeodactylibacter	Bacteroidota	d__Bacteria;p__Bacteroidota;c__Bacteroidia;o__Chitinophagales;f__Saprospiraceae;g__JACJXW01;s__JACJXW01 sp020636405	Bacteroidota	1940289.17.PATRIC	1940289.17.PATRIC		activated sludge from Shatin waste water treatment plant collected monthly from 2007 through 2015	Engineered	Wastewater Treatment
MCO6493210.1	SAMN18079724	Bacteria, Bacteroidota, Saprospiria, Saprospirales, Haliscomenobacteraceae, Phaeodactylibacter	Bacteroidota	d__Bacteria;p__Bacteroidota;c__Bacteroidia;o__Chitinophagales;f__Saprospiraceae;g__JACJXW01;s__JACJXW01 sp024102975	Bacteroidota	1940289.49.PATRIC	1940289.49.PATRIC	1940289.49.PATRIC	Aerobic activated sludge	Engineered	Wastewater Treatment					100	0
NRA50222.1	SAMN14675770	Bacteria, Bacteroidota, Saprospiria, Saprospirales, Haliscomenobacteraceae, Phaeodactylibacter	Bacteroidota	d__Bacteria;p__Bacteroidota;c__Bacteroidia;o__Chitinophagales;f__Saprospiraceae;g__Phaeodactylibacter;s__	Bacteroidota	1940289.6.PATRIC	1940289.6.PATRIC	1940289.6.PATRIC	ocean water from marine abyssalpelagic zone	Enviromental	Aquatic	Marine
QEI09436.1	SAMN12607274	Bacteria, Pseudomonadota, Betaproteobacteria, Burkholderiales, Alcaligenaceae, Pigmentiphaga	Betaproteobacteria	d__Bacteria;p__Pseudomonadota;c__Gammaproteobacteria;o__Burkholderiales;f__Burkholderiaceae_C;g__Pigmentiphaga;s__Pigmentiphaga aceris	Gammaproteobacteria	1940612.3.PATRIC	1940612.3.PATRIC	1940612.3.PATRIC	skin	Host-associated	Human			Mantella crocea
AQT58798.1	SAMN06291465	Bacteria, Pseudomonadota, Gammaproteobacteria, Cellvibrionales, Cellvibrionaceae, Cellvibrio	Gammaproteobacteria	d__Bacteria;p__Pseudomonadota;c__Gammaproteobacteria;o__Pseudomonadales;f__Cellvibrionaceae;g__Cellvibrio;s__Cellvibrio sp002007605	Gammaproteobacteria	1945512.3.PATRIC	1945512.3.PATRIC	1945512.3.PATRIC	Freshwater Pond	Enviromental	Aquatic	Fresh Water				100	10.1
OOG59040.1	SAMN06293015	Bacteria, Pseudomonadota, Betaproteobacteria, Burkholderiales, Comamonadaceae, Polaromonas	Betaproteobacteria	d__Bacteria;p__Pseudomonadota;c__Gammaproteobacteria;o__Burkholderiales;f__Burkholderiaceae_B;g__Rhodoferax_A;s__Rhodoferax_A sp002002705	Gammaproteobacteria	1945857.3.PATRIC	1945857.3.PATRIC	1945857.3.PATRIC	FRDC_Fjaler soil, pH 3.7	Enviromental	Terrestrial	Soil				100	1.2
OOG55102.1	SAMN06293013	Bacteria, Pseudomonadota, Gammaproteobacteria, Xanthomonadales, Rhodanobacteraceae, Rhodanobacter	Gammaproteobacteria	d__Bacteria;p__Pseudomonadota;c__Gammaproteobacteria;o__Xanthomonadales;f__Rhodanobacteraceae;g__Rhodanobacter;s__Rhodanobacter sp002001085	Gammaproteobacteria	1945859.3.PATRIC	1945859.3.PATRIC	1945859.3.PATRIC	FRDC_Fjaler soil, pH 3.7	Enviromental	Terrestrial	Soil				100	0.9
OOG79890.1	SAMN06292983	Bacteria, Pseudomonadota, Betaproteobacteria, Burkholderiales, Comamonadaceae, Hydrogenophaga	Betaproteobacteria	d__Bacteria;p__Pseudomonadota;c__Gammaproteobacteria;o__Burkholderiales;f__Burkholderiaceae_B;g__Hydrogenophaga;s__Hydrogenophaga sp002001205	Gammaproteobacteria	1945864.3.PATRIC	1945864.3.PATRIC	1945864.3.PATRIC	FRDC_Fjaler soil, pH 7.4	Enviromental	Terrestrial	Soil			1945864.3.PATRIC	100	0
RKR16582.1	SAMN06298231	Bacteria, Proteobacteria, Betaproteobacteria, Nitrosomonadales, Nitrosomonadaceae, Nitrosospira	Betaproteobacteria	d__Bacteria;p__Pseudomonadota;c__Gammaproteobacteria;o__Burkholderiales;f__Nitrosomonadaceae;g__Nitrosospira;s__	Gammaproteobacteria	1945879.3.PATRIC	1945879.3.PATRIC	1945879.3.PATRIC
PUA29350.1	SAMN06299364	Bacteria, Pseudomonadota, Gammaproteobacteria, Cellvibrionales, Cellvibrionaceae, Cellvibrio	Gammaproteobacteria	d__Bacteria;p__Pseudomonadota;c__Gammaproteobacteria;o__Pseudomonadales;f__Cellvibrionaceae;g__Cellvibrio;s__Cellvibrio sp003056245	Gammaproteobacteria	1954207.3.PATRIC	1954207.3.PATRIC	1954207.3.PATRIC	citrus rhizosphere	Host-associated	Plant			citrus		100	0.1
OON59112.1	SAMN06315041	Bacteria, Pseudomonadota, Betaproteobacteria, Burkholderiales, Oxalobacteraceae, Telluria group, Massilia	Betaproteobacteria	d__Bacteria;p__Pseudomonadota;c__Gammaproteobacteria;o__Burkholderiales;f__Burkholderiaceae;g__Telluria;s__Telluria sp002007115	Gammaproteobacteria	1955422.3.PATRIC	1955422.3.PATRIC	1955422.3.PATRIC	Soil	Enviromental	Terrestrial	Soil	env_biome:Grassland biome			100	0.9
OOV99711.1	SAMN06340226	Bacteria, Pseudomonadota, Gammaproteobacteria, Pseudomonadales, Pseudomonadaceae, Pseudomonas	Gammaproteobacteria	d__Bacteria;p__Pseudomonadota;c__Gammaproteobacteria;o__Pseudomonadales;f__Pseudomonadaceae;g__Pseudomonas_E;s__Pseudomonas_E sp002018875	Gammaproteobacteria	1960827.3.PATRIC	1960827.3.PATRIC	1960827.3.PATRIC	meat processing facility	Engineered	Built Environment				1960827.3.PATRIC	100	1.7
HAK77062.1	SAMN08017789	Bacteria, Bacteroidota, Cytophagia, Cytophagales, Spirosomataceae, Runella	Bacteroidota	d__Bacteria;p__Bacteroidota;c__Bacteroidia;o__Cytophagales;f__Spirosomaceae;g__Runella;s__Runella defluvii	Bacteroidota	1960881.3.PATRIC	1960881.3.PATRIC	1960881.3.PATRIC	wastewater	Engineered	Wastewater					94.2	11.8
PAP81598.1	SAMN06349962	Bacteria, Rhodothermota, Rhodothermia, Rhodothermales, Rubricoccaceae, Rubrivirga	Rhodothermota	d__Bacteria;p__Bacteroidota;c__Rhodothermia;o__Rhodothermales;f__Rubricoccaceae;g__Rubrivirga;s__Rubrivirga sp002283555	Bacteroidota	1961794.3.PATRIC	1961794.3.PATRIC	1961794.3.PATRIC	seawater	Enviromental	Aquatic	Marine				97.1	0
MBD3223402.1	SAMN13151182	Bacteria, Calditrichota, Calditrichia, Calditrichales, Calditrichaceae, Caldithrix	Calditrichota	d__Bacteria;p__Calditrichota;c__Calditrichia;o__Calditrichales;f__Calditrichaceae;g__WJIP01;s__WJIP01 sp014730185	Calditrichota	1962856.11.PATRIC	1962856.11.PATRIC	1962856.11.PATRIC	microbial mat from hypersaline water environment	Enviromental	Aquatic	Extreme	temperature:24.8 deg C			93.89	1.1
MBA3919146.1	SAMN08286422	Bacteria, Gemmatimonadota, Gemmatimonadetes, Gemmatimonadales, Gemmatimonadaceae, Gemmatimonas	Gemmatimonadetes	d__Bacteria;p__Gemmatimonadota;c__Gemmatimonadetes;o__Gemmatimonadales;f__Gemmatimonadaceae;g__Gemmatimonas;s__Gemmatimonas sp002483225	Gemmatimonadota	1962908.14.PATRIC	1962908.14.PATRIC	1962908.14.PATRIC	drinking water system-WM	Enviromental	Aquatic	Fresh Water
MQA90711.1	SAMN12830834	Bacteria, Gemmatimonadota, Gemmatimonadetes, Gemmatimonadales, Gemmatimonadaceae, Gemmatimonas	Gemmatimonadetes	d__Bacteria;p__Gemmatimonadota;c__Gemmatimonadetes;o__Longimicrobiales;f__Longimicrobiaceae;g__WHSP01;s__WHSP01 sp009380025	Gemmatimonadota	1962908.4.PATRIC	1962908.4.PATRIC	1962908.4.PATRIC	dinosaur fossil bone	Enviromental	Terrestrial	Other			1962908.4.PATRIC
OQP35245.1	SAMN06446882	Bacteria, Pseudomonadota, Gammaproteobacteria, Enterobacterales, Erwiniaceae, Pantoea	Gammaproteobacteria	d__Bacteria;p__Pseudomonadota;c__Gammaproteobacteria;o__Enterobacterales;f__Enterobacteriaceae;g__Pantoea;s__Pantoea latae	Gammaproteobacteria	1964541.4.PATRIC	1964541.4.PATRIC	1964541.4.PATRIC						Zamia floridana	1964541.4.PATRIC	100	0.9
MBK8186355.1	SAMN16426019	Bacteria, Pseudomonadota, Gammaproteobacteria, Cellvibrionales, Cellvibrionaceae, Cellvibrio	Gammaproteobacteria	d__Bacteria;p__Pseudomonadota;c__Gammaproteobacteria;o__Pseudomonadales;f__Cellvibrionaceae;g__Cellvibrio;s__Cellvibrio sp016712405	Gammaproteobacteria	1965322.4.PATRIC	1965322.4.PATRIC	1965322.4.PATRIC	activated sludge from Fred_18-Q3-R57-64	Engineered	Wastewater Treatment
PUB77515.1	SAMN08891717	Bacteria, Pseudomonadota, Gammaproteobacteria	Gammaproteobacteria	d__Bacteria;p__Pseudomonadota;c__Gammaproteobacteria;o__Chromatiales;f__Sedimenticolaceae;g__Thiodiazotropha;s__Thiodiazotropha sp003058495	Gammaproteobacteria	1968598.12.PATRIC	1968598.12.PATRIC	1968598.12.PATRIC	Gill	Host-associated	Animal		env_biome:infralittoral zone	Ctena orbiculata	1968598.12.PATRIC	95.1	6.7
PUB73342.1	SAMN08891715	Bacteria, Pseudomonadota, Gammaproteobacteria	Gammaproteobacteria	d__Bacteria;p__Pseudomonadota;c__Gammaproteobacteria;o__Chromatiales;f__Sedimenticolaceae;g__Thiodiazotropha;s__Thiodiazotropha sp003058525	Gammaproteobacteria	1968598.3.PATRIC	1968598.3.PATRIC	1968598.3.PATRIC	Gill	Host-associated	Animal		env_biome:infralittoral zone	Ctena orbiculata	1968598.3.PATRIC	90.9	12.3
PVV07584.1	SAMN06472901	Bacteria, Pseudomonadota, Gammaproteobacteria	Gammaproteobacteria	d__Bacteria;p__Pseudomonadota;c__Gammaproteobacteria;o__Chromatiales;f__Sedimenticolaceae;g__Thiodiazotropha;s__Thiodiazotropha sp003094555	Gammaproteobacteria	1968598.7.PATRIC	1968598.7.PATRIC		gill	Host-associated	Animal		env_biome:infralittoral zone	Ctena orbiculata	1968598.7.PATRIC	94.5	11.3
RLW63372.1	SAMN06473055	Bacteria, Pseudomonadota, Gammaproteobacteria	Gammaproteobacteria	d__Bacteria;p__Pseudomonadota;c__Gammaproteobacteria;o__Chromatiales;f__Sedimenticolaceae;g__Thiodiazotropha;s__Thiodiazotropha sp003676145	Gammaproteobacteria	1968599.6.PATRIC	1968599.6.PATRIC	1968599.6.PATRIC	Gill tissue	Host-associated	Animal			Stewartia floridana	1968599.6.PATRIC
ROH93359.1	SAMN10351935	Bacteria, Pseudomonadota, Gammaproteobacteria, Nevskiales, Nevskiaceae, Stagnimonas	Gammaproteobacteria	d__Bacteria;p__Pseudomonadota;c__Gammaproteobacteria;o__Nevskiales;f__Nevskiaceae;g__Stagnimonas;s__Stagnimonas aquatica	Gammaproteobacteria	1969813.5.PATRIC	1969813.5.PATRIC	1969813.5.PATRIC	water	Enviromental	Aquatic	Other
TAJ54861.1	SAMN10720232	Bacteria, Pseudomonadota, Gammaproteobacteria, Nevskiales, Nevskiaceae	Gammaproteobacteria	d__Bacteria;p__Pseudomonadota;c__Gammaproteobacteria;o__Nevskiales;f__Nevskiaceae;g__Stagnimonas;s__Stagnimonas sp004297005	Gammaproteobacteria	1969813.8.PATRIC	1969813.8.PATRIC	1969813.8.PATRIC	groundwater	Enviromental	Aquatic	Fresh Water
TAM12218.1	SAMN10720147	Bacteria, Pseudomonadota, Gammaproteobacteria, Nevskiales, Nevskiaceae	Gammaproteobacteria	d__Bacteria;p__Pseudomonadota;c__Gammaproteobacteria;o__Nevskiales;f__Nevskiaceae;g__SCRT01;s__SCRT01 sp004298465	Gammaproteobacteria	1969813.9.PATRIC	1969813.9.PATRIC	1969813.9.PATRIC	groundwater	Enviromental	Aquatic	Fresh Water			1969813.9.PATRIC
OYY85969.1	SAMN06622302	Bacteria, Pseudomonadota, Betaproteobacteria, Burkholderiales, Comamonadaceae, Acidovorax	Betaproteobacteria	d__Bacteria;p__Pseudomonadota;c__Gammaproteobacteria;o__Burkholderiales;f__Burkholderiaceae_B;g__Acidovorax;s__Acidovorax defluvii	Gammaproteobacteria	1970310.3.PATRIC	1970310.3.PATRIC	1970310.3.PATRIC	Mine wastewater	Engineered	Wastewater		env_biome:Mine wastewater;temperature:6.29		1970310.3.PATRIC	98.8	4.7
OZB06043.1	SAMN06622210	Bacteria, Pseudomonadota, Gammaproteobacteria, Alteromonadales, Idiomarinaceae, Idiomarina	Gammaproteobacteria	d__Bacteria;p__Pseudomonadota;c__Gammaproteobacteria;o__Enterobacterales_A;f__Alteromonadaceae;g__Pseudidiomarina;s__Pseudidiomarina sp002279005	Gammaproteobacteria	1970393.3.PATRIC	1970393.3.PATRIC	1970393.3.PATRIC	Mine wastewater	Engineered	Wastewater		env_biome:Mine wastewater			94.1	5.9
OYZ40268.1	SAMN06622272	Bacteria, Pseudomonadota, Betaproteobacteria, Nitrosomonadales, Methylophilaceae, Methylotenera	Betaproteobacteria	d__Bacteria;p__Pseudomonadota;c__Gammaproteobacteria;o__Burkholderiales;f__Methylophilaceae;g__Methylotenera;s__Methylotenera sp002281815	Gammaproteobacteria	1970397.3.PATRIC	1970397.3.PATRIC	1970397.3.PATRIC	Mine wastewater	Engineered	Wastewater		env_biome:Mine wastewater;temperature:7.75		1970397.3.PATRIC	100	3.8
OYZ83728.1	SAMN06622259	Bacteria, Pseudomonadota, Betaproteobacteria, Burkholderiales, Comamonadaceae, Polaromonas	Betaproteobacteria	d__Bacteria;p__Pseudomonadota;c__Gammaproteobacteria;o__Burkholderiales;f__Burkholderiaceae_B;g__Polaromonas;s__Polaromonas sp002256925	Gammaproteobacteria	1970414.3.PATRIC	1970414.3.PATRIC	1970414.3.PATRIC	Mine wastewater	Engineered	Wastewater		env_biome:Mine wastewater;temperature:7.28			92.6	6.2
OYY35837.1	SAMN06622316	Bacteria, Pseudomonadota, Betaproteobacteria, Burkholderiales, Comamonadaceae, Polaromonas	Betaproteobacteria	d__Bacteria;p__Pseudomonadota;c__Gammaproteobacteria;o__Burkholderiales;f__Burkholderiaceae_B;g__Polaromonas;s__Polaromonas sp002278925	Gammaproteobacteria	1970418.3.PATRIC	1970418.3.PATRIC	1970418.3.PATRIC	Mine wastewater	Engineered	Wastewater		env_biome:Mine wastewater;temperature:7.28			100	0
OYY18481.1	SAMN06622315	Bacteria, Pseudomonadota, Betaproteobacteria, Burkholderiales	Betaproteobacteria	d__Bacteria;p__Pseudomonadota;c__Gammaproteobacteria;o__Burkholderiales;f__Burkholderiaceae_B;g__Limnohabitans;s__Limnohabitans sp002282445	Gammaproteobacteria	1970499.3.PATRIC	1970499.3.PATRIC	1970499.3.PATRIC	Mine wastewater	Engineered	Wastewater		env_biome:Mine wastewater;temperature:15.89			100	0
OYY61531.1	SAMN06622306	Bacteria, Pseudomonadota, Hydrogenophilia, Hydrogenophilales	Pseudomonadota	d__Bacteria;p__Pseudomonadota;c__Gammaproteobacteria;o__Burkholderiales;f__Thiobacillaceae;g__Thiobacillus;s__Thiobacillus sp002257045	Gammaproteobacteria	1970529.3.PATRIC	1970529.3.PATRIC		Mine wastewater	Engineered	Wastewater		env_biome:Mine wastewater			99.2	13.9
OYY49172.1	SAMN06622304	Bacteria, Pseudomonadota, Betaproteobacteria, Nitrosomonadales	Betaproteobacteria	d__Bacteria;p__Pseudomonadota;c__Gammaproteobacteria;o__Burkholderiales;f__Methylophilaceae;g__Methylophilus;s__Methylophilus sp002281475	Gammaproteobacteria	1970538.3.PATRIC	1970538.3.PATRIC	1970538.3.PATRIC	Mine wastewater	Engineered	Wastewater		env_biome:Mine wastewater;temperature:7.75		1970538.3.PATRIC	99	5.5
OZB62004.1	SAMN06622201	Bacteria, Pseudomonadota, Gammaproteobacteria, Xanthomonadales	Gammaproteobacteria	d__Bacteria;p__Pseudomonadota;c__Gammaproteobacteria;o__Xanthomonadales;f__Rhodanobacteraceae;g__Dyella_A;s__Dyella_A sp002279065	Gammaproteobacteria	1970613.3.PATRIC	1970613.3.PATRIC	1970613.3.PATRIC	Mine wastewater	Engineered	Wastewater		env_biome:Mine wastewater;temperature:15.44			97.9	0.7
VTP14001.1	SAMEA5577247	Bacteria, Pseudomonadota, Gammaproteobacteria, Enterobacterales, Enterobacteriaceae, Phytobacter	Gammaproteobacteria	d__Bacteria;p__Pseudomonadota;c__Gammaproteobacteria;o__Enterobacterales;f__Enterobacteriaceae;g__Phytobacter;s__Phytobacter ursingii	Gammaproteobacteria	1972431.3.PATRIC	1972431.3.PATRIC	1972431.3.PATRIC
ODC03200.1	SAMN05589748	Bacteria, Pseudomonadota, Gammaproteobacteria, Oceanospirillales, Terasakiispira	Gammaproteobacteria	d__Bacteria;p__Pseudomonadota;c__Gammaproteobacteria;o__Pseudomonadales;f__Halomonadaceae;g__Terasakiispira;s__Terasakiispira papahanaumokuakeensis	Gammaproteobacteria	197479.3.PATRIC	197479.3.PATRIC	197479.3.PATRIC	anchialine pool	Enviromental	Aquatic	Other				100	0
PNK65581.1	SAMN04875531	Bacteria, Pseudomonadota, Gammaproteobacteria, Enterobacterales, Erwiniaceae, Pantoea	Gammaproteobacteria	d__Bacteria;p__Pseudomonadota;c__Gammaproteobacteria;o__Enterobacterales;f__Enterobacteriaceae;g__Pantoea;s__Pantoea septica	Gammaproteobacteria	1975707.3.PATRIC	1975707.3.PATRIC	1975707.3.PATRIC	Stool	Host-associated	Human			Human, Homo sapiens	1975707.3.PATRIC	100	0
PZN05995.1	SAMN09092814	Bacteria, Pseudomonadota	Pseudomonadota	d__Bacteria;p__Pseudomonadota;c__Gammaproteobacteria;o__Burkholderiales;f__SG8-39;g__ZC4RG42;s__ZC4RG42 sp003242425	Gammaproteobacteria	1977087.54.PATRIC	1977087.54.PATRIC		ZC4 (Zoo Composter number 4) at the Sao Paulo Zoo	Engineered	Other					92.2	13.2
PZN78103.1	SAMN09092796	Bacteria, Pseudomonadota	Pseudomonadota	d__Bacteria;p__Pseudomonadota;c__Gammaproteobacteria;o__Steroidobacterales;f__Steroidobacteraceae;g__ZC4RG24;s__ZC4RG24 sp003242685	Gammaproteobacteria	1977087.61.PATRIC	1977087.61.PATRIC	1977087.61.PATRIC	ZC4 (Zoo Composter number 4) at the Sao Paulo Zoo	Engineered	Other				1977087.61.PATRIC	100	3.9
KAA3654151.1	SAMN09708596	Bacteria, Pseudomonadota	Pseudomonadota	d__Bacteria;p__Pseudomonadota;c__Gammaproteobacteria;o__Burkholderiales;f__Rhodocyclaceae;g__Nitrogeniibacter;s__Nitrogeniibacter sp008501585	Gammaproteobacteria	1977087.653.PATRIC	1977087.653.PATRIC	1977087.653.PATRIC	marine ANAMMOX bioreactor	Engineered	Bioreactor				1977087.653.PATRIC
NCG33711.1	SAMN13828861	Bacteria, Pseudomonadota	Pseudomonadota	d__Bacteria;p__Gemmatimonadota;c__Gemmatimonadetes;o__Longimicrobiales;f__UBA6960;g__UBA1138;s__UBA1138 sp009937285	Gemmatimonadota	1977087.728.PATRIC	1977087.728.PATRIC	1977087.728.PATRIC	seawater from Yellow Sea	Enviromental	Aquatic	Marine
MBK8958187.1	SAMN16426222	Bacteria, Pseudomonadota	Pseudomonadota	d__Bacteria;p__Pseudomonadota;c__Gammaproteobacteria;o__Ga0077536;f__Ga0077536;g__JADJYF01;s__JADJYF01 sp016719885	Gammaproteobacteria	1977087.894.PATRIC	1977087.894.PATRIC	1977087.894.PATRIC	activated sludge from Lyne_18-Q3-R50-59	Engineered	Wastewater Treatment				1977087.894.PATRIC
MBK9251922.1	SAMN16426212	Bacteria, Pseudomonadota	Pseudomonadota	d__Bacteria;p__Pseudomonadota;c__Gammaproteobacteria;o__Steroidobacterales;f__Steroidobacteraceae;g__ZC4RG30;s__ZC4RG30 sp016720075	Gammaproteobacteria	1977087.895.PATRIC	1977087.895.PATRIC	1977087.895.PATRIC	activated sludge from Lyne_18-Q3-R50-59	Engineered	Wastewater Treatment
MBS0587634.1	SAMN17574134	Bacteria, Pseudomonadota	Pseudomonadota	d__Bacteria;p__Pseudomonadota;c__Gammaproteobacteria;o__Burkholderiales;f__Nitrosomonadaceae;g__Nitrosomonas;s__Nitrosomonas sp018240285	Gammaproteobacteria	1977087.931.PATRIC	1977087.931.PATRIC	1977087.931.PATRIC	activated sludge	Engineered	Wastewater Treatment
MBS0592870.1	SAMN17574123	Bacteria, Pseudomonadota	Pseudomonadota	d__Bacteria;p__Pseudomonadota;c__Gammaproteobacteria;o__Burkholderiales;f__Burkholderiaceae_B;g__Rubrivivax_A;s__Rubrivivax_A sp018240325	Gammaproteobacteria	1977087.935.PATRIC	1977087.935.PATRIC	1977087.935.PATRIC	activated sludge	Engineered	Wastewater Treatment
MBS0582026.1	SAMN17574162	Bacteria, Pseudomonadota	Pseudomonadota	d__Bacteria;p__Pseudomonadota;c__Gammaproteobacteria;o__Xanthomonadales;f__Rhodanobacteraceae;g__Rudaea;s__Rudaea sp018240505	Gammaproteobacteria	1977087.942.PATRIC	1977087.942.PATRIC		activated sludge	Engineered	Wastewater Treatment
MBS0555977.1	SAMN17574160	Bacteria, Pseudomonadota	Pseudomonadota	d__Bacteria;p__Pseudomonadota;c__Gammaproteobacteria;o__Xanthomonadales;f__Rhodanobacteraceae;g__Rudaea;s__Rudaea sp018240565	Gammaproteobacteria	1977087.944.PATRIC	1977087.944.PATRIC		activated sludge	Engineered	Wastewater Treatment
MBS0544976.1	SAMN17574140	Bacteria, Pseudomonadota	Pseudomonadota	d__Bacteria;p__Pseudomonadota;c__Gammaproteobacteria;o__Burkholderiales;f__Rhodocyclaceae;g__Thauera;s__Thauera sp018240585	Gammaproteobacteria	1977087.946.PATRIC	1977087.946.PATRIC	1977087.946.PATRIC	activated sludge	Engineered	Wastewater Treatment				1977087.946.PATRIC
MBS0516525.1	SAMN17574167	Bacteria, Pseudomonadota	Pseudomonadota	d__Bacteria;p__Pseudomonadota;c__Gammaproteobacteria;o__Xanthomonadales;f__Rhodanobacteraceae;g__Rudaea;s__Rudaea sp018240465	Gammaproteobacteria	1977087.955.PATRIC	1977087.955.PATRIC	1977087.955.PATRIC	activated sludge	Engineered	Wastewater Treatment
MBS0510832.1	SAMN17574141	Bacteria, Pseudomonadota	Pseudomonadota	d__Bacteria;p__Pseudomonadota;c__Gammaproteobacteria;o__Burkholderiales;f__Rhodocyclaceae;g__Thauera;s__Thauera sp018240785	Gammaproteobacteria	1977087.956.PATRIC	1977087.956.PATRIC	1977087.956.PATRIC	activated sludge	Engineered	Wastewater Treatment				1977087.956.PATRIC
MBS0467292.1	SAMN17574106	Bacteria, Pseudomonadota	Pseudomonadota	d__Bacteria;p__Pseudomonadota;c__Gammaproteobacteria;o__Burkholderiales;f__Burkholderiaceae_B;g__Alicycliphilus;s__Alicycliphilus sp018240985	Gammaproteobacteria	1977087.966.PATRIC	1977087.966.PATRIC	1977087.966.PATRIC	activated sludge	Engineered	Wastewater Treatment
MBS0432109.1	SAMN17574158	Bacteria, Pseudomonadota	Pseudomonadota	d__Bacteria;p__Pseudomonadota;c__Gammaproteobacteria;o__Xanthomonadales;f__Rhodanobacteraceae;g__66-474;s__66-474 sp018241145	Gammaproteobacteria	1977087.974.PATRIC	1977087.974.PATRIC	1977087.974.PATRIC	activated sludge	Engineered	Wastewater Treatment
MBS0427126.1	SAMN17574127	Bacteria, Pseudomonadota	Pseudomonadota	d__Bacteria;p__Pseudomonadota;c__Gammaproteobacteria;o__Burkholderiales;f__Burkholderiaceae_B;g__ALPHA2B;s__ALPHA2B sp018241185	Gammaproteobacteria	1977087.976.PATRIC	1977087.976.PATRIC	1977087.976.PATRIC	activated sludge	Engineered	Wastewater Treatment
MBS0451228.1	SAMN17574126	Bacteria, Pseudomonadota	Pseudomonadota	d__Bacteria;p__Pseudomonadota;c__Gammaproteobacteria;o__Burkholderiales;f__Burkholderiaceae_B;g__Variovorax;s__Variovorax sp018241225	Gammaproteobacteria	1977087.977.PATRIC	1977087.977.PATRIC	1977087.977.PATRIC	activated sludge	Engineered	Wastewater Treatment				1977087.977.PATRIC
MBS0423492.1	SAMN17574132	Bacteria, Pseudomonadota	Pseudomonadota	d__Bacteria;p__Pseudomonadota;c__Gammaproteobacteria;o__Burkholderiales;f__Nitrosomonadaceae;g__Nitrosomonas;s__Nitrosomonas sp018241205	Gammaproteobacteria	1977087.978.PATRIC	1977087.978.PATRIC	1977087.978.PATRIC	activated sludge	Engineered	Wastewater Treatment
MBS0446069.1	SAMN17574121	Bacteria, Pseudomonadota	Pseudomonadota	d__Bacteria;p__Pseudomonadota;c__Gammaproteobacteria;o__Burkholderiales;f__Burkholderiaceae_B;g__JAFEEF01;s__JAFEEF01 sp018241265	Gammaproteobacteria	1977087.981.PATRIC	1977087.981.PATRIC	1977087.981.PATRIC	activated sludge	Engineered	Wastewater Treatment				1977087.981.PATRIC
MBS0392739.1	SAMN17574111	Bacteria, Pseudomonadota	Pseudomonadota	d__Bacteria;p__Pseudomonadota;c__Gammaproteobacteria;o__Burkholderiales;f__Burkholderiaceae_B;g__Alicycliphilus;s__Alicycliphilus sp018241405	Gammaproteobacteria	1977087.987.PATRIC	1977087.987.PATRIC	1977087.987.PATRIC	activated sludge	Engineered	Wastewater Treatment
MBS0378718.1	SAMN17574155	Bacteria, Pseudomonadota	Pseudomonadota	d__Bacteria;p__Pseudomonadota;c__Gammaproteobacteria;o__Steroidobacterales;f__Steroidobacteraceae;g__13-2-20CM-66-19;s__13-2-20CM-66-19 sp018241425	Gammaproteobacteria	1977087.988.PATRIC	1977087.988.PATRIC	1977087.988.PATRIC	activated sludge	Engineered	Wastewater Treatment				1977087.988.PATRIC
MBS0374100.1	SAMN17574151	Bacteria, Pseudomonadota	Pseudomonadota	d__Bacteria;p__Pseudomonadota;c__Gammaproteobacteria;o__Steroidobacterales;f__Steroidobacteraceae;g__SZAS-83;s__SZAS-83 sp018241525	Gammaproteobacteria	1977087.992.PATRIC	1977087.992.PATRIC	1977087.992.PATRIC	activated sludge	Engineered	Wastewater Treatment
MBS0420139.1	SAMN17574153	Bacteria, Pseudomonadota	Pseudomonadota	d__Bacteria;p__Pseudomonadota;c__Gammaproteobacteria;o__Steroidobacterales;f__Steroidobacteraceae;g__13-2-20CM-66-19;s__13-2-20CM-66-19 sp018241505	Gammaproteobacteria	1977087.993.PATRIC	1977087.993.PATRIC	1977087.993.PATRIC	activated sludge	Engineered	Wastewater Treatment				1977087.993.PATRIC
MBS0392969.1	SAMN17574149	Bacteria, Pseudomonadota	Pseudomonadota	d__Bacteria;p__Pseudomonadota;c__Gammaproteobacteria;o__Steroidobacterales;f__Steroidobacteraceae;g__SZAS-83;s__SZAS-83 sp018241545	Gammaproteobacteria	1977087.995.PATRIC	1977087.995.PATRIC	1977087.995.PATRIC	activated sludge	Engineered	Wastewater Treatment
MBS0398535.1	SAMN17574150	Bacteria, Pseudomonadota	Pseudomonadota	d__Bacteria;p__Pseudomonadota;c__Gammaproteobacteria;o__Steroidobacterales;f__Steroidobacteraceae;g__TMP-86;s__	Gammaproteobacteria	1977087.998.PATRIC	1977087.998.PATRIC	1977087.998.PATRIC	activated sludge	Engineered	Wastewater Treatment
MBS0336880.1	SAMN17574145	Bacteria, Pseudomonadota	Pseudomonadota	d__Bacteria;p__Pseudomonadota;c__Gammaproteobacteria;o__Burkholderiales;f__SG8-39;g__SZAS-79;s__SZAS-79 sp018241645	Gammaproteobacteria	1977087.999.PATRIC	1977087.999.PATRIC	1977087.999.PATRIC	activated sludge	Engineered	Wastewater Treatment
AZV92920.1	SAMN06350661	Bacteria, Pseudomonadota, Betaproteobacteria, Burkholderiales, Alcaligenaceae, Bordetella	Betaproteobacteria	d__Bacteria;p__Pseudomonadota;c__Gammaproteobacteria;o__Burkholderiales;f__Burkholderiaceae_C;g__Kerstersia;s__Kerstersia gyiorum	Gammaproteobacteria	1977852.3.PATRIC	1977852.3.PATRIC	1977852.3.PATRIC						Human, Homo sapiens
OTG64776.1	SAMN06641970	Bacteria, Pseudomonadota, Gammaproteobacteria, Moraxellales, Moraxellaceae, Acinetobacter	Gammaproteobacteria	d__Bacteria;p__Pseudomonadota;c__Gammaproteobacteria;o__Pseudomonadales;f__Moraxellaceae;g__Acinetobacter;s__Acinetobacter silvestris	Gammaproteobacteria	1977882.3.PATRIC	1977882.3.PATRIC	1977882.3.PATRIC	Mud from a seasonal forest creek	Enviromental	Terrestrial	Other				100	2
PIT73096.1	SAMN06661523	Bacteria, Pseudomonadota, Betaproteobacteria, Burkholderiales, Comamonadaceae, Limnohabitans	Betaproteobacteria	d__Bacteria;p__Pseudomonadota;c__Gammaproteobacteria;o__Burkholderiales;f__Burkholderiaceae_B;g__Limnohabitans;s__Limnohabitans sp002778315	Gammaproteobacteria	1977908.3.PATRIC	1977908.3.PATRIC	1977908.3.PATRIC	humic pond in Novohradske mountains	Enviromental	Aquatic	Fresh Water	env_biome:freshwater			100	0
PUE44310.1	SAMN06661514	Bacteria, Pseudomonadota, Betaproteobacteria, Burkholderiales, Comamonadaceae, Limnohabitans	Betaproteobacteria	d__Bacteria;p__Pseudomonadota;c__Gammaproteobacteria;o__Burkholderiales;f__Burkholderiaceae_B;g__Limnohabitans_A;s__Limnohabitans_A sp003063645	Gammaproteobacteria	1977911.3.PATRIC	1977911.3.PATRIC	1977911.3.PATRIC	drinking water reservoir	Enviromental	Aquatic	Fresh Water	env_biome:freshwater			100	0
MBL03154.1	SAMN07618231	Bacteria, Acidobacteriota	Acidobacteriota	d__Bacteria;p__Acidobacteriota;c__Vicinamibacteria;o__Vicinamibacterales;f__UBA823;g__UBA8106;s__UBA8106 sp002696705	Acidobacteriota	1978231.13.PATRIC	1978231.13.PATRIC	1978231.13.PATRIC	marine water sample	Enviromental	Aquatic	Marine	env_biome:marine pelagic biome			85.9	6.9
MBM41796.1	SAMN07618228	Bacteria, Acidobacteriota	Acidobacteriota	d__Bacteria;p__Acidobacteriota;c__Vicinamibacteria;o__Vicinamibacterales;f__UBA8438;g__UBA2994;s__UBA2994 sp002346545	Acidobacteriota	1978231.16.PATRIC	1978231.16.PATRIC	1978231.16.PATRIC	marine water sample	Enviromental	Aquatic	Marine	env_biome:marine pelagic biome			80.8	7
MBP99172.1	SAMN07618222	Bacteria, Acidobacteriota	Acidobacteriota	d__Bacteria;p__Acidobacteriota;c__Vicinamibacteria;o__Vicinamibacterales;f__UBA8438;g__NP936;s__NP936 sp002726085	Acidobacteriota	1978231.18.PATRIC	1978231.18.PATRIC	1978231.18.PATRIC	marine water sample	Enviromental	Aquatic	Marine	env_biome:marine pelagic biome			92.3	3.4
MBU23495.1	SAMN07618221	Bacteria, Acidobacteriota	Acidobacteriota	d__Bacteria;p__Acidobacteriota;c__Vicinamibacteria;o__Vicinamibacterales;f__UBA823;g__UBA2161;s__UBA2161 sp002730525	Acidobacteriota	1978231.19.PATRIC	1978231.19.PATRIC	1978231.19.PATRIC	marine water sample	Enviromental	Aquatic	Marine	env_biome:marine pelagic biome			95.5	1.3
HCR00518.1	SAMN08020393	Bacteria, Acidobacteriota	Acidobacteriota	d__Bacteria;p__Acidobacteriota;c__Vicinamibacteria;o__Vicinamibacterales;f__UBA8438;g__UBA9620;s__UBA9620 sp003533545	Acidobacteriota	1978231.255.PATRIC	1978231.255.PATRIC	1978231.255.PATRIC	marine	Enviromental	Aquatic	Marine				81.4	12.5
MAG71965.1	SAMN07618216	Bacteria, Acidobacteriota	Acidobacteriota	d__Bacteria;p__Acidobacteriota;c__Vicinamibacteria;o__Vicinamibacterales;f__UBA823;g__UBA2161;s__UBA2161 sp002328835	Acidobacteriota	1978231.3.PATRIC	1978231.3.PATRIC	1978231.3.PATRIC	marine water sample	Enviromental	Aquatic	Marine	env_biome:marine pelagic biome			96.8	6.8
MXY24523.1	SAMN12598342	Bacteria, Acidobacteriota	Acidobacteriota	d__Bacteria;p__Acidobacteriota;c__Vicinamibacteria;o__Vicinamibacterales;f__UBA8438;g__VXRJ01;s__VXRJ01 sp009838525	Acidobacteriota	1978231.395.PATRIC	1978231.395.PATRIC	1978231.395.PATRIC						Ircinia ramosa
MAM85289.1	SAMN07618217	Bacteria, Acidobacteriota	Acidobacteriota	d__Bacteria;p__Acidobacteriota;c__Vicinamibacteria;o__Vicinamibacterales;f__UBA823;g__UBA823;s__UBA823 sp002296225	Acidobacteriota	1978231.4.PATRIC	1978231.4.PATRIC	1978231.4.PATRIC	marine water sample	Enviromental	Aquatic	Marine	env_biome:marine pelagic biome			83.3	3
HIE92095.1	SAMN10967687	Bacteria, Acidobacteriota	Acidobacteriota	d__Bacteria;p__Acidobacteriota;c__Vicinamibacteria;o__Vicinamibacterales;f__UBA8438;g__UBA8438;s__	Acidobacteriota	1978231.472.PATRIC	1978231.472.PATRIC	1978231.472.PATRIC	Guaymas Basin Hydrothermal plume metagenome	Enviromental	Aquatic	Extreme
HIC58316.1	SAMN10967498	Bacteria, Acidobacteriota	Acidobacteriota	d__Bacteria;p__Acidobacteriota;c__Vicinamibacteria;o__Vicinamibacterales;f__UBA8438;g__DTWD01;s__DTWD01 sp012963185	Acidobacteriota	1978231.473.PATRIC	1978231.473.PATRIC	1978231.473.PATRIC	Dilute Hydrothermal Plume	Enviromental	Aquatic	Extreme
MBD93623.1	SAMN07618227	Bacteria, Acidobacteriota	Acidobacteriota	d__Bacteria;p__Acidobacteriota;c__Vicinamibacteria;o__Vicinamibacterales;f__UBA8438;g__UBA8438;s__UBA8438 sp002712885	Acidobacteriota	1978231.7.PATRIC	1978231.7.PATRIC	1978231.7.PATRIC	marine water sample	Enviromental	Aquatic	Marine	env_biome:marine pelagic biome			83.3	4.4
MBP7779902.1	SAMN18118955	Bacteria, Acidobacteriota	Acidobacteriota	d__Bacteria;p__Acidobacteriota;c__Vicinamibacteria;o__Vicinamibacterales;f__UBA2999;g__CADEFD01;s__CADEFD01 sp018000455	Acidobacteriota	1978231.718.PATRIC	1978231.718.PATRIC	1978231.718.PATRIC	wastewater	Engineered	Wastewater
MBS1817022.1	SAMN17573896	Bacteria, Acidobacteriota	Acidobacteriota	d__Bacteria;p__Acidobacteriota;c__Vicinamibacteria;o__Vicinamibacterales;f__UBA2999;g__WHSN01;s__WHSN01 sp018268955	Acidobacteriota	1978231.742.PATRIC	1978231.742.PATRIC	1978231.742.PATRIC	activated sludge	Engineered	Wastewater Treatment
MBE41255.1	SAMN07618225	Bacteria, Acidobacteriota	Acidobacteriota	d__Bacteria;p__Acidobacteriota;c__Vicinamibacteria;o__Vicinamibacterales;f__UBA823;g__UBA11600;s__UBA11600 sp002717745	Acidobacteriota	1978231.8.PATRIC	1978231.8.PATRIC	1978231.8.PATRIC	marine water sample	Enviromental	Aquatic	Marine	env_biome:marine pelagic biome			82.7	10.4
MBE56578.1	SAMN07618224	Bacteria, Acidobacteriota	Acidobacteriota	d__Bacteria;p__Acidobacteriota;c__Vicinamibacteria;o__Vicinamibacterales;f__UBA823;g__UBA11600;s__UBA11600 sp002714165	Acidobacteriota	1978231.9.PATRIC	1978231.9.PATRIC	1978231.9.PATRIC	marine water sample	Enviromental	Aquatic	Marine	env_biome:marine pelagic biome			78.8	4.7
NRB55325.1	SAMN14675797	Bacteria, Pseudomonadota, Gammaproteobacteria, Oceanospirillales, Halomonadaceae, Salinicola	Gammaproteobacteria	d__Bacteria;p__Pseudomonadota;c__Gammaproteobacteria;o__Pseudomonadales;f__Halomonadaceae;g__Salinicola;s__Salinicola sp002695065	Gammaproteobacteria	1978524.4.PATRIC	1978524.4.PATRIC	1978524.4.PATRIC	ocean water from marine abyssalpelagic zone	Enviromental	Aquatic	Marine
MAO50858.1	SAMN07619860	Bacteria, Pseudomonadota, Betaproteobacteria, Burkholderiales, Alcaligenaceae, Pusillimonas	Betaproteobacteria	d__Bacteria;p__Pseudomonadota;c__Gammaproteobacteria;o__Burkholderiales;f__Burkholderiaceae_C;g__Pusillimonas_A;s__Pusillimonas_A sp002384935	Gammaproteobacteria	1979962.3.PATRIC	1979962.3.PATRIC	1979962.3.PATRIC	marine water sample	Enviromental	Aquatic	Marine	env_biome:marine pelagic biome			98.7	1.3
MBF24414.1	SAMN07619862	Bacteria, Pseudomonadota, Betaproteobacteria, Burkholderiales, Alcaligenaceae, Pusillimonas	Betaproteobacteria	d__Bacteria;p__Pseudomonadota;c__Gammaproteobacteria;o__Burkholderiales;f__Burkholderiaceae_C;g__Pusillimonas_A;s__Pusillimonas_A maritima	Gammaproteobacteria	1979962.6.PATRIC	1979962.6.PATRIC	1979962.6.PATRIC	marine water sample	Enviromental	Aquatic	Marine	env_biome:marine pelagic biome			94.9	9.8
MBT8085735.1	SAMN19247003	Bacteria, Pseudomonadota, Gammaproteobacteria, Chromatiales, Woeseiaceae, Woeseia	Gammaproteobacteria	d__Bacteria;p__Pseudomonadota;c__Gammaproteobacteria;o__Woeseiales;f__Woeseiaceae;g__Woeseia;s__Woeseia sp013003155	Gammaproteobacteria	1980636.14.PATRIC	1980636.14.PATRIC	1980636.14.PATRIC	Beach sand	Enviromental	Terrestrial	Sand
AKU10932.1	SAMN03342159	Bacteria, Pseudomonadota, Betaproteobacteria, Rhodocyclales, Zoogloeaceae, Azoarcus	Betaproteobacteria	d__Bacteria;p__Pseudomonadota;c__Gammaproteobacteria;o__Burkholderiales;f__Rhodocyclaceae;g__Aromatoleum;s__Aromatoleum sp001190925	Gammaproteobacteria	198107.6.PATRIC	198107.6.PATRIC	198107.6.PATRIC	reisolated from a DSMZ cell culture	Other					198107.6.PATRIC	100	2.5
ARU87991.1	SAMN06768091	Bacteria, Pseudomonadota, Gammaproteobacteria, Pseudomonadales, Pseudomonadaceae, Pseudomonas	Gammaproteobacteria	d__Bacteria;p__Pseudomonadota;c__Gammaproteobacteria;o__Pseudomonadales;f__Pseudomonadaceae;g__Pseudomonas_E;s__Pseudomonas_E sp002163625	Gammaproteobacteria	1981174.3.PATRIC	1981174.3.PATRIC	1981174.3.PATRIC	soil	Enviromental	Terrestrial	Soil				99.6	0.8
QDX81900.1	SAMN06690189	Bacteria, Pseudomonadota, Betaproteobacteria, Nitrosomonadales, Sterolibacteriaceae, Denitratisoma	Betaproteobacteria	d__Bacteria;p__Pseudomonadota;c__Gammaproteobacteria;o__Burkholderiales;f__Rhodocyclaceae;g__Denitratisoma;s__Denitratisoma sp007833355	Gammaproteobacteria	1981880.3.PATRIC	1981880.3.PATRIC	1981880.3.PATRIC
OSZ73278.1	SAMN06840507	Bacteria, Pseudomonadota, Betaproteobacteria, Burkholderiales, Comamonadaceae, Hydrogenophaga	Betaproteobacteria	d__Bacteria;p__Pseudomonadota;c__Gammaproteobacteria;o__Burkholderiales;f__Burkholderiaceae_B;g__Hydrogenophaga;s__Hydrogenophaga sp002127265	Gammaproteobacteria	1985169.3.PATRIC	1985169.3.PATRIC	1985169.3.PATRIC								100	0
SDN97049.1	SAMN05216193	Bacteria, Pseudomonadota, Gammaproteobacteria, Pseudomonadales, Pseudomonadaceae, Pseudomonas	Gammaproteobacteria	d__Bacteria;p__Pseudomonadota;c__Gammaproteobacteria;o__Pseudomonadales;f__Pseudomonadaceae;g__Pseudomonas;s__Pseudomonas jinjuensis	Gammaproteobacteria	198616.7.PATRIC	198616.7.PATRIC	198616.7.PATRIC							198616.7.PATRIC
OUU20996.1	SAMN06971902	Bacteria, Bacteroidota, Flavobacteriia, Flavobacteriales, Flavobacteriaceae	Bacteroidota	d__Bacteria;p__Bacteroidota;c__Bacteroidia;o__Flavobacteriales;f__Flavobacteriaceae;g__MS024-2A;s__MS024-2A sp002167945	Bacteroidota	1986717.3.PATRIC	1986717.3.PATRIC	1986717.3.PATRIC	seawater	Enviromental	Aquatic	Marine	env_biome:marine photic zone			89.1	0.2
OUU47592.1	SAMN06971922	Bacteria, Bacteroidota, Flavobacteriia, Flavobacteriales, Flavobacteriaceae	Bacteroidota	d__Bacteria;p__Bacteroidota;c__Bacteroidia;o__Flavobacteriales;f__Flavobacteriaceae;g__MS024-2A;s__MS024-2A sp002167525	Bacteroidota	1986718.3.PATRIC	1986718.3.PATRIC	1986718.3.PATRIC	seawater	Enviromental	Aquatic	Marine	env_biome:marine photic zone			69.8	4
RPG58090.1	SAMN06971935	Bacteria, Bacteroidota, Flavobacteriia, Flavobacteriales, Flavobacteriaceae	Bacteroidota	d__Bacteria;p__Bacteroidota;c__Bacteroidia;o__Flavobacteriales;f__Flavobacteriaceae;g__UBA724;s__UBA724 sp002171575	Bacteroidota	1986719.3.PATRIC	1986719.3.PATRIC	1986719.3.PATRIC	seawater	Enviromental	Aquatic	Marine	env_biome:marine photic zone			86.1	3.2
OUU76198.1	SAMN06971923	Bacteria, Pseudomonadota, Gammaproteobacteria, Methylococcales, Methylococcaceae	Gammaproteobacteria	d__Bacteria;p__Pseudomonadota;c__Gammaproteobacteria;o__Ga0077536_A;f__Ga0077536_A;g__TMED69;s__TMED69 sp002170535	Gammaproteobacteria	1986766.3.PATRIC	1986766.3.PATRIC	1986766.3.PATRIC	seawater	Enviromental	Aquatic	Marine	env_biome:marine photic zone			65.1	0.8
OUU78786.1	SAMN06971932	Bacteria, Pseudomonadota, Gammaproteobacteria	Gammaproteobacteria	d__Bacteria;p__Pseudomonadota;c__Gammaproteobacteria;o__UBA6522;f__UBA6522;g__TMED78;s__TMED78 sp002171615	Gammaproteobacteria	1986767.3.PATRIC	1986767.3.PATRIC	1986767.3.PATRIC	seawater	Enviromental	Aquatic	Marine	env_biome:marine photic zone			79.8	0.6
ARU29705.1	SAMN06842957	Bacteria, Pseudomonadota, Gammaproteobacteria, Cellvibrionales, Cellvibrionaceae, Cellvibrio	Gammaproteobacteria	d__Bacteria;p__Pseudomonadota;c__Gammaproteobacteria;o__Pseudomonadales;f__Cellvibrionaceae;g__Cellvibrio;s__Cellvibrio sp002162135	Gammaproteobacteria	1987723.3.PATRIC	1987723.3.PATRIC	1987723.3.PATRIC	Freshwater Pond	Enviromental	Aquatic	Fresh Water				100	0.1
OXM25150.1	SAMN07126171	Bacteria, Pseudomonadota, Gammaproteobacteria, Enterobacterales, Erwiniaceae, Pantoea	Gammaproteobacteria	d__Bacteria;p__Pseudomonadota;c__Gammaproteobacteria;o__Enterobacterales;f__Enterobacteriaceae;g__Pantoea;s__Pantoea brenneri	Gammaproteobacteria	1990688.3.PATRIC	1990688.3.PATRIC	1990688.3.PATRIC	endophyte	Host-associated	Plant			Salix atrocinerea	1990688.3.PATRIC	100	1.8
SCY11910.1	SAMN05216420	Bacteria, Pseudomonadota, Betaproteobacteria, Nitrosomonadales, Nitrosomonadaceae, Nitrosospira	Betaproteobacteria	d__Bacteria;p__Pseudomonadota;c__Gammaproteobacteria;o__Burkholderiales;f__Nitrosomonadaceae;g__Nitrosospira;s__Nitrosospira sp900102495	Gammaproteobacteria	200120.3.PATRIC	200120.3.PATRIC	200120.3.PATRIC								100	0
PXW86061.1	SAMN08778761	Bacteria, Pseudomonadota, Betaproteobacteria, Nitrosomonadales, Nitrosomonadaceae, Nitrosomonas	Betaproteobacteria	d__Bacteria;p__Pseudomonadota;c__Gammaproteobacteria;o__Burkholderiales;f__Nitrosomonadaceae;g__Nitrosomonas;s__Nitrosomonas sp003201565	Gammaproteobacteria	200124.3.PATRIC	200124.3.PATRIC	200124.3.PATRIC								100	1
NLD67853.1	SAMN13894502	Bacteria, Pseudomonadota, Betaproteobacteria, Burkholderiales, Burkholderiaceae, Limnobacter	Betaproteobacteria	d__Bacteria;p__Pseudomonadota;c__Gammaproteobacteria;o__Burkholderiales;f__Burkholderiaceae_A;g__Zeimonas;s__Zeimonas sp012513825	Gammaproteobacteria	2003368.7.PATRIC	2003368.7.PATRIC	2003368.7.PATRIC	anaerobic digestion of organic wastes under variable temperature conditions and feedstocks	Engineered	Other
MCB0628312.1	SAMN14562882	Bacteria, Bacteroidota, Saprospiria, Saprospirales, Lewinellaceae, Lewinella	Bacteroidota	d__Bacteria;p__Bacteroidota;c__Bacteroidia;o__Chitinophagales;f__Saprospiraceae;g__Flavilitoribacter;s__Flavilitoribacter sp020436695	Bacteroidota	2004506.11.PATRIC	2004506.11.PATRIC	2004506.11.PATRIC	activated sludge from Shatin waste water treatment plant collected monthly from 2007 through 2015	Engineered	Wastewater Treatment
AZP69827.1	SAMN10536902	Bacteria, Pseudomonadota, Gammaproteobacteria, Pseudomonadales, Pseudomonadaceae, Pseudomonas	Gammaproteobacteria	d__Bacteria;p__Pseudomonadota;c__Gammaproteobacteria;o__Pseudomonadales;f__Pseudomonadaceae;g__Pseudomonas_E;s__Pseudomonas_E cremoris	Gammaproteobacteria	200451.21.PATRIC	200451.21.PATRIC	200451.21.PATRIC	contaminated transfused red blood cell unit	Host-associated	Human				200451.21.PATRIC
MPZ20605.1	SAMN12830864	Bacteria, Acidobacteriota, Vicinamibacteria, Vicinamibacterales, Vicinamibacteraceae, Luteitalea	Acidobacteriota	d__Bacteria;p__Acidobacteriota;c__Vicinamibacteria;o__Vicinamibacterales;f__Vicinamibacteraceae;g__WHTT01;s__WHTT01 sp009377605	Acidobacteriota	2004800.4.PATRIC	2004800.4.PATRIC	2004800.4.PATRIC	dinosaur fossil bone	Enviromental	Terrestrial	Other
ATE62445.1	SAMN07178247	Bacteria, Pseudomonadota, Betaproteobacteria, Rhodocyclales, Zoogloeaceae, Thauera	Betaproteobacteria	d__Bacteria;p__Pseudomonadota;c__Gammaproteobacteria;o__Burkholderiales;f__Rhodocyclaceae;g__Thauera;s__Thauera sp002354895	Gammaproteobacteria	2005884.3.PATRIC	2005884.3.PATRIC	2005884.3.PATRIC	sludge	Other					2005884.3.PATRIC	100	2.3
ATD66443.1	SAMN07357069	Bacteria, Pseudomonadota, Gammaproteobacteria, Xanthomonadales, Xanthomonadaceae, Luteimonas	Gammaproteobacteria	d__Bacteria;p__Pseudomonadota;c__Gammaproteobacteria;o__Xanthomonadales;f__Xanthomonadaceae;g__Luteimonas_D;s__Luteimonas_D chenhongjianii	Gammaproteobacteria	2006110.3.PATRIC	2006110.3.PATRIC	2006110.3.PATRIC						plateau pika		98.7	0.3
MBL39427.1	SAMN07620251	Bacteria, Pseudomonadota, Gammaproteobacteria, Xanthomonadales	Gammaproteobacteria	d__Bacteria;p__Pseudomonadota;c__Gammaproteobacteria;o__Xanthomonadales;f__Wenzhouxiangellaceae;g__GCA-2722315;s__GCA-2722315 sp002722315	Gammaproteobacteria	2006849.6.PATRIC	2006849.6.PATRIC		marine water sample	Enviromental	Aquatic	Marine	env_biome:marine pelagic biome			74.9	2.8
MBN8212032.1	SAMN18059908	Bacteria, Pseudomonadota, Gammaproteobacteria, Xanthomonadales	Gammaproteobacteria	d__Bacteria;p__Pseudomonadota;c__Gammaproteobacteria;o__Xanthomonadales;f__Xanthomonadaceae;g__SCMT01;s__SCMT01 sp017302135	Gammaproteobacteria	2006849.66.PATRIC	2006849.66.PATRIC	2006849.66.PATRIC	activated sludge	Engineered	Wastewater Treatment
MBN8481096.1	SAMN18059906	Bacteria, Pseudomonadota, Gammaproteobacteria, Xanthomonadales	Gammaproteobacteria	d__Bacteria;p__Pseudomonadota;c__Gammaproteobacteria;o__Xanthomonadales;f__Rhodanobacteraceae;g__Dokdonella;s__Dokdonella sp017302215	Gammaproteobacteria	2006849.69.PATRIC	2006849.69.PATRIC	2006849.69.PATRIC	activated sludge	Engineered	Wastewater Treatment
MBN8728268.1	SAMN18061521	Bacteria, Pseudomonadota, Gammaproteobacteria, Xanthomonadales	Gammaproteobacteria	d__Bacteria;p__Pseudomonadota;c__Gammaproteobacteria;o__Xanthomonadales;f__Rhodanobacteraceae;g__Dokdonella_A;s__Dokdonella_A sp017305135	Gammaproteobacteria	2006849.72.PATRIC	2006849.72.PATRIC	2006849.72.PATRIC	biofilm fraction from bioreactor innoculated with Activated Sludge Tailings Effluent Remediation (ASTER); culture conditions: molasses with increasing thiocyanate	Engineered	Bioreactor
MBN8735435.1	SAMN18061518	Bacteria, Pseudomonadota, Gammaproteobacteria, Xanthomonadales	Gammaproteobacteria	d__Bacteria;p__Pseudomonadota;c__Gammaproteobacteria;o__Xanthomonadales;f__Rhodanobacteraceae;g__66-474;s__66-474 sp001899805	Gammaproteobacteria	2006849.73.PATRIC	2006849.73.PATRIC	2006849.73.PATRIC	biofilm fraction from bioreactor innoculated with Activated Sludge Tailings Effluent Remediation (ASTER); culture conditions: no molasses with increasing thiocyanate	Engineered	Bioreactor
RPH98174.1	SAMN10417386	Bacteria, Pseudomonadota, Gammaproteobacteria, Xanthomonadales	Gammaproteobacteria	d__Bacteria;p__Pseudomonadota;c__Gammaproteobacteria;o__Xanthomonadales;f__SZUA-36;g__;s__	Gammaproteobacteria	2006849.9.PATRIC	2006849.9.PATRIC	2006849.9.PATRIC	Prairie Pothole Region wetland sediments	Enviromental	Aquatic	Sediment
OWQ48051.1	SAMN07200918	Bacteria, Pseudomonadota, Betaproteobacteria, Burkholderiales, Sphaerotilaceae, Mitsuaria	Betaproteobacteria	d__Bacteria;p__Pseudomonadota;c__Gammaproteobacteria;o__Burkholderiales;f__Burkholderiaceae_B;g__Mitsuaria;s__Mitsuaria noduli	Gammaproteobacteria	2008677.3.PATRIC	2008677.3.PATRIC	2008677.3.PATRIC	Root nodule	Host-associated	Plant		env_biome:Root nodule of Robinia pseudoacacia	Robinia pseudoacacia		100	0
BBD79045.1	SAMD00115724	Bacteria, Pseudomonadota, Gammaproteobacteria, Xanthomonadales, Rhodanobacteraceae, Aerosticca	Gammaproteobacteria	d__Bacteria;p__Pseudomonadota;c__Gammaproteobacteria;o__Xanthomonadales;f__Rhodanobacteraceae;g__Aerosticca;s__Aerosticca soli	Gammaproteobacteria	2010829.3.PATRIC	2010829.3.PATRIC	2010829.3.PATRIC	soil	Enviromental	Terrestrial	Soil
OWP72615.1	SAMN07244154	Bacteria, Pseudomonadota, Gammaproteobacteria, Pseudomonadales, Pseudomonadaceae, Pseudomonas	Gammaproteobacteria	d__Bacteria;p__Pseudomonadota;c__Gammaproteobacteria;o__Pseudomonadales;f__Pseudomonadaceae;g__Pseudomonas_E;s__Pseudomonas_E sp002204795	Gammaproteobacteria	2013577.3.PATRIC	2013577.3.PATRIC	2013577.3.PATRIC	Glacial Collins	Enviromental	Aquatic	Other			2013577.3.PATRIC	100	0.4
PKO94070.1	SAMN06767601	Bacteria, Pseudomonadota, Betaproteobacteria	Betaproteobacteria	d__Bacteria;p__Pseudomonadota;c__Gammaproteobacteria;o__Burkholderiales;f__Methylophilaceae;g__UBA6140;s__UBA6140 sp002842435	Gammaproteobacteria	2013700.3.PATRIC	2013700.3.PATRIC	2013700.3.PATRIC	groundwater	Enviromental	Aquatic	Fresh Water	env_biome:Underground		2013700.3.PATRIC	99.4	1.3
PKO82954.1	SAMN06767603	Bacteria, Pseudomonadota, Betaproteobacteria	Betaproteobacteria	d__Bacteria;p__Pseudomonadota;c__Gammaproteobacteria;o__Burkholderiales;f__Rhodocyclaceae;g__Rugosibacter;s__Rugosibacter sp002842395	Gammaproteobacteria	2013702.3.PATRIC	2013702.3.PATRIC		groundwater	Enviromental	Aquatic	Fresh Water	env_biome:Underground		2013702.3.PATRIC	100	1.9
PKO88599.1	SAMN06767604	Bacteria, Pseudomonadota, Betaproteobacteria	Betaproteobacteria	d__Bacteria;p__Pseudomonadota;c__Gammaproteobacteria;o__Burkholderiales;f__Rhodocyclaceae;g__Azonexus;s__Azonexus sp002842345	Gammaproteobacteria	2013703.3.PATRIC	2013703.3.PATRIC	2013703.3.PATRIC	groundwater	Enviromental	Aquatic	Fresh Water	env_biome:Underground		2013703.3.PATRIC	92.7	12.9
PKO82538.1	SAMN06767605	Bacteria, Pseudomonadota, Betaproteobacteria	Betaproteobacteria	d__Bacteria;p__Pseudomonadota;c__Gammaproteobacteria;o__Burkholderiales;f__Rhodocyclaceae;g__Azoarcus_C;s__Azoarcus_C communis_B	Gammaproteobacteria	2013704.3.PATRIC	2013704.3.PATRIC	2013704.3.PATRIC	groundwater	Enviromental	Aquatic	Fresh Water	env_biome:Underground			93	12.3
PKO67265.1	SAMN06767608	Bacteria, Pseudomonadota, Betaproteobacteria	Betaproteobacteria	d__Bacteria;p__Pseudomonadota;c__Gammaproteobacteria;o__Burkholderiales;f__Burkholderiaceae_B;g__Hydrogenophaga;s__Hydrogenophaga sp002840835	Gammaproteobacteria	2013707.3.PATRIC	2013707.3.PATRIC	2013707.3.PATRIC	groundwater	Enviromental	Aquatic	Fresh Water	env_biome:Underground		2013707.3.PATRIC	96.8	9.1
PKO47985.1	SAMN06767615	Bacteria, Pseudomonadota, Betaproteobacteria	Betaproteobacteria	d__Bacteria;p__Pseudomonadota;c__Gammaproteobacteria;o__Burkholderiales;f__Methylophilaceae;g__Methylotenera;s__Methylotenera sp002842285	Gammaproteobacteria	2013714.3.PATRIC	2013714.3.PATRIC	2013714.3.PATRIC	groundwater	Enviromental	Aquatic	Fresh Water	env_biome:Underground		2013714.3.PATRIC	99.4	0
PKO45963.1	SAMN06767617	Bacteria, Pseudomonadota, Betaproteobacteria	Betaproteobacteria	d__Bacteria;p__Pseudomonadota;c__Gammaproteobacteria;o__Burkholderiales;f__Rhodocyclaceae;g__Azonexus;s__Azonexus sp002840785	Gammaproteobacteria	2013716.3.PATRIC	2013716.3.PATRIC	2013716.3.PATRIC	groundwater	Enviromental	Aquatic	Fresh Water	env_biome:Underground		2013716.3.PATRIC	96.8	9.2
PKO37586.1	SAMN06767619	Bacteria, Pseudomonadota, Betaproteobacteria	Betaproteobacteria	d__Bacteria;p__Pseudomonadota;c__Gammaproteobacteria;o__Burkholderiales;f__Rhodocyclaceae;g__Azonexus;s__Azonexus sp002842145	Gammaproteobacteria	2013718.3.PATRIC	2013718.3.PATRIC	2013718.3.PATRIC	groundwater	Enviromental	Aquatic	Fresh Water	env_biome:Underground		2013718.3.PATRIC	93.3	11.3
PKO31646.1	SAMN06767620	Bacteria, Pseudomonadota, Betaproteobacteria	Betaproteobacteria	d__Bacteria;p__Pseudomonadota;c__Gammaproteobacteria;o__Burkholderiales;f__Rhodocyclaceae;g__Azonexus;s__Azonexus sp002840765	Gammaproteobacteria	2013719.3.PATRIC	2013719.3.PATRIC	2013719.3.PATRIC	groundwater	Enviromental	Aquatic	Fresh Water	env_biome:Underground			100	4
PKO25297.1	SAMN06767621	Bacteria, Pseudomonadota, Betaproteobacteria	Betaproteobacteria	d__Bacteria;p__Pseudomonadota;c__Gammaproteobacteria;o__Burkholderiales;f__Methylophilaceae;g__UBA6140;s__UBA6140 sp002842135	Gammaproteobacteria	2013720.3.PATRIC	2013720.3.PATRIC	2013720.3.PATRIC	groundwater	Enviromental	Aquatic	Fresh Water	env_biome:Underground		2013720.3.PATRIC	87.4	17.6
PKO30404.1	SAMN06767622	Bacteria, Pseudomonadota, Betaproteobacteria	Betaproteobacteria	d__Bacteria;p__Pseudomonadota;c__Gammaproteobacteria;o__Burkholderiales;f__Burkholderiaceae_B;g__Hydrogenophaga;s__Hydrogenophaga sp002842215	Gammaproteobacteria	2013721.3.PATRIC	2013721.3.PATRIC	2013721.3.PATRIC	groundwater	Enviromental	Aquatic	Fresh Water	env_biome:Underground		2013721.3.PATRIC	100	3.1
PKM28899.1	SAMN06767712	Bacteria, Pseudomonadota, Gammaproteobacteria	Gammaproteobacteria	d__Bacteria;p__Pseudomonadota;c__Gammaproteobacteria;o__Pseudomonadales;f__Pseudomonadaceae;g__Halopseudomonas;s__Halopseudomonas sp002840055	Gammaproteobacteria	2013793.3.PATRIC	2013793.3.PATRIC	2013793.3.PATRIC	groundwater	Enviromental	Aquatic	Fresh Water	env_biome:Underground			80.6	5.2
PKM23646.1	SAMN06767714	Bacteria, Pseudomonadota, Gammaproteobacteria	Gammaproteobacteria	d__Bacteria;p__Pseudomonadota;c__Gammaproteobacteria;o__Pseudomonadales;f__Pseudomonadaceae;g__Pseudomonas_E;s__Pseudomonas_E sp002840155	Gammaproteobacteria	2013795.3.PATRIC	2013795.3.PATRIC	2013795.3.PATRIC	groundwater	Enviromental	Aquatic	Fresh Water	env_biome:Underground			100	3.6
PKM19945.1	SAMN06767716	Bacteria, Pseudomonadota, Gammaproteobacteria	Gammaproteobacteria	d__Bacteria;p__Pseudomonadota;c__Gammaproteobacteria;o__Enterobacterales_A;f__Alteromonadaceae;g__Rheinheimera;s__Rheinheimera sp002840125	Gammaproteobacteria	2013797.3.PATRIC	2013797.3.PATRIC	2013797.3.PATRIC	groundwater	Enviromental	Aquatic	Fresh Water	env_biome:Underground			99	1.5
ASK35698.1	SAMN07256653	Bacteria, Pseudomonadota, Gammaproteobacteria, Oceanospirillales, Alcanivoracaceae, Alcanivorax	Gammaproteobacteria	d__Bacteria;p__Pseudomonadota;c__Gammaproteobacteria;o__Pseudomonadales;f__Alcanivoracaceae;g__Alcanivorax;s__Alcanivorax mobilis	Gammaproteobacteria	2014542.3.PATRIC	2014542.3.PATRIC	2014542.3.PATRIC	coastal sediment from Newfoundland, north Atlantic Canada	Enviromental	Aquatic	Marine				100	10.6
OYT99270.1	SAMN07280680	Bacteria, Pseudomonadota, Betaproteobacteria, Burkholderiales	Betaproteobacteria	d__Bacteria;p__Pseudomonadota;c__Gammaproteobacteria;o__Burkholderiales;f__Burkholderiaceae_B;g__PBB1;s__PBB1 sp002255905	Gammaproteobacteria	2015563.3.PATRIC	2015563.3.PATRIC	2015563.3.PATRIC	Clonal culture of Asterionella formosa BG1 isolated from Esthwaite Water	Enviromental	Aquatic	Other		Asterionella formosa BG1		100	0
OYU11445.1	SAMN07280678	Bacteria, Pseudomonadota, Betaproteobacteria, Burkholderiales, Comamonadaceae	Betaproteobacteria	d__Bacteria;p__Pseudomonadota;c__Gammaproteobacteria;o__Burkholderiales;f__Burkholderiaceae_B;g__Limnohabitans_A;s__Limnohabitans_A sp002256145	Gammaproteobacteria	2015580.3.PATRIC	2015580.3.PATRIC	2015580.3.PATRIC	Clonal culture of Asterionella formosa BG1 isolated from Esthwaite Water	Enviromental	Aquatic	Other		Asterionella formosa BG1		100	1.2
OYU31941.1	SAMN07280679	Bacteria, Pseudomonadota, Betaproteobacteria, Burkholderiales, Comamonadaceae	Betaproteobacteria	d__Bacteria;p__Pseudomonadota;c__Gammaproteobacteria;o__Burkholderiales;f__Burkholderiaceae_B;g__Limnohabitans_A;s__Limnohabitans_A sp002255935	Gammaproteobacteria	2015581.3.PATRIC	2015581.3.PATRIC	2015581.3.PATRIC	Clonal culture of Asterionella formosa BG1 isolated from Esthwaite Water	Enviromental	Aquatic	Other		Asterionella formosa BG1		100	11.9
QID17476.1	SAMN14086252	Bacteria, Pseudomonadota, Betaproteobacteria, Rhodocyclales, Zoogloeaceae, Nitrogeniibacter	Betaproteobacteria	d__Bacteria;p__Pseudomonadota;c__Gammaproteobacteria;o__Burkholderiales;f__Rhodocyclaceae;g__Nitrogeniibacter;s__Nitrogeniibacter mangrovi	Gammaproteobacteria	2016596.3.PATRIC	2016596.3.PATRIC	2016596.3.PATRIC	mangrove sediment	Enviromental	Aquatic	Sediment			2016596.3.PATRIC
MBS7325550.1	SAMN18905548	Bacteria, Pseudomonadota, Gammaproteobacteria, Pseudomonadales, Pseudomonadaceae, Thiopseudomonas	Gammaproteobacteria	d__Bacteria;p__Pseudomonadota;c__Gammaproteobacteria;o__Pseudomonadales;f__Pseudomonadaceae;g__Thiopseudomonas;s__Thiopseudomonas sp018384595	Gammaproteobacteria	2020873.9.PATRIC	2020873.9.PATRIC	2020873.9.PATRIC	porcine fecal sample	Host-associated	Animal			pig	2020873.9.PATRIC
NYT60220.1	SAMN15438387	Bacteria, Pseudomonadota, Betaproteobacteria, Burkholderiales, Alcaligenaceae	Betaproteobacteria	d__Bacteria;p__Pseudomonadota;c__Gammaproteobacteria;o__Burkholderiales;f__Burkholderiaceae_C;g__Pusillimonas_C;s__Pusillimonas_C sp013416405	Gammaproteobacteria	2021368.25.PATRIC	2021368.25.PATRIC	2021368.25.PATRIC	landfill leachate-treating activated sludge bioreactor	Engineered	Bioreactor
NYT83316.1	SAMN15438393	Bacteria, Pseudomonadota, Betaproteobacteria, Burkholderiales, Alcaligenaceae	Betaproteobacteria	d__Bacteria;p__Pseudomonadota;c__Gammaproteobacteria;o__Burkholderiales;f__Burkholderiaceae_C;g__Parapusillimonas;s__Parapusillimonas sp013416435	Gammaproteobacteria	2021368.26.PATRIC	2021368.26.PATRIC	2021368.26.PATRIC	landfill leachate-treating activated sludge bioreactor	Engineered	Bioreactor
NYT60989.1	SAMN15438389	Bacteria, Pseudomonadota, Betaproteobacteria, Burkholderiales, Alcaligenaceae	Betaproteobacteria	d__Bacteria;p__Pseudomonadota;c__Gammaproteobacteria;o__Burkholderiales;f__Burkholderiaceae_C;g__Candidimonas_A;s__Candidimonas_A sp013416445	Gammaproteobacteria	2021368.27.PATRIC	2021368.27.PATRIC	2021368.27.PATRIC	landfill leachate-treating activated sludge bioreactor	Engineered	Bioreactor
NYT23457.1	SAMN15438388	Bacteria, Pseudomonadota, Betaproteobacteria, Burkholderiales, Alcaligenaceae	Betaproteobacteria	d__Bacteria;p__Pseudomonadota;c__Gammaproteobacteria;o__Burkholderiales;f__Burkholderiaceae_C;g__JACCES01;s__JACCES01 sp013416455	Gammaproteobacteria	2021368.29.PATRIC	2021368.29.PATRIC	2021368.29.PATRIC	landfill leachate-treating activated sludge bioreactor	Engineered	Bioreactor
RCL72732.1	SAMN08905469	Bacteria, Bacteroidota, Flavobacteriia, Flavobacteriales	Bacteroidota	d__Bacteria;p__Bacteroidota;c__Bacteroidia;o__Flavobacteriales;f__Flavobacteriaceae;g__UBA7446;s__UBA7446 sp002470745	Bacteroidota	2021391.101.PATRIC	2021391.101.PATRIC	2021391.101.PATRIC	marine water	Enviromental	Aquatic	Marine	env_biome:marine biome			97.1	0
RZP10944.1	SAMN10841234	Bacteria, Bacteroidota, Flavobacteriia, Flavobacteriales	Bacteroidota	d__Bacteria;p__Bacteroidota;c__Bacteroidia;o__Flavobacteriales;f__Flavobacteriaceae;g__TMED96;s__TMED96 sp002171475	Bacteroidota	2021391.161.PATRIC	2021391.161.PATRIC	2021391.161.PATRIC	marine water	Enviromental	Aquatic	Marine
RZP10797.1	SAMN10841235	Bacteria, Bacteroidota, Flavobacteriia, Flavobacteriales	Bacteroidota	d__Bacteria;p__Bacteroidota;c__Bacteroidia;o__Flavobacteriales;f__Flavobacteriaceae;g__MED-G14;s__MED-G14 sp004321735	Bacteroidota	2021391.162.PATRIC	2021391.162.PATRIC	2021391.162.PATRIC	marine water	Enviromental	Aquatic	Marine
MAV81673.1	SAMN07619056	Bacteria, Bacteroidota, Flavobacteriia, Flavobacteriales	Bacteroidota	d__Bacteria;p__Bacteroidota;c__Bacteroidia;o__Flavobacteriales;f__Flavobacteriaceae;g__MAG-121220-bin8;s__MAG-121220-bin8 sp002705485	Bacteroidota	2021391.38.PATRIC	2021391.38.PATRIC		marine water sample	Enviromental	Aquatic	Marine	env_biome:marine pelagic biome			92.4	7.6
MBA21911.1	SAMN07620296	Bacteria, Bacteroidota, Flavobacteriia, Flavobacteriales, Flavobacteriaceae, Candidatus Arcticimaribacter	Bacteroidota	d__Bacteria;p__Bacteroidota;c__Bacteroidia;o__Flavobacteriales;f__Flavobacteriaceae;g__Arcticimaribacter;s__Arcticimaribacter sp002708445	Bacteroidota	2021391.47.PATRIC	2021391.47.PATRIC		marine water sample	Enviromental	Aquatic	Marine	env_biome:marine pelagic biome			90.5	5
NMM26193.1	SAMN14614517	Bacteria, Pseudomonadota, Betaproteobacteria, Burkholderiales, Oxalobacteraceae, Glaciimonas	Betaproteobacteria	d__Bacteria;p__Pseudomonadota;c__Gammaproteobacteria;o__Burkholderiales;f__Burkholderiaceae;g__AVCC01;s__AVCC01 sp012927585	Gammaproteobacteria	2021635.3.PATRIC	2021635.3.PATRIC	2021635.3.PATRIC	sulfate amended sediment enrichment culture	Enviromental	Other				2021635.3.PATRIC
NMM37479.1	SAMN14614514	Bacteria, Pseudomonadota, Betaproteobacteria, Burkholderiales, Oxalobacteraceae, Glaciimonas	Betaproteobacteria	d__Bacteria;p__Pseudomonadota;c__Gammaproteobacteria;o__Burkholderiales;f__Burkholderiaceae;g__AVCC01;s__AVCC01 sp012927625	Gammaproteobacteria	2021635.4.PATRIC	2021635.4.PATRIC	2021635.4.PATRIC	carbon dioxide amended sediment enrichment culture	Engineered	Other				2021635.4.PATRIC
POP50275.1	SAMN07405751	Bacteria, Pseudomonadota, Gammaproteobacteria, Enterobacterales, Enterobacteriaceae, Superficieibacter	Gammaproteobacteria	d__Bacteria;p__Pseudomonadota;c__Gammaproteobacteria;o__Enterobacterales;f__Enterobacteriaceae;g__Superficieibacter;s__Superficieibacter electus	Gammaproteobacteria	2022662.3.PATRIC	2022662.3.PATRIC	2022662.3.PATRIC	bedside rail in hospital ICU	Engineered	Built Environment					99.1	1.7
RRZ93817.1	SAMN10248984	Bacteria, Pseudomonadota, Gammaproteobacteria, Enterobacterales, Erwiniaceae, Erwinia	Gammaproteobacteria	d__Bacteria;p__Pseudomonadota;c__Gammaproteobacteria;o__Enterobacterales;f__Enterobacteriaceae;g__Erwinia;s__Erwinia sp003937915	Gammaproteobacteria	2022746.3.PATRIC	2022746.3.PATRIC	2022746.3.PATRIC	alcohol foam dispenser in hospital intensive care unit	Engineered	Built Environment				2022746.3.PATRIC
QVL46941.1	SAMN18869341	Bacteria, Pseudomonadota, Gammaproteobacteria, Chromatiales, Chromatiaceae, Thiocapsa	Gammaproteobacteria	d__Bacteria;p__Pseudomonadota;c__Gammaproteobacteria;o__Chromatiales;f__Chromatiaceae;g__Thiocapsa;s__Thiocapsa sp018399035	Gammaproteobacteria	2024551.4.PATRIC	2024551.4.PATRIC	2024551.4.PATRIC	Lake Shunet	Enviromental	Aquatic	Fresh Water
MBT5259169.1	SAMN14915533	Bacteria, Nitrospinae/Tectomicrobia group, Nitrospinota, Nitrospinia, Nitrospinales, Nitrospinaceae, Nitrospina	Nitrospinota	d__Bacteria;p__Nitrospinota;c__Nitrospinia;o__Nitrospinales;f__Nitrospinaceae;g__Nitromaritima;s__Nitromaritima sp018647025	Nitrospinota	2024844.38.PATRIC	2024844.38.PATRIC	2024844.38.PATRIC	hypoxic seawater	Enviromental	Aquatic	Marine
MAY26934.1	SAMN07619746	Bacteria, Pseudomonadota, Gammaproteobacteria, Nevskiales, Nevskiaceae, Polycyclovorans	Gammaproteobacteria	d__Bacteria;p__Pseudomonadota;c__Gammaproteobacteria;o__Nevskiales;f__Nevskiaceae;g__Polycyclovorans;s__Polycyclovorans sp002706265	Gammaproteobacteria	2024852.3.PATRIC	2024852.3.PATRIC	2024852.3.PATRIC	marine water sample	Enviromental	Aquatic	Marine	env_biome:marine pelagic biome			90.2	4.2
MCH8841650.1	SAMN16244525	Bacteria, Deltaproteobacteria, SAR324 cluster	Deltaproteobacteria	d__Bacteria;p__SAR324;c__SAR324;o__SAR324;f__JACQKK01;g__JACZRV01;s__JACZRV01 sp022574555	SAR324	2024889.65.PATRIC	2024889.65.PATRIC	2024889.65.PATRIC	Mariana trench surficial sediment	Enviromental	Aquatic	Marine			2024889.65.PATRIC
PKH27034.1	SAMN07431076	Bacteria, Pseudomonadota, Gammaproteobacteria, Enterobacterales	Gammaproteobacteria	d__Bacteria;p__Pseudomonadota;c__Gammaproteobacteria;o__Enterobacterales;f__Enterobacteriaceae;g__1-19;s__1-19 sp002837195	Gammaproteobacteria	2025587.3.PATRIC	2025587.3.PATRIC	2025587.3.PATRIC	leaf	Host-associated	Plant			Fragaria x ananassa		96.6	1
MBK2371108.1	SAMN12109473	Bacteria, Pseudomonadota, Gammaproteobacteria, Enterobacterales, Enterobacteriaceae, Klebsiella/Raoultella group, Klebsiella	Gammaproteobacteria	d__Bacteria;p__Pseudomonadota;c__Gammaproteobacteria;o__Enterobacterales;f__Enterobacteriaceae;g__Klebsiella;s__Klebsiella africana	Gammaproteobacteria	2026240.24.PATRIC	2026240.24.PATRIC	2026240.24.PATRIC	blood	Host-associated	Other				2026240.24.PATRIC
MBT5924019.1	SAMN14915087	Bacteria, Pseudomonadota, Gammaproteobacteria, Cellvibrionales	Gammaproteobacteria	d__Bacteria;p__Pseudomonadota;c__Gammaproteobacteria;o__Pseudomonadales;f__UBA7434;g__UBA7434;s__UBA7434 sp018668095	Gammaproteobacteria	2026722.21.PATRIC	2026722.21.PATRIC	2026722.21.PATRIC	hypoxic seawater	Enviromental	Aquatic	Marine
HAB55754.1	SAMN08017468	Bacteria, Pseudomonadota, Gammaproteobacteria, Cellvibrionales	Gammaproteobacteria	d__Bacteria;p__Pseudomonadota;c__Gammaproteobacteria;o__Pseudomonadales;f__UBA7434;g__UBA7434;s__UBA7434 sp003492055	Gammaproteobacteria	2026722.7.PATRIC	2026722.7.PATRIC	2026722.7.PATRIC	marine	Enviromental	Aquatic	Marine				94.3	10.8
MBD3619110.1	SAMN15103874	Bacteria, Pseudomonadota, Gammaproteobacteria, Chromatiales	Gammaproteobacteria	d__Bacteria;p__Pseudomonadota;c__Gammaproteobacteria;o__SpSt-1174;f__SpSt-1174;g__SpSt-1174;s__SpSt-1174 sp014762505	Gammaproteobacteria	2026725.29.PATRIC	2026725.29.PATRIC	2026725.29.PATRIC	Sediment core	Enviromental	Other
MAX80130.1	SAMN07618588	Bacteria, Bacteroidota, Flavobacteriia, Flavobacteriales, Crocinitomicaceae	Bacteroidota	d__Bacteria;p__Bacteroidota;c__Bacteroidia;o__Flavobacteriales;f__Salibacteraceae;g__GCA-2705995;s__GCA-2705995 sp002705995	Bacteroidota	2026728.14.PATRIC	2026728.14.PATRIC	2026728.14.PATRIC	marine water sample	Enviromental	Aquatic	Marine	env_biome:marine pelagic biome			96.8	3.8
MAI80726.1	SAMN07618662	Bacteria, Deltaproteobacteria	Deltaproteobacteria	d__Bacteria;p__Myxococcota_A;c__UBA9160;o__UBA9160;f__UBA4427;g__MED660;s__MED660 sp002691205	Myxococcota	2026735.13.PATRIC	2026735.13.PATRIC	2026735.13.PATRIC	marine water sample	Enviromental	Aquatic	Marine	env_biome:marine pelagic biome			93.4	5.8
MBT36936.1	SAMN07618683	Bacteria, Deltaproteobacteria	Deltaproteobacteria	d__Bacteria;p__Myxococcota_A;c__UBA9160;o__UBA9160;f__SMWR01;g__GCA-2729515;s__GCA-2729515 sp002729515	Myxococcota	2026735.39.PATRIC	2026735.39.PATRIC	2026735.39.PATRIC	marine water sample	Enviromental	Aquatic	Marine	env_biome:marine pelagic biome			92.5	9.3
NOT57058.1	SAMN14539125	Bacteria, Deltaproteobacteria	Deltaproteobacteria	d__Bacteria;p__Desulfobacterota_B;c__Binatia;o__Bin18;f__Bin18;g__JABFSC01;s__JABFSC01 sp013140885	Desulfobacterota	2026735.431.PATRIC	2026735.431.PATRIC	2026735.431.PATRIC	Secondary rapid sand filter	Engineered	Other
MBM4244261.1	SAMN10966762	Bacteria, Deltaproteobacteria	Deltaproteobacteria	d__Bacteria;p__Desulfobacterota_B;c__Binatia;o__UBA12015;f__UBA12015;g__VGTK01;s__VGTK01 sp016874715	Desulfobacterota	2026735.725.PATRIC	2026735.725.PATRIC	2026735.725.PATRIC	freshwater lake	Enviromental	Aquatic	Fresh Water
MBM4259434.1	SAMN10966761	Bacteria, Deltaproteobacteria	Deltaproteobacteria	d__Bacteria;p__Desulfobacterota_B;c__Binatia;o__Bin18;f__Bin18;g__VGTJ01;s__VGTJ01 sp016874775	Desulfobacterota	2026735.727.PATRIC	2026735.727.PATRIC	2026735.727.PATRIC	freshwater lake	Enviromental	Aquatic	Fresh Water			2026735.727.PATRIC
MBM4267441.1	SAMN10966758	Bacteria, Deltaproteobacteria	Deltaproteobacteria	d__Bacteria;p__Desulfobacterota_B;c__Binatia;o__UBA12015;f__UBA12015;g__VGTG01;s__VGTG01 sp016874795	Desulfobacterota	2026735.728.PATRIC	2026735.728.PATRIC	2026735.728.PATRIC	freshwater lake	Enviromental	Aquatic	Fresh Water
MBM4336726.1	SAMN10966722	Bacteria, Deltaproteobacteria	Deltaproteobacteria	d__Bacteria;p__Myxococcota_A;c__UBA9160;o__SZUA-336;f__SZUA-336;g__VGRW01;s__VGRW01 sp016875225	Myxococcota	2026735.748.PATRIC	2026735.748.PATRIC	2026735.748.PATRIC	freshwater lake	Enviromental	Aquatic	Fresh Water
MBM4382636.1	SAMN10966705	Bacteria, Deltaproteobacteria	Deltaproteobacteria	d__Bacteria;p__Myxococcota_A;c__UBA9160;o__UBA9160;f__UBA6930;g__VGRF01;s__VGRF01 sp016875395	Myxococcota	2026735.758.PATRIC	2026735.758.PATRIC	2026735.758.PATRIC	freshwater lake	Enviromental	Aquatic	Fresh Water
MBP7321696.1	SAMN18119946	Bacteria, Deltaproteobacteria	Deltaproteobacteria	d__Bacteria;p__Desulfobacterota_F;c__WTBG01;o__JAGOGO01;f__JAGOGO01;g__JAGOGO01;s__JAGOGO01 sp017996625	Desulfobacterota	2026735.866.PATRIC	2026735.866.PATRIC	2026735.866.PATRIC	wastewater	Engineered	Wastewater
MAE95849.1	SAMN07618655	Bacteria, Deltaproteobacteria	Deltaproteobacteria	d__Bacteria;p__Myxococcota_A;c__UBA9160;o__UBA9160;f__UBA6930;g__GCA-2687015;s__GCA-2687015 sp002687015	Myxococcota	2026735.9.PATRIC	2026735.9.PATRIC	2026735.9.PATRIC	marine water sample	Enviromental	Aquatic	Marine	env_biome:marine pelagic biome			88.3	6.1
MCR4338424.1	SAMN30051709	Bacteria, Gemmatimonadota, Gemmatimonadetes, Gemmatimonadales, Gemmatimonadaceae	Gemmatimonadetes	d__Bacteria;p__Gemmatimonadota;c__Gemmatimonadetes;o__Gemmatimonadales;f__Gemmatimonadaceae;g__JACDCY01;s__JACDCY01 sp024654005	Gemmatimonadota	2026741.107.PATRIC	2026741.107.PATRIC	2026741.107.PATRIC	groundwater	Enviromental	Aquatic	Fresh Water				100	4
NUQ93703.1	SAMN14571724	Bacteria, Gemmatimonadota, Gemmatimonadetes, Gemmatimonadales, Gemmatimonadaceae	Gemmatimonadetes	d__Bacteria;p__Gemmatimonadota;c__Gemmatimonadetes;o__Gemmatimonadales;f__Gemmatimonadaceae;g__JABFXC01;s__JABFXC01 sp013361935	Gemmatimonadota	2026741.15.PATRIC	2026741.15.PATRIC		control oxisol soil plot 5	Enviromental	Terrestrial	Soil
MCY3738212.1	SAMN15855202	Bacteria, Gemmatimonadota, Gemmatimonadetes, Gemmatimonadales, Gemmatimonadaceae	Gemmatimonadetes	d__Bacteria;p__Latescibacterota;c__UBA2968;o__UBA8231;f__UBA8231;g__UBA8231;s__	Latescibacterota	2026741.155.PATRIC	2026741.155.PATRIC	2026741.155.PATRIC						Coscinoderma mathewsi		95.8	0
MCY7378010.1	SAMN22183897	Bacteria, Gemmatimonadota, Gemmatimonadetes, Gemmatimonadales, Gemmatimonadaceae	Gemmatimonadetes	d__Bacteria;p__Gemmatimonadota;c__Gemmatimonadetes;o__Gemmatimonadales;f__Gemmatimonadaceae;g__AG11;s__	Gemmatimonadota	2026741.156.PATRIC	2026741.156.PATRIC	2026741.156.PATRIC	sediment from cryoconite holes	Enviromental	Terrestrial	Other				100	4
MBA2683652.1	SAMN15052027	Bacteria, Gemmatimonadota, Gemmatimonadetes, Gemmatimonadales, Gemmatimonadaceae	Gemmatimonadetes	d__Bacteria;p__Gemmatimonadota;c__Gemmatimonadetes;o__Gemmatimonadales;f__Gemmatimonadaceae;g__FEN-1250;s__FEN-1250 sp013697785	Gemmatimonadota	2026741.21.PATRIC	2026741.21.PATRIC	2026741.21.PATRIC	mineral soil	Enviromental	Terrestrial	Soil			2026741.21.PATRIC
MBA2686932.1	SAMN15052025	Bacteria, Gemmatimonadota, Gemmatimonadetes, Gemmatimonadales, Gemmatimonadaceae	Gemmatimonadetes	d__Bacteria;p__Gemmatimonadota;c__Gemmatimonadetes;o__Gemmatimonadales;f__Gemmatimonadaceae;g__UBA4720;s__	Gemmatimonadota	2026741.22.PATRIC	2026741.22.PATRIC	2026741.22.PATRIC	mineral soil	Enviromental	Terrestrial	Soil
MBA3467137.1	SAMN15051904	Bacteria, Gemmatimonadota, Gemmatimonadetes, Gemmatimonadales, Gemmatimonadaceae	Gemmatimonadetes	d__Bacteria;p__Gemmatimonadota;c__Gemmatimonadetes;o__Gemmatimonadales;f__Gemmatimonadaceae;g__UBA4720;s__UBA4720 sp013813605	Gemmatimonadota	2026741.25.PATRIC	2026741.25.PATRIC	2026741.25.PATRIC	mineral soil	Enviromental	Terrestrial	Soil
MBA3342670.1	SAMN15051898	Bacteria, Gemmatimonadota, Gemmatimonadetes, Gemmatimonadales, Gemmatimonadaceae	Gemmatimonadetes	d__Bacteria;p__Gemmatimonadota;c__Gemmatimonadetes;o__Gemmatimonadales;f__Gemmatimonadaceae;g__UBA4720;s__UBA4720 sp013813715	Gemmatimonadota	2026741.26.PATRIC	2026741.26.PATRIC	2026741.26.PATRIC	mineral soil	Enviromental	Terrestrial	Soil
MBA3646329.1	SAMN15052232	Bacteria, Gemmatimonadota, Gemmatimonadetes, Gemmatimonadales, Gemmatimonadaceae	Gemmatimonadetes	d__Bacteria;p__Gemmatimonadota;c__Gemmatimonadetes;o__Gemmatimonadales;f__Gemmatimonadaceae;g__UBA4720;s__UBA4720 sp013816855	Gemmatimonadota	2026741.29.PATRIC	2026741.29.PATRIC	2026741.29.PATRIC	mineral soil	Enviromental	Terrestrial	Soil
MBA3557579.1	SAMN15052199	Bacteria, Gemmatimonadota, Gemmatimonadetes, Gemmatimonadales, Gemmatimonadaceae	Gemmatimonadetes	d__Bacteria;p__Gemmatimonadota;c__Gemmatimonadetes;o__Gemmatimonadales;f__Gemmatimonadaceae;g__JACMME01;s__JACMME01 sp013817545	Gemmatimonadota	2026741.31.PATRIC	2026741.31.PATRIC	2026741.31.PATRIC	mineral soil	Enviromental	Terrestrial	Soil
MBA3891999.1	SAMN15052333	Bacteria, Gemmatimonadota, Gemmatimonadetes, Gemmatimonadales, Gemmatimonadaceae	Gemmatimonadetes	d__Bacteria;p__Gemmatimonadota;c__Gemmatimonadetes;o__Gemmatimonadales;f__Gemmatimonadaceae;g__JACDHQ01;s__JACDHQ01 sp013820975	Gemmatimonadota	2026741.32.PATRIC	2026741.32.PATRIC	2026741.32.PATRIC	mineral soil	Enviromental	Terrestrial	Soil
MBC7562142.1	SAMN14819177	Bacteria, Gemmatimonadota, Gemmatimonadetes, Gemmatimonadales, Gemmatimonadaceae	Gemmatimonadetes	d__Bacteria;p__Gemmatimonadota;c__Gemmatimonadetes;o__Gemmatimonadales;f__Gemmatimonadaceae;g__JACMLX01;s__JACMLX01 sp014377535	Gemmatimonadota	2026741.33.PATRIC	2026741.33.PATRIC	2026741.33.PATRIC	glacial surface ice	Enviromental	Aquatic	Extreme
MBC7843572.1	SAMN14819086	Bacteria, Gemmatimonadota, Gemmatimonadetes, Gemmatimonadales, Gemmatimonadaceae	Gemmatimonadetes	d__Bacteria;p__Gemmatimonadota;c__Gemmatimonadetes;o__Gemmatimonadales;f__Gemmatimonadaceae;g__JACMLX01;s__JACMLX01 sp014379355	Gemmatimonadota	2026741.36.PATRIC	2026741.36.PATRIC		glacier surface soil	Enviromental	Aquatic	Extreme
MBK5188234.1	SAMN16871454	Bacteria, Gemmatimonadota, Gemmatimonadetes, Gemmatimonadales, Gemmatimonadaceae	Gemmatimonadetes	d__Bacteria;p__Gemmatimonadota;c__Gemmatimonadetes;o__Gemmatimonadales;f__Gemmatimonadaceae;g__FEN-1250;s__	Gemmatimonadota	2026741.39.PATRIC	2026741.39.PATRIC	2026741.39.PATRIC	permafrost sediment	Enviromental	Terrestrial	Extreme			2026741.39.PATRIC
MBL0890901.1	SAMN15914444	Bacteria, Gemmatimonadota, Gemmatimonadetes, Gemmatimonadales, Gemmatimonadaceae	Gemmatimonadetes	d__Bacteria;p__Gemmatimonadota;c__Gemmatimonadetes;o__Gemmatimonadales;f__Gemmatimonadaceae;g__Gemmatimonas;s__Gemmatimonas sp016741895	Gemmatimonadota	2026741.41.PATRIC	2026741.41.PATRIC	2026741.41.PATRIC	non-axenic (unialgal) sample in BG-11 medium	Other
MBL0940221.1	SAMN15914428	Bacteria, Gemmatimonadota, Gemmatimonadetes, Gemmatimonadales, Gemmatimonadaceae	Gemmatimonadetes	d__Bacteria;p__Gemmatimonadota;c__Gemmatimonadetes;o__Gemmatimonadales;f__Gemmatimonadaceae;g__Gemmatimonas;s__Gemmatimonas sp016742275	Gemmatimonadota	2026741.42.PATRIC	2026741.42.PATRIC	2026741.42.PATRIC	non-axenic (unialgal) sample in BG-11 medium	Other
MBQ38457.1	SAMN07619148	Bacteria, Gemmatimonadota, Gemmatimonadetes, Gemmatimonadales, Gemmatimonadaceae	Gemmatimonadetes	d__Bacteria;p__Latescibacterota;c__UBA2968;o__UBA8231;f__UBA8231;g__UBA8231;s__UBA8231 sp002726335	Latescibacterota	2026741.5.PATRIC	2026741.5.PATRIC	2026741.5.PATRIC	marine water sample	Enviromental	Aquatic	Marine	env_biome:marine pelagic biome			85.3	13.6
MBV6522562.1	SAMN14438313	Bacteria, Gemmatimonadota, Gemmatimonadetes, Gemmatimonadales, Gemmatimonadaceae	Gemmatimonadetes	d__Bacteria;p__Gemmatimonadota;c__Gemmatimonadetes;o__Gemmatimonadales;f__Gemmatimonadaceae;g__JABAQJ01;s__JABAQJ01 sp019186945	Gemmatimonadota	2026741.51.PATRIC	2026741.51.PATRIC	2026741.51.PATRIC	laboratory-scale deammonification bioreactor inoculated with effluent from wastewater treatment plant	Engineered	Bioreactor
MBX3133478.1	SAMN18899358	Bacteria, Gemmatimonadota, Gemmatimonadetes, Gemmatimonadales, Gemmatimonadaceae	Gemmatimonadetes	d__Bacteria;p__Gemmatimonadota;c__Gemmatimonadetes;o__Gemmatimonadales;f__Gemmatimonadaceae;g__PNKF01;s__PNKF01 sp019637355	Gemmatimonadota	2026741.53.PATRIC	2026741.53.PATRIC	2026741.53.PATRIC	ACE-degrading consortia seeded with activated sludge sampled from 6 local waste water treatment plants (WWTPs)	Engineered	Wastewater Treatment
MBX3175171.1	SAMN18899357	Bacteria, Gemmatimonadota, Gemmatimonadetes, Gemmatimonadales, Gemmatimonadaceae	Gemmatimonadetes	d__Bacteria;p__Gemmatimonadota;c__Gemmatimonadetes;o__Gemmatimonadales;f__Gemmatimonadaceae;g__PNKF01;s__PNKF01 sp019637445	Gemmatimonadota	2026741.54.PATRIC	2026741.54.PATRIC	2026741.54.PATRIC	ACE-degrading consortia seeded with activated sludge sampled from 6 local waste water treatment plants (WWTPs)	Engineered	Wastewater Treatment
MBX6332034.1	SAMN16273765	Bacteria, Gemmatimonadota, Gemmatimonadetes, Gemmatimonadales, Gemmatimonadaceae	Gemmatimonadetes	d__Bacteria;p__Gemmatimonadota;c__Gemmatimonadetes;o__Gemmatimonadales;f__Gemmatimonadaceae;g__JADGGM01;s__JADGGM01 sp019689955	Gemmatimonadota	2026741.55.PATRIC	2026741.55.PATRIC	2026741.55.PATRIC	Woody debris ("hog fuel")	Enviromental	Terrestrial	Other
MBX7118439.1	SAMN19791153	Bacteria, Gemmatimonadota, Gemmatimonadetes, Gemmatimonadales, Gemmatimonadaceae	Gemmatimonadetes	d__Bacteria;p__Gemmatimonadota;c__Gemmatimonadetes;o__Gemmatimonadales;f__Gemmatimonadaceae;g__PNKF01;s__PNKF01 sp019694735	Gemmatimonadota	2026741.56.PATRIC	2026741.56.PATRIC	2026741.56.PATRIC	waste water treatment plant	Engineered	Wastewater Treatment
MBX9927336.1	SAMN20165191	Bacteria, Gemmatimonadota, Gemmatimonadetes, Gemmatimonadales, Gemmatimonadaceae	Gemmatimonadetes	d__Bacteria;p__Gemmatimonadota;c__Gemmatimonadetes;o__Gemmatimonadales;f__Gemmatimonadaceae;g__JAIETI01;s__JAIETI01 sp019745365	Gemmatimonadota	2026741.58.PATRIC	2026741.58.PATRIC	2026741.58.PATRIC	Commercial building tap, chloraminated drinking water	Engineered	Built Environment
MBY0491297.1	SAMN20165014	Bacteria, Gemmatimonadota, Gemmatimonadetes, Gemmatimonadales, Gemmatimonadaceae	Gemmatimonadetes	d__Bacteria;p__Gemmatimonadota;c__Gemmatimonadetes;o__Gemmatimonadales;f__Gemmatimonadaceae;g__Gemmatimonas;s__Gemmatimonas sp019752115	Gemmatimonadota	2026741.59.PATRIC	2026741.59.PATRIC	2026741.59.PATRIC	Commercial building tap, chloraminated drinking water	Engineered	Built Environment
MCC6244351.1	SAMN16439635	Bacteria, Gemmatimonadota, Gemmatimonadetes, Gemmatimonadales, Gemmatimonadaceae	Gemmatimonadetes	d__Bacteria;p__Gemmatimonadota;c__Gemmatimonadetes;o__Gemmatimonadales;f__Gemmatimonadaceae;g__Gemmatimonas;s__	Gemmatimonadota	2026741.66.PATRIC	2026741.66.PATRIC		Partial nitritation anammox bioreactor	Engineered	Bioreactor
MCC6319040.1	SAMN16439643	Bacteria, Gemmatimonadota, Gemmatimonadetes, Gemmatimonadales, Gemmatimonadaceae	Gemmatimonadetes	d__Bacteria;p__Gemmatimonadota;c__Gemmatimonadetes;o__Gemmatimonadales;f__Gemmatimonadaceae;g__SCN-70-22;s__SCN-70-22 sp020846935	Gemmatimonadota	2026741.67.PATRIC	2026741.67.PATRIC	2026741.67.PATRIC	Partial nitritation anammox bioreactor	Engineered	Bioreactor
MCC7052257.1	SAMN16439637	Bacteria, Gemmatimonadota, Gemmatimonadetes, Gemmatimonadales, Gemmatimonadaceae	Gemmatimonadetes	d__Bacteria;p__Gemmatimonadota;c__Gemmatimonadetes;o__Gemmatimonadales;f__Gemmatimonadaceae;g__PNKF01;s__PNKF01 sp011525845	Gemmatimonadota	2026741.7.PATRIC	2026741.7.PATRIC	2026741.7.PATRIC	anammox sludge	Engineered	Other
MCC7196001.1	SAMN16439638	Bacteria, Gemmatimonadota, Gemmatimonadetes, Gemmatimonadales, Gemmatimonadaceae	Gemmatimonadetes	d__Bacteria;p__Gemmatimonadota;c__Gemmatimonadetes;o__Gemmatimonadales;f__Gemmatimonadaceae;g__Fen-1231;s__Fen-1231 sp020851455	Gemmatimonadota	2026741.71.PATRIC	2026741.71.PATRIC	2026741.71.PATRIC	Partial nitritation anammox bioreactor	Engineered	Bioreactor
MCC6930342.1	SAMN16439641	Bacteria, Gemmatimonadota, Gemmatimonadetes, Gemmatimonadales, Gemmatimonadaceae	Gemmatimonadetes	d__Bacteria;p__Gemmatimonadota;c__Gemmatimonadetes;o__Gemmatimonadales;f__Gemmatimonadaceae;g__SCN-70-22;s__SCN-70-22 sp020852815	Gemmatimonadota	2026741.72.PATRIC	2026741.72.PATRIC	2026741.72.PATRIC	Partial nitritation anammox bioreactor	Engineered	Bioreactor
NUO37436.1	SAMN14571755	Bacteria, Gemmatimonadota, Gemmatimonadetes, Gemmatimonadales, Gemmatimonadaceae	Gemmatimonadetes	d__Bacteria;p__Gemmatimonadota;c__Gemmatimonadetes;o__Gemmatimonadales;f__Gemmatimonadaceae;g__AG11;s__AG11 sp013361335	Gemmatimonadota	2026741.9.PATRIC	2026741.9.PATRIC		biochar-amended oxisol soil plot 8	Enviromental	Terrestrial	Soil
PYP51688.1	SAMN08911872	Bacteria, Gemmatimonadota	Gemmatimonadetes	d__Bacteria;p__Gemmatimonadota;c__Gemmatimonadetes;o__Gemmatimonadales;f__Gemmatimonadaceae;g__UBA4720;s__UBA4720 sp003223425	Gemmatimonadota	2026742.101.PATRIC	2026742.101.PATRIC	2026742.101.PATRIC	meadow soil	Enviromental	Terrestrial	Soil	env_biome:temperate grassland biome			81.4	1.6
PYP80993.1	SAMN08911868	Bacteria, Gemmatimonadota	Gemmatimonadetes	d__Bacteria;p__Gemmatimonadota;c__Gemmatimonadetes;o__Gemmatimonadales;f__Gemmatimonadaceae;g__AG11;s__AG11 sp003223455	Gemmatimonadota	2026742.102.PATRIC	2026742.102.PATRIC	2026742.102.PATRIC	meadow soil	Enviromental	Terrestrial	Soil	env_biome:temperate grassland biome			94.9	2.3
HCK60995.1	SAMN08020148	Bacteria, Gemmatimonadota	Gemmatimonadetes	d__Bacteria;p__Gemmatimonadota;c__Gemmatimonadetes;o__Longimicrobiales;f__UBA6960;g__UBA2589;s__UBA2589 sp002500925	Gemmatimonadota	2026742.135.PATRIC	2026742.135.PATRIC	2026742.135.PATRIC	marine	Enviromental	Aquatic	Marine				78.9	15.5
HCR03584.1	SAMN08020394	Bacteria, Gemmatimonadota	Gemmatimonadetes	d__Bacteria;p__Gemmatimonadota;c__Gemmatimonadetes;o__Longimicrobiales;f__UBA6960;g__UBA2988;s__UBA2988 sp002346665	Gemmatimonadota	2026742.136.PATRIC	2026742.136.PATRIC		marine	Enviromental	Aquatic	Marine				68.4	14.4
MBI71153.1	SAMN07619173	Bacteria, Gemmatimonadota	Gemmatimonadetes	d__Bacteria;p__Gemmatimonadota;c__Gemmatimonadetes;o__Longimicrobiales;f__UBA6960;g__GCA-2718595;s__GCA-2718595 sp002718595	Gemmatimonadota	2026742.15.PATRIC	2026742.15.PATRIC	2026742.15.PATRIC	marine water sample	Enviromental	Aquatic	Marine	env_biome:marine pelagic biome			88.5	2.8
MBK91461.1	SAMN07619171	Bacteria, Gemmatimonadota	Gemmatimonadetes	d__Bacteria;p__Gemmatimonadota;c__Gemmatimonadetes;o__Longimicrobiales;f__UBA6960;g__UBA2589;s__UBA2589 sp002348265	Gemmatimonadota	2026742.17.PATRIC	2026742.17.PATRIC	2026742.17.PATRIC	marine water sample	Enviromental	Aquatic	Marine	env_biome:marine pelagic biome			79.5	3.1
MBN59945.1	SAMN07619164	Bacteria, Gemmatimonadota	Gemmatimonadetes	d__Bacteria;p__Latescibacterota;c__UBA2968;o__UBA8231;f__UBA8231;g__GCA-2724215;s__GCA-2724215 sp002724215	Latescibacterota	2026742.19.PATRIC	2026742.19.PATRIC	2026742.19.PATRIC	marine water sample	Enviromental	Aquatic	Marine	env_biome:marine pelagic biome			88.5	5.2
MSR03295.1	SAMN10915762	Bacteria, Gemmatimonadota	Gemmatimonadetes	d__Bacteria;p__Gemmatimonadota;c__Gemmatimonadetes;o__Gemmatimonadales;f__GWC2-71-9;g__JABFSM01;s__JABFSM01 sp009692115	Gemmatimonadota	2026742.215.PATRIC	2026742.215.PATRIC	2026742.215.PATRIC	freshwater	Enviromental	Aquatic	Fresh Water
MSR07751.1	SAMN10915761	Bacteria, Gemmatimonadota	Gemmatimonadetes	d__Bacteria;p__Gemmatimonadota;c__Gemmatimonadetes;o__Gemmatimonadales;f__GWC2-71-9;g__SHZT01;s__SHZT01 sp009692185	Gemmatimonadota	2026742.216.PATRIC	2026742.216.PATRIC	2026742.216.PATRIC	freshwater	Enviromental	Aquatic	Fresh Water
MSR21100.1	SAMN10915759	Bacteria, Gemmatimonadota	Gemmatimonadetes	d__Bacteria;p__Gemmatimonadota;c__Gemmatimonadetes;o__Longimicrobiales;f__UBA6960;g__UBA2982;s__UBA2982 sp009692205	Gemmatimonadota	2026742.217.PATRIC	2026742.217.PATRIC	2026742.217.PATRIC	freshwater	Enviromental	Aquatic	Fresh Water
MXW05718.1	SAMN12598478	Bacteria, Gemmatimonadota	Gemmatimonadetes	d__Bacteria;p__JAAXHH01;c__JAAXHH01;o__JAAXHH01;f__JAAXHH01;g__JAAXHH01;s__JAAXHH01 sp009835325	JAAXHH01	2026742.221.PATRIC	2026742.221.PATRIC	2026742.221.PATRIC						Ircinia ramosa
MXX38471.1	SAMN12598482	Bacteria, Gemmatimonadota	Gemmatimonadetes	d__Bacteria;p__Latescibacterota;c__UBA2968;o__UBA8231;f__UBA8231;g__GCA-2724215;s__GCA-2724215 sp009840005	Latescibacterota	2026742.224.PATRIC	2026742.224.PATRIC	2026742.224.PATRIC						Ircinia ramosa
MXX02213.1	SAMN12598446	Bacteria, Gemmatimonadota	Gemmatimonadetes	d__Bacteria;p__JAAXHH01;c__JAAXHH01;o__JAAXHH01;f__JAAXHH01;g__JAAXHH01;s__JAAXHH01 sp009841265	JAAXHH01	2026742.228.PATRIC	2026742.228.PATRIC	2026742.228.PATRIC						Ircinia ramosa
MXX54619.1	SAMN12598441	Bacteria, Gemmatimonadota	Gemmatimonadetes	d__Bacteria;p__Gemmatimonadota;c__Gemmatimonadetes;o__Longimicrobiales;f__UBA6960;g__Bin94;s__Bin94 sp009841165	Gemmatimonadota	2026742.229.PATRIC	2026742.229.PATRIC	2026742.229.PATRIC						Ircinia ramosa
MXZ76184.1	SAMN12598400	Bacteria, Gemmatimonadota	Gemmatimonadetes	d__Bacteria;p__JAAXHH01;c__JAAXHH01;o__JAAXHH01;f__JAAXHH01;g__JAAXHH01;s__JAAXHH01 sp009837395	JAAXHH01	2026742.234.PATRIC	2026742.234.PATRIC	2026742.234.PATRIC						Ircinia ramosa
MXY50557.1	SAMN12598335	Bacteria, Gemmatimonadota	Gemmatimonadetes	d__Bacteria;p__JAAXHH01;c__JAAXHH01;o__JAAXHH01;f__JAAXHH01;g__JAAXHH01;s__JAAXHH01 sp009838645	JAAXHH01	2026742.238.PATRIC	2026742.238.PATRIC	2026742.238.PATRIC						Ircinia ramosa
MBR44146.1	SAMN07619162	Bacteria, Gemmatimonadota	Gemmatimonadetes	d__Bacteria;p__Gemmatimonadota;c__Gemmatimonadetes;o__Longimicrobiales;f__UBA6960;g__UBA2589;s__UBA2589 sp002348465	Gemmatimonadota	2026742.24.PATRIC	2026742.24.PATRIC	2026742.24.PATRIC	marine water sample	Enviromental	Aquatic	Marine	env_biome:marine pelagic biome			91	1.4
MYC72045.1	SAMN12598214	Bacteria, Gemmatimonadota	Gemmatimonadetes	d__Bacteria;p__Latescibacterota;c__UBA2968;o__UBA8231;f__UBA8231;g__GCA-2724215;s__GCA-2724215 sp009841115	Latescibacterota	2026742.248.PATRIC	2026742.248.PATRIC	2026742.248.PATRIC						Ircinia ramosa
MBU01169.1	SAMN07619158	Bacteria, Gemmatimonadota	Gemmatimonadetes	d__Bacteria;p__Gemmatimonadota;c__Gemmatimonadetes;o__Longimicrobiales;f__UBA6960;g__UBA1138;s__UBA1138 sp002501085	Gemmatimonadota	2026742.25.PATRIC	2026742.25.PATRIC	2026742.25.PATRIC	marine water sample	Enviromental	Aquatic	Marine	env_biome:marine pelagic biome			77.2	4.7
MYH54215.1	SAMN12598636	Bacteria, Gemmatimonadota	Gemmatimonadetes	d__Bacteria;p__Gemmatimonadota;c__Gemmatimonadetes;o__Longimicrobiales;f__UBA6960;g__Bin94;s__Bin94 sp009840215	Gemmatimonadota	2026742.263.PATRIC	2026742.263.PATRIC	2026742.263.PATRIC						Ircinia ramosa
MYK40619.1	SAMN12598546	Bacteria, Gemmatimonadota	Gemmatimonadetes	d__Bacteria;p__Latescibacterota;c__UBA2968;o__UBA8231;f__UBA8231;g__GCA-2724215;s__GCA-2724215 sp009845645	Latescibacterota	2026742.274.PATRIC	2026742.274.PATRIC	2026742.274.PATRIC						Ircinia ramosa
HGU85578.1	SAMN09639559	Bacteria, Gemmatimonadetes	Gemmatimonadetes	d__Bacteria;p__Gemmatimonadota;c__Gemmatimonadetes;o__Gemmatimonadales;f__GWC2-71-9;g__JAGGAG01;s__	Gemmatimonadota	2026742.284.PATRIC	2026742.284.PATRIC	2026742.284.PATRIC	hot spring sediment	Enviromental	Aquatic	Extreme			2026742.284.PATRIC
HEQ94878.1	SAMN09639255	Bacteria, Gemmatimonadetes	Gemmatimonadetes	d__Bacteria;p__Gemmatimonadota;c__Gemmatimonadetes;o__Longimicrobiales;f__;g__;s__	Gemmatimonadota	2026742.287.PATRIC	2026742.287.PATRIC	2026742.287.PATRIC	hot spring sediment	Enviromental	Aquatic	Extreme
NIR44425.1	SAMN13684292	Bacteria, Gemmatimonadota	Gemmatimonadetes	d__Bacteria;p__Gemmatimonadota;c__Gemmatimonadetes;o__KS3-K002;f__KS3-K002;g__KS3-K002;s__KS3-K002 sp011774835	Gemmatimonadota	2026742.297.PATRIC	2026742.297.PATRIC	2026742.297.PATRIC	Pelagic sediment	Enviromental	Aquatic	Marine
HIF38375.1	SAMN10967673	Bacteria, Gemmatimonadota	Gemmatimonadetes	d__Bacteria;p__Gemmatimonadota;c__Gemmatimonadetes;o__Longimicrobiales;f__UBA6960;g__GCA-2718595;s__GCA-2718595 sp012959595	Gemmatimonadota	2026742.322.PATRIC	2026742.322.PATRIC	2026742.322.PATRIC	Guaymas Basin Hydrothermal plume metagenome	Enviromental	Aquatic	Extreme
HIF21011.1	SAMN10967631	Bacteria, Gemmatimonadota	Gemmatimonadetes	d__Bacteria;p__Gemmatimonadota;c__Gemmatimonadetes;o__Longimicrobiales;f__UBA6960;g__UBA1138;s__	Gemmatimonadota	2026742.325.PATRIC	2026742.325.PATRIC		Guaymas Basin Hydrothermal plume metagenome	Enviromental	Aquatic	Extreme
HIA74593.1	SAMN10967403	Bacteria, Gemmatimonadota	Gemmatimonadetes	d__Bacteria;p__Gemmatimonadota;c__Gemmatimonadetes;o__Longimicrobiales;f__UBA6960;g__UBA1138;s__UBA1138 sp002311875	Gemmatimonadota	2026742.331.PATRIC	2026742.331.PATRIC		Kilo Moana Hydrothermal plume 60m	Enviromental	Aquatic	Extreme
NNF11992.1	SAMN14260543	Bacteria, Gemmatimonadota	Gemmatimonadetes	d__Bacteria;p__Gemmatimonadota;c__Gemmatimonadetes;o__Longimicrobiales;f__UBA6960;g__UBA2589;s__UBA2589 sp013002885	Gemmatimonadota	2026742.335.PATRIC	2026742.335.PATRIC	2026742.335.PATRIC	Beach sand	Enviromental	Terrestrial	Sand
MBA2563940.1	SAMN15052070	Bacteria, Gemmatimonadota	Gemmatimonadetes	d__Bacteria;p__Gemmatimonadota;c__Gemmatimonadetes;o__JACCXV01;f__JACCXV01;g__JACCXV01;s__JACCXV01 sp013696835	Gemmatimonadota	2026742.345.PATRIC	2026742.345.PATRIC	2026742.345.PATRIC	mineral soil	Enviromental	Terrestrial	Soil
MBA3968588.1	SAMN15052321	Bacteria, Gemmatimonadota	Gemmatimonadetes	d__Bacteria;p__Gemmatimonadota;c__Gemmatimonadetes;o__Gemmatimonadales;f__Gemmatimonadaceae;g__UBA4720;s__UBA4720 sp003134685	Gemmatimonadota	2026742.35.PATRIC	2026742.35.PATRIC	2026742.35.PATRIC	permafrost active layer soil	Enviromental	Terrestrial	Extreme				96.2	1.3
GDX86609.1	SAMD00166089	Bacteria, Gemmatimonadota	Gemmatimonadetes	d__Bacteria;p__Gemmatimonadota;c__Gemmatimonadetes;o__Gemmatimonadales;f__Gemmatimonadaceae;g__Fen-1231;s__Fen-1231 sp014192065	Gemmatimonadota	2026742.351.PATRIC	2026742.351.PATRIC	2026742.351.PATRIC	Lake freshwater	Enviromental	Aquatic	Fresh Water
HIN52173.1	SAMN09926374	Bacteria, Gemmatimonadota	Gemmatimonadetes	d__Bacteria;p__Gemmatimonadota;c__Gemmatimonadetes;o__Longimicrobiales;f__UBA6960;g__UBA1138;s__UBA1138 sp003447875	Gemmatimonadota	2026742.356.PATRIC	2026742.356.PATRIC	2026742.356.PATRIC	Hydrothermal Plume	Enviromental	Aquatic	Extreme
MBI1966786.1	SAMN15434412	Bacteria, Gemmatimonadota	Gemmatimonadetes	d__Bacteria;p__Gemmatimonadota;c__Gemmatimonadetes;o__Gemmatimonadales;f__GWC2-71-9;g__JACOVF01;s__JACOVF01 sp016177465	Gemmatimonadota	2026742.357.PATRIC	2026742.357.PATRIC	2026742.357.PATRIC	groundwater	Enviromental	Aquatic	Fresh Water
MBI2404351.1	SAMN15434868	Bacteria, Gemmatimonadota	Gemmatimonadetes	d__Bacteria;p__Gemmatimonadota;c__Gemmatimonadetes;o__Gemmatimonadales;f__GWC2-71-9;g__JACPAP01;s__JACPAP01 sp016180765	Gemmatimonadota	2026742.361.PATRIC	2026742.361.PATRIC	2026742.361.PATRIC	groundwater	Enviromental	Aquatic	Fresh Water
MBI3566995.1	SAMN15435575	Bacteria, Gemmatimonadota	Gemmatimonadetes	d__Bacteria;p__Gemmatimonadota;c__Gemmatimonadetes;o__Gemmatimonadales;f__Gemmatimonadaceae;g__Fen-1231;s__Fen-1231 sp016194585	Gemmatimonadota	2026742.367.PATRIC	2026742.367.PATRIC	2026742.367.PATRIC	groundwater	Enviromental	Aquatic	Fresh Water
MBI4409569.1	SAMN15435954	Bacteria, Gemmatimonadota	Gemmatimonadetes	d__Bacteria;p__Gemmatimonadota;c__Gemmatimonadetes;o__Longimicrobiales;f__RSA9;g__JACQPS01;s__JACQPS01 sp016207445	Gemmatimonadota	2026742.371.PATRIC	2026742.371.PATRIC	2026742.371.PATRIC	groundwater	Enviromental	Aquatic	Fresh Water
MBI4540996.1	SAMN15436103	Bacteria, Gemmatimonadota	Gemmatimonadetes	d__Bacteria;p__Gemmatimonadota;c__Gemmatimonadetes;o__Longimicrobiales;f__UBA6960;g__JACQVF01;s__JACQVF01 sp016209885	Gemmatimonadota	2026742.372.PATRIC	2026742.372.PATRIC	2026742.372.PATRIC	groundwater	Enviromental	Aquatic	Fresh Water
MBI4541864.1	SAMN15436104	Bacteria, Gemmatimonadota	Gemmatimonadetes	d__Bacteria;p__Gemmatimonadota;c__Gemmatimonadetes;o__Gemmatimonadales;f__JACORV01;g__JACORV01;s__JACORV01 sp016209905	Gemmatimonadota	2026742.373.PATRIC	2026742.373.PATRIC	2026742.373.PATRIC	groundwater	Enviromental	Aquatic	Fresh Water
MBI4545296.1	SAMN15436102	Bacteria, Gemmatimonadota	Gemmatimonadetes	d__Bacteria;p__Gemmatimonadota;c__Gemmatimonadetes;o__Longimicrobiales;f__RSA9;g__JACQVE01;s__JACQVE01 sp016209965	Gemmatimonadota	2026742.374.PATRIC	2026742.374.PATRIC	2026742.374.PATRIC	groundwater	Enviromental	Aquatic	Fresh Water
MBI4502615.1	SAMN15436099	Bacteria, Gemmatimonadota	Gemmatimonadetes	d__Bacteria;p__Gemmatimonadota;c__Gemmatimonadetes;o__Gemmatimonadales;f__GWC2-71-9;g__SHZT01;s__SHZT01 sp016209985	Gemmatimonadota	2026742.375.PATRIC	2026742.375.PATRIC	2026742.375.PATRIC	groundwater	Enviromental	Aquatic	Fresh Water
MBI4513081.1	SAMN15436101	Bacteria, Gemmatimonadota	Gemmatimonadetes	d__Bacteria;p__Gemmatimonadota;c__Gemmatimonadetes;o__KS3-K002;f__KS3-K002;g__JACQVD01;s__JACQVD01 sp016209945	Gemmatimonadota	2026742.376.PATRIC	2026742.376.PATRIC	2026742.376.PATRIC	groundwater	Enviromental	Aquatic	Fresh Water
MBI4521390.1	SAMN15436100	Bacteria, Gemmatimonadota	Gemmatimonadetes	d__Bacteria;p__Gemmatimonadota;c__Gemmatimonadetes;o__Longimicrobiales;f__UBA6960;g__JACQVC01;s__JACQVC01 sp016209995	Gemmatimonadota	2026742.377.PATRIC	2026742.377.PATRIC	2026742.377.PATRIC	groundwater	Enviromental	Aquatic	Fresh Water
MBK6843779.1	SAMN16425639	Bacteria, Gemmatimonadota	Gemmatimonadetes	d__Bacteria;p__Gemmatimonadota;c__Gemmatimonadetes;o__Gemmatimonadales;f__Gemmatimonadaceae;g__Palsa-1248;s__Palsa-1248 sp003152485	Gemmatimonadota	2026742.38.PATRIC	2026742.38.PATRIC	2026742.38.PATRIC	permafrost active layer soil	Enviromental	Terrestrial	Extreme			2026742.38.PATRIC	93.3	11.8
MBK6494157.1	SAMN16425556	Bacteria, Gemmatimonadota	Gemmatimonadetes	d__Bacteria;p__Gemmatimonadota;c__Gemmatimonadetes;o__Gemmatimonadales;f__GWC2-71-9;g__Palsa-1233;s__Palsa-1233 sp016704275	Gemmatimonadota	2026742.382.PATRIC	2026742.382.PATRIC	2026742.382.PATRIC	activated sludge from AalW_18-Q3-R10-53	Engineered	Wastewater Treatment
MBK6489536.1	SAMN16425549	Bacteria, Gemmatimonadota	Gemmatimonadetes	d__Bacteria;p__Gemmatimonadota;c__Gemmatimonadetes;o__Gemmatimonadales;f__Gemmatimonadaceae;g__SCN-70-22;s__SCN-70-22 sp016704465	Gemmatimonadota	2026742.383.PATRIC	2026742.383.PATRIC	2026742.383.PATRIC	activated sludge from AalW_18-Q3-R10-53	Engineered	Wastewater Treatment
MBK7783765.1	SAMN16425908	Bacteria, Gemmatimonadota	Gemmatimonadetes	d__Bacteria;p__Gemmatimonadota;c__Gemmatimonadetes;o__Gemmatimonadales;f__GWC2-71-9;g__JADJOM01;s__JADJOM01 sp016713785	Gemmatimonadota	2026742.389.PATRIC	2026742.389.PATRIC	2026742.389.PATRIC	activated sludge from EsbW_18-Q3-R4-48	Engineered	Wastewater Treatment				2026742.389.PATRIC
MBK7596669.1	SAMN16425862	Bacteria, Gemmatimonadota	Gemmatimonadetes	d__Bacteria;p__Gemmatimonadota;c__Gemmatimonadetes;o__Gemmatimonadales;f__Gemmatimonadaceae;g__Fen-1231;s__Fen-1231 sp003171215	Gemmatimonadota	2026742.39.PATRIC	2026742.39.PATRIC	2026742.39.PATRIC	permafrost active layer soil	Enviromental	Terrestrial	Extreme				84.6	4.7
MBK8247303.1	SAMN16426027	Bacteria, Gemmatimonadota	Gemmatimonadetes	d__Bacteria;p__Gemmatimonadota;c__Gemmatimonadetes;o__Gemmatimonadales;f__Gemmatimonadaceae;g__SCN-70-22;s__SCN-70-22 sp016712265	Gemmatimonadota	2026742.391.PATRIC	2026742.391.PATRIC	2026742.391.PATRIC	activated sludge from Fred_18-Q3-R57-64	Engineered	Wastewater Treatment
MBK8005703.1	SAMN16425963	Bacteria, Gemmatimonadota	Gemmatimonadetes	d__Bacteria;p__Gemmatimonadota;c__Gemmatimonadetes;o__Gemmatimonadales;f__GWC2-71-9;g__JADJOM01;s__JADJOM01 sp016713435	Gemmatimonadota	2026742.393.PATRIC	2026742.393.PATRIC	2026742.393.PATRIC	activated sludge from Fred_18-Q3-R57-64	Engineered	Wastewater Treatment				2026742.393.PATRIC
MBK7906283.1	SAMN16425929	Bacteria, Gemmatimonadota	Gemmatimonadetes	d__Bacteria;p__Gemmatimonadota;c__Gemmatimonadetes;o__Gemmatimonadales;f__Gemmatimonadaceae;g__PNKF01;s__PNKF01 sp016714015	Gemmatimonadota	2026742.395.PATRIC	2026742.395.PATRIC	2026742.395.PATRIC	activated sludge from Fred_18-Q3-R57-64	Engineered	Wastewater Treatment
MBK9411563.1	SAMN16426289	Bacteria, Gemmatimonadota	Gemmatimonadetes	d__Bacteria;p__Gemmatimonadota;c__Gemmatimonadetes;o__Gemmatimonadales;f__Gemmatimonadaceae;g__SCN-70-22;s__SCN-70-22 sp016719105	Gemmatimonadota	2026742.401.PATRIC	2026742.401.PATRIC	2026742.401.PATRIC	activated sludge from Mari_18-Q3-R65-66	Engineered	Wastewater Treatment
MBL0180202.1	SAMN16426540	Bacteria, Gemmatimonadota	Gemmatimonadetes	d__Bacteria;p__Gemmatimonadota;c__Gemmatimonadetes;o__Gemmatimonadales;f__GWC2-71-9;g__Palsa-1233;s__Palsa-1233 sp016720805	Gemmatimonadota	2026742.402.PATRIC	2026742.402.PATRIC	2026742.402.PATRIC	activated sludge from Vibo_18-Q3-R45-57	Engineered	Wastewater Treatment
MBL8980862.1	SAMN17180950	Bacteria, Gemmatimonadota	Gemmatimonadetes	d__Bacteria;p__Gemmatimonadota;c__Gemmatimonadetes;o__Gemmatimonadales;f__Gemmatimonadaceae;g__SCN-70-22;s__SCN-70-22 sp016794735	Gemmatimonadota	2026742.405.PATRIC	2026742.405.PATRIC	2026742.405.PATRIC	bioreactor sludge	Engineered	Bioreactor
MBL8976918.1	SAMN17180948	Bacteria, Gemmatimonadota	Gemmatimonadetes	d__Bacteria;p__Gemmatimonadota;c__Gemmatimonadetes;o__Gemmatimonadales;f__GWC2-71-9;g__JADJOM01;s__JADJOM01 sp016794805	Gemmatimonadota	2026742.406.PATRIC	2026742.406.PATRIC	2026742.406.PATRIC	bioreactor sludge	Engineered	Bioreactor				2026742.406.PATRIC
MBL8985583.1	SAMN17180947	Bacteria, Gemmatimonadota	Gemmatimonadetes	d__Bacteria;p__Gemmatimonadota;c__Gemmatimonadetes;o__Gemmatimonadales;f__GWC2-71-9;g__JABFSM01;s__JABFSM01 sp016794825	Gemmatimonadota	2026742.407.PATRIC	2026742.407.PATRIC	2026742.407.PATRIC	bioreactor sludge	Engineered	Bioreactor
MBL8959632.1	SAMN17180951	Bacteria, Gemmatimonadota	Gemmatimonadetes	d__Bacteria;p__Gemmatimonadota;c__Gemmatimonadetes;o__Gemmatimonadales;f__Gemmatimonadaceae;g__SCN-70-22;s__SCN-70-22 sp016794835	Gemmatimonadota	2026742.408.PATRIC	2026742.408.PATRIC	2026742.408.PATRIC	bioreactor sludge	Engineered	Bioreactor
MBM3899150.1	SAMN10966976	Bacteria, Gemmatimonadota	Gemmatimonadetes	d__Bacteria;p__Gemmatimonadota;c__Gemmatimonadetes;o__Gemmatimonadales;f__Gemmatimonadaceae;g__PNKF01;s__PNKF01 sp016871915	Gemmatimonadota	2026742.411.PATRIC	2026742.411.PATRIC	2026742.411.PATRIC	freshwater lake	Enviromental	Aquatic	Fresh Water
MBM4185126.1	SAMN10966821	Bacteria, Gemmatimonadota	Gemmatimonadetes	d__Bacteria;p__Gemmatimonadota;c__Gemmatimonadetes;o__Longimicrobiales;f__UBA6960;g__UBA2982;s__UBA2982 sp016873995	Gemmatimonadota	2026742.414.PATRIC	2026742.414.PATRIC	2026742.414.PATRIC	freshwater lake	Enviromental	Aquatic	Fresh Water
MBM4188631.1	SAMN10966820	Bacteria, Gemmatimonadota	Gemmatimonadetes	d__Bacteria;p__Gemmatimonadota;c__Gemmatimonadetes;o__Gemmatimonadales;f__GWC2-71-9;g__JABFSM01;s__JABFSM01 sp016874005	Gemmatimonadota	2026742.415.PATRIC	2026742.415.PATRIC	2026742.415.PATRIC	freshwater lake	Enviromental	Aquatic	Fresh Water
MBM4194772.1	SAMN10966816	Bacteria, Gemmatimonadota	Gemmatimonadetes	d__Bacteria;p__Gemmatimonadota;c__Gemmatimonadetes;o__Gemmatimonadales;f__Gemmatimonadaceae;g__Fen-1231;s__Fen-1231 sp016874035	Gemmatimonadota	2026742.416.PATRIC	2026742.416.PATRIC	2026742.416.PATRIC	freshwater lake	Enviromental	Aquatic	Fresh Water
MBR9990284.1	SAMN18836502	Bacteria, Gemmatimonadota	Gemmatimonadetes	d__Bacteria;p__Gemmatimonadota;c__Gemmatimonadetes;o__Longimicrobiales;f__RSA9;g__SH-MAG3;s__SH-MAG3 sp018224305	Gemmatimonadota	2026742.432.PATRIC	2026742.432.PATRIC	2026742.432.PATRIC	shallow sediments of the Salar de Huasco lagoon	Enviromental	Aquatic	Sediment
MBT3343558.1	SAMN14913735	Bacteria, Gemmatimonadota	Gemmatimonadetes	d__Bacteria;p__Latescibacterota;c__UBA2968;o__UBA8231;f__UBA8231;g__UBA12574;s__UBA12574 sp018673255	Latescibacterota	2026742.434.PATRIC	2026742.434.PATRIC		hypoxic seawater	Enviromental	Aquatic	Marine
MBT5059081.1	SAMN14915626	Bacteria, Gemmatimonadota	Gemmatimonadetes	d__Bacteria;p__Latescibacterota;c__UBA2968;o__UBA8231;f__UBA8231;g__UBA12574;s__UBA12574 sp018660835	Latescibacterota	2026742.439.PATRIC	2026742.439.PATRIC	2026742.439.PATRIC	hypoxic seawater	Enviromental	Aquatic	Marine
MBT7421359.1	SAMN14914110	Bacteria, Gemmatimonadota	Gemmatimonadetes	d__Bacteria;p__Latescibacterota;c__UBA2968;o__UBA8231;f__UBA8231;g__GCA-2724215;s__GCA-2724215 sp018672475	Latescibacterota	2026742.445.PATRIC	2026742.445.PATRIC	2026742.445.PATRIC	hypoxic seawater	Enviromental	Aquatic	Marine
MBT8337247.1	SAMN19246943	Bacteria, Gemmatimonadota	Gemmatimonadetes	d__Bacteria;p__Gemmatimonadota;c__Gemmatimonadetes;o__Longimicrobiales;f__UBA6960;g__IDS-52;s__IDS-52 sp018678395	Gemmatimonadota	2026742.452.PATRIC	2026742.452.PATRIC	2026742.452.PATRIC	Beach sand	Enviromental	Terrestrial	Sand
MBU6366682.1	SAMN16745427	Bacteria, Gemmatimonadota	Gemmatimonadetes	d__Bacteria;p__Gemmatimonadota;c__Gemmatimonadetes;o__Gemmatimonadales;f__Gemmatimonadaceae;g__Gemmatimonas;s__Gemmatimonas sp018969225	Gemmatimonadota	2026742.462.PATRIC	2026742.462.PATRIC	2026742.462.PATRIC	rare earth elements-acid mine drainage (REEs-AMD) contaminated river water	Engineered	Wastewater
MBX6364583.1	SAMN16273774	Bacteria, Gemmatimonadota	Gemmatimonadetes	d__Bacteria;p__Gemmatimonadota;c__Gemmatimonadetes;o__Longimicrobiales;f__RSA9;g__JADGGV01;s__JADGGV01 sp019689775	Gemmatimonadota	2026742.475.PATRIC	2026742.475.PATRIC	2026742.475.PATRIC	Woody debris ("hog fuel")	Enviromental	Terrestrial	Other
MCA0377150.1	SAMN21435376	Bacteria, Gemmatimonadota	Gemmatimonadetes	d__Bacteria;p__Gemmatimonadota;c__Gemmatimonadetes;o__Gemmatimonadales;f__Gemmatimonadaceae;g__Gemmatimonas;s__Gemmatimonas sp020161135	Gemmatimonadota	2026742.482.PATRIC	2026742.482.PATRIC	2026742.482.PATRIC	activated sludge from EBPR Bioreactor	Engineered	Wastewater Treatment
UCC71044.1	SAMN17669550	Bacteria, Gemmatimonadota	Gemmatimonadetes	d__Bacteria;p__Gemmatimonadota;c__Gemmatimonadetes;o__KS3-K002;f__KS3-K002;g__G020344215;s__G020344215 sp020344215	Gemmatimonadota	2026742.484.PATRIC	2026742.484.PATRIC	2026742.484.PATRIC	environmental28	Enviromental	Other
UCC47298.1	SAMN17669542	Bacteria, Gemmatimonadota	Gemmatimonadetes	d__Bacteria;p__Gemmatimonadota;c__Gemmatimonadetes;o__KS3-K002;f__KS3-K002;g__G020344375;s__G020344375 sp020344375	Gemmatimonadota	2026742.485.PATRIC	2026742.485.PATRIC	2026742.485.PATRIC	environmental20	Enviromental	Other
UCF20732.1	SAMN17669644	Bacteria, Gemmatimonadota	Gemmatimonadetes	d__Bacteria;p__Gemmatimonadota;c__Gemmatimonadetes;o__KS3-K002;f__KS3-K002;g__G020350785;s__G020350785 sp020350785	Gemmatimonadota	2026742.489.PATRIC	2026742.489.PATRIC	2026742.489.PATRIC	environmental122	Enviromental	Other
UCG74571.1	SAMN17669696	Bacteria, Gemmatimonadota	Gemmatimonadetes	d__Bacteria;p__Gemmatimonadota;c__Gemmatimonadetes;o__KS3-K002;f__JABDQB01;g__G020351855;s__G020351855 sp020351855	Gemmatimonadota	2026742.491.PATRIC	2026742.491.PATRIC	2026742.491.PATRIC	environmental174	Enviromental	Other
MCA9764016.1	SAMN14563871	Bacteria, Gemmatimonadota	Gemmatimonadetes	d__Bacteria;p__Gemmatimonadota;c__Gemmatimonadetes;o__Gemmatimonadales;f__GWC2-71-9;g__Palsa-1233;s__Palsa-1233 sp020633775	Gemmatimonadota	2026742.492.PATRIC	2026742.492.PATRIC	2026742.492.PATRIC	activated sludge from Shatin waste water treatment plant collected monthly from 2007 through 2015	Engineered	Wastewater Treatment
MAN22734.1	SAMN07619154	Bacteria, Gemmatimonadota	Gemmatimonadetes	d__Bacteria;p__Latescibacterota;c__UBA2968;o__UBA8231;f__UBA8231;g__GCA-2693325;s__GCA-2693325 sp002693325	Latescibacterota	2026742.5.PATRIC	2026742.5.PATRIC	2026742.5.PATRIC	marine water sample	Enviromental	Aquatic	Marine	env_biome:marine pelagic biome			85.3	10.7
MCE2398078.1	SAMN18299321	Bacteria, Gemmatimonadota	Gemmatimonadetes	d__Bacteria;p__Gemmatimonadota;c__Gemmatimonadetes;o__Longimicrobiales;f__UBA6960;g__Bin94;s__Bin94 sp021295835	Gemmatimonadota	2026742.551.PATRIC	2026742.551.PATRIC	2026742.551.PATRIC	coastal seawater	Enviromental	Aquatic	Marine		Petrosia ficiformis
MCE2802588.1	SAMN23604958	Bacteria, Gemmatimonadota	Gemmatimonadetes	d__Bacteria;p__Gemmatimonadota;c__Gemmatimonadetes;o__Gemmatimonadales;f__Gemmatimonadaceae;g__PNKF01;s__PNKF01 sp021298395	Gemmatimonadota	2026742.552.PATRIC	2026742.552.PATRIC	2026742.552.PATRIC	lake water	Enviromental	Aquatic	Fresh Water
MCE2900331.1	SAMN23604922	Bacteria, Gemmatimonadota	Gemmatimonadetes	d__Bacteria;p__Gemmatimonadota;c__Gemmatimonadetes;o__Gemmatimonadales;f__Gemmatimonadaceae;g__Gemmatimonas;s__Gemmatimonas sp021299375	Gemmatimonadota	2026742.556.PATRIC	2026742.556.PATRIC	2026742.556.PATRIC	Phytoplankton seston > 100 micron diameter	Enviromental	Aquatic	Marine
MCE9600976.1	SAMN20994854	Bacteria, Gemmatimonadota	Gemmatimonadetes	d__Bacteria;p__Gemmatimonadota;c__Gemmatimonadetes;o__Gemmatimonadales;f__Gemmatimonadaceae;g__PNKF01;s__PNKF01 sp021413975	Gemmatimonadota	2026742.559.PATRIC	2026742.559.PATRIC	2026742.559.PATRIC	size-fractionated lake water incubated for 31 months	Enviromental	Aquatic	Fresh Water
PYO31264.1	SAMN08911865	Bacteria, Gemmatimonadota	Gemmatimonadetes	d__Bacteria;p__Gemmatimonadota;c__Gemmatimonadetes;o__Gemmatimonadales;f__GWC2-71-9;g__20CM-4-69-16;s__20CM-4-69-16 sp003220795	Gemmatimonadota	2026742.56.PATRIC	2026742.56.PATRIC	2026742.56.PATRIC	meadow soil	Enviromental	Terrestrial	Soil	env_biome:temperate grassland biome		2026742.56.PATRIC	84.6	1.5
MCG6989791.1	SAMN20958528	Bacteria, Gemmatimonadota	Gemmatimonadetes	d__Bacteria;p__Gemmatimonadota;c__Gemmatimonadetes;o__Longimicrobiales;f__UBA6960;g__SZUA-318;s__SZUA-318 sp022340865	Gemmatimonadota	2026742.562.PATRIC	2026742.562.PATRIC	2026742.562.PATRIC	rhizosphere of the salt marsh grasses	Enviromental	Terrestrial	Rhizosphere
MCH2462746.1	SAMN25999083	Bacteria, Gemmatimonadota	Gemmatimonadetes	d__Bacteria;p__Gemmatimonadota;c__Gemmatimonadetes;o__Longimicrobiales;f__UBA6960;g__UBA822;s__UBA822 sp002731735	Gemmatimonadota	2026742.567.PATRIC	2026742.567.PATRIC	2026742.567.PATRIC	ocean water sample from Hawaii Ocean Time-series (HOT) cruises	Enviromental	Aquatic	Marine
MCH2654109.1	SAMN25998995	Bacteria, Gemmatimonadota	Gemmatimonadetes	d__Bacteria;p__Gemmatimonadota;c__Gemmatimonadetes;o__Longimicrobiales;f__UBA6960;g__UBA1138;s__UBA1138 sp002313925	Gemmatimonadota	2026742.571.PATRIC	2026742.571.PATRIC	2026742.571.PATRIC	ocean water sample from Hawaii Ocean Time-series (HOT) cruises	Enviromental	Aquatic	Marine
MCH2466592.1	SAMN25999078	Bacteria, Gemmatimonadota	Gemmatimonadetes	d__Bacteria;p__Gemmatimonadota;c__Gemmatimonadetes;o__Longimicrobiales;f__UBA6960;g__UBA1138;s__UBA1138 sp002724575	Gemmatimonadota	2026742.572.PATRIC	2026742.572.PATRIC		ocean water sample from Hawaii Ocean Time-series (HOT) cruises	Enviromental	Aquatic	Marine
MCH7716494.1	SAMN16244038	Bacteria, Gemmatimonadota	Gemmatimonadetes	d__Bacteria;p__Gemmatimonadota;c__Gemmatimonadetes;o__Gemmatimonadales;f__GWC2-71-9;g__B3T1B10;s__B3T1B10 sp022562295	Gemmatimonadota	2026742.577.PATRIC	2026742.577.PATRIC	2026742.577.PATRIC	Mariana trench surficial sediment	Enviromental	Aquatic	Marine
MCH7533260.1	SAMN16244298	Bacteria, Gemmatimonadota	Gemmatimonadetes	d__Bacteria;p__Gemmatimonadota;c__Gemmatimonadetes;o__Longimicrobiales;f__UBA6960;g__UBA1138;s__UBA1138 sp022560615	Gemmatimonadota	2026742.579.PATRIC	2026742.579.PATRIC	2026742.579.PATRIC	Mariana trench surficial sediment	Enviromental	Aquatic	Marine
MCH7873837.1	SAMN16244127	Bacteria, Gemmatimonadota	Gemmatimonadetes	d__Bacteria;p__Gemmatimonadota;c__Gemmatimonadetes;o__Gemmatimonadales;f__GWC2-71-9;g__JADFNB01;s__JADFNB01 sp022563595	Gemmatimonadota	2026742.582.PATRIC	2026742.582.PATRIC	2026742.582.PATRIC	Mariana trench surficial sediment	Enviromental	Aquatic	Marine
MCH8143700.1	SAMN16244217	Bacteria, Gemmatimonadota	Gemmatimonadetes	d__Bacteria;p__Gemmatimonadota;c__Gemmatimonadetes;o__Gemmatimonadales;f__GWC2-71-9;g__B3T1B10;s__B3T1B10 sp022566515	Gemmatimonadota	2026742.585.PATRIC	2026742.585.PATRIC	2026742.585.PATRIC	Mariana trench surficial sediment	Enviromental	Aquatic	Marine
MCH8811332.1	SAMN16244470	Bacteria, Gemmatimonadota	Gemmatimonadetes	d__Bacteria;p__Gemmatimonadota;c__Gemmatimonadetes;o__Longimicrobiales;f__UBA6960;g__UBA822;s__UBA822 sp022563405	Gemmatimonadota	2026742.594.PATRIC	2026742.594.PATRIC	2026742.594.PATRIC	Mariana trench surficial sediment	Enviromental	Aquatic	Marine
MCI0433054.1	SAMN23768590	Bacteria, Gemmatimonadota	Gemmatimonadetes	d__Bacteria;p__Gemmatimonadota;c__Gemmatimonadetes;o__Longimicrobiales;f__RSA9;g__;s__	Gemmatimonadota	2026742.595.PATRIC	2026742.595.PATRIC	2026742.595.PATRIC	Upper gallery; floor level, 50-70 cm from the wall	Engineered	Built Environment
PYO59230.1	SAMN08911903	Bacteria, Gemmatimonadota	Gemmatimonadetes	d__Bacteria;p__Gemmatimonadota;c__Gemmatimonadetes;o__Gemmatimonadales;f__GWC2-71-9;g__AG41;s__AG41 sp003220905	Gemmatimonadota	2026742.62.PATRIC	2026742.62.PATRIC	2026742.62.PATRIC	meadow soil	Enviromental	Terrestrial	Soil	env_biome:temperate grassland biome			74.4	9.4
PYO65584.1	SAMN08911902	Bacteria, Gemmatimonadota	Gemmatimonadetes	d__Bacteria;p__Gemmatimonadota;c__Gemmatimonadetes;o__Gemmatimonadales;f__GWC2-71-9;g__20CM-4-69-16;s__20CM-4-69-16 sp003220935	Gemmatimonadota	2026742.63.PATRIC	2026742.63.PATRIC	2026742.63.PATRIC	meadow soil	Enviromental	Terrestrial	Soil	env_biome:temperate grassland biome			84	5.8
PYO72716.1	SAMN08911897	Bacteria, Gemmatimonadota	Gemmatimonadetes	d__Bacteria;p__Gemmatimonadota;c__Gemmatimonadetes;o__Gemmatimonadales;f__GWC2-71-9;g__20CM-2-65-7;s__20CM-2-65-7 sp003220985	Gemmatimonadota	2026742.66.PATRIC	2026742.66.PATRIC	2026742.66.PATRIC	meadow soil	Enviromental	Terrestrial	Soil	env_biome:temperate grassland biome			88.7	13.2
PYO92851.1	SAMN08911895	Bacteria, Gemmatimonadota	Gemmatimonadetes	d__Bacteria;p__Gemmatimonadota;c__Gemmatimonadetes;o__Gemmatimonadales;f__GWC2-71-9;g__20CM-2-65-7;s__20CM-2-65-7 sp003221035	Gemmatimonadota	2026742.68.PATRIC	2026742.68.PATRIC	2026742.68.PATRIC	meadow soil	Enviromental	Terrestrial	Soil	env_biome:temperate grassland biome			94.9	1.3
PYO96694.1	SAMN08911894	Bacteria, Gemmatimonadota	Gemmatimonadetes	d__Bacteria;p__Gemmatimonadota;c__Gemmatimonadetes;o__Gemmatimonadales;f__GWC2-71-9;g__AG41;s__AG41 sp003221045	Gemmatimonadota	2026742.69.PATRIC	2026742.69.PATRIC	2026742.69.PATRIC	meadow soil	Enviromental	Terrestrial	Soil	env_biome:temperate grassland biome		2026742.69.PATRIC	83	4.4
MCX5765735.1	SAMN30026249	Bacteria, Gemmatimonadota	Gemmatimonadetes	d__Bacteria;p__Gemmatimonadota;c__Gemmatimonadetes;o__Gemmatimonadales;f__Gemmatimonadaceae;g__Fen-1231;s__	Gemmatimonadota	2026742.701.PATRIC	2026742.701.PATRIC	2026742.701.PATRIC	lake water column	Enviromental	Aquatic	Fresh Water				100	0
MCX5755921.1	SAMN30026251	Bacteria, Gemmatimonadota	Gemmatimonadetes	d__Bacteria;p__Gemmatimonadota;c__Gemmatimonadetes;o__Gemmatimonadales;f__Gemmatimonadaceae;g__Fen-1231;s__	Gemmatimonadota	2026742.702.PATRIC	2026742.702.PATRIC	2026742.702.PATRIC	lake water column	Enviromental	Aquatic	Fresh Water				95.8	0
MCX5764204.1	SAMN30026250	Bacteria, Gemmatimonadota	Gemmatimonadetes	d__Bacteria;p__Gemmatimonadota;c__Gemmatimonadetes;o__Gemmatimonadales;f__Gemmatimonadaceae;g__Fen-1231;s__	Gemmatimonadota	2026742.704.PATRIC	2026742.704.PATRIC	2026742.704.PATRIC	lake water column	Enviromental	Aquatic	Fresh Water				100	0
MCY3554114.1	SAMN15855262	Bacteria, Gemmatimonadota	Gemmatimonadetes	d__Bacteria;p__JAAXHH01;c__JAAXHH01;o__JAAXHH01;f__JAAXHH01;g__JAAXHH01;s__	JAAXHH01	2026742.706.PATRIC	2026742.706.PATRIC	2026742.706.PATRIC						Ircinia ramosa		100	0
MCY3610790.1	SAMN15855241	Bacteria, Gemmatimonadota	Gemmatimonadetes	d__Bacteria;p__Gemmatimonadota;c__Gemmatimonadetes;o__Longimicrobiales;f__UBA6960;g__Bin94;s__Bin94 sp009844885	Gemmatimonadota	2026742.707.PATRIC	2026742.707.PATRIC	2026742.707.PATRIC						Ircinia ramosa		100	4
PYO95971.1	SAMN08911893	Bacteria, Gemmatimonadota	Gemmatimonadetes	d__Bacteria;p__Gemmatimonadota;c__Gemmatimonadetes;o__Gemmatimonadales;f__GWC2-71-9;g__AG41;s__AG41 sp003221085	Gemmatimonadota	2026742.71.PATRIC	2026742.71.PATRIC	2026742.71.PATRIC	meadow soil	Enviromental	Terrestrial	Soil	env_biome:temperate grassland biome		2026742.71.PATRIC	82.1	2.3
MCY3712995.1	SAMN15855209	Bacteria, Gemmatimonadota	Gemmatimonadetes	d__Bacteria;p__JAAXHH01;c__JAAXHH01;o__JAAXHH01;f__JAAXHH01;g__JAAXHH01;s__	JAAXHH01	2026742.712.PATRIC	2026742.712.PATRIC	2026742.712.PATRIC						Ircinia ramosa		95.8	0
MCY3772059.1	SAMN15855184	Bacteria, Gemmatimonadota	Gemmatimonadetes	d__Bacteria;p__JAAXHH01;c__JAAXHH01;o__JAAXHH01;f__JAAXHH01;g__JAAXHH01;s__	JAAXHH01	2026742.715.PATRIC	2026742.715.PATRIC	2026742.715.PATRIC						Coscinoderma mathewsi		100	0
MCY3809382.1	SAMN15855168	Bacteria, Gemmatimonadota	Gemmatimonadetes	d__Bacteria;p__Gemmatimonadota;c__Gemmatimonadetes;o__Longimicrobiales;f__UBA6960;g__Bin94;s__	Gemmatimonadota	2026742.718.PATRIC	2026742.718.PATRIC	2026742.718.PATRIC						Coscinoderma mathewsi		100	0
MCY4400230.1	SAMN15854953	Bacteria, Gemmatimonadota	Gemmatimonadetes	d__Bacteria;p__Gemmatimonadota;c__Gemmatimonadetes;o__Longimicrobiales;f__UBA6960;g__Bin94;s__Bin94 sp002238865	Gemmatimonadota	2026742.722.PATRIC	2026742.722.PATRIC	2026742.722.PATRIC						Aplysina aerophoba		95.8	0
MCY4545672.1	SAMN15854906	Bacteria, Gemmatimonadota	Gemmatimonadetes	d__Bacteria;p__JAAXHH01;c__JAAXHH01;o__JAAXHH01;f__JAAXHH01;g__JAAXHH01;s__	JAAXHH01	2026742.723.PATRIC	2026742.723.PATRIC	2026742.723.PATRIC						Aplysina aerophoba		95.8	0
MCY4571747.1	SAMN15854903	Bacteria, Gemmatimonadota	Gemmatimonadetes	d__Bacteria;p__Gemmatimonadota;c__Gemmatimonadetes;o__Longimicrobiales;f__UBA6960;g__Bin94;s__	Gemmatimonadota	2026742.724.PATRIC	2026742.724.PATRIC	2026742.724.PATRIC						Aplysina aerophoba		100	0
[truncated: 15,461 more rows]

## Sheet: sheet 2
BV-BRC genome ID	BV-BRC protein ID	RefSeq Locus Tag	GTDB-tk taxa
[truncated: 4,382 more rows]

[truncated: 2 more sheets: sheet 3, sheet 4]
