# Supplementary material for: High-affinity PQQ import is widespread in Gram-negative bacteria
Source: Sci Adv. 2025 May 30;11(22):eadr2753. doi: 10.1126/sciadv.adr2753 (PMC12124388; doi:10.1126/sciadv.adr2753)
Supplement: Supplementary file 3 — Data S1 to S4 [file sciadv.adr2753_data_s1_to_s4.zip › adr2753_data_s3.fasta]

>ABP60774.1
HLVRHFLNWLFMKIISARQATLSLLWVPIVLAPAVALAA---Q-E-QTMIVSATPQTVSELDTPAAISVVNGDDMRQAAPRINLSESLGSVPGLQIQNRQNYAQDLQLSMRGFGARSTFGVRGIRMYVDGIPATMPDGQGQTSNIDLSSIESVEVLRGPFSALYGNASGGVINIATQTGQQPPTIEASSYYGSYGTWRYGMKATGAMGDGTHAGDVDYTVSTTRFTTKGYRDHSGARKNLANAKLGVRVDDASKLTLIFNSVDM-KANDPGGLDYQEWRDNPRQS-PRGDQYNTRKTIKQTQAGLRYDRQLSELDDLSVMAYAGEREMTQYQSIPYQPQLRPTHSGGVIDMQRHYQGIDTRWTHRGELL-VPVTITTGLNYENMREDRRGYENFVMRDGVPDYGVKGDKRRDERNLMWNVDPYLQTSWQLTQKLSLDAGVRYSSVWFDSNDRYVQGANGDDSGEASYHKWLPAGSLKYSVTDAWNLYTAAGRGFETPTINELSYRSGNQSGLNFALKPSTNNTYEVGSKTRVG-NGL-LTAALFRTDTDDEIVVDASSGGRTSYKNAGKTRRQGVEVSLDQQFAENWKLKMAWTYLDATYRTN-V-CS-D-----GDCN-GNRMPGIARNMGYASFGWQPEEGWYAGSDIRYMSDIMADDENSA-KAPSYTLVGLNTGYKFNYGNWGMDVFGRVDNLFDKEYVGSVIVNESNGRYYEPAPGRNYGVGMSVSYRFE
>ABX67096.1
PLIRLHLSGIFMKIISVRQRLYPALLLPLTFSPV-LQAASAPN-E-QTMIVTATPQTVSELDTPAAVSVIEGEDMRLATPRVNLSESLTSVPGLQVQNRQNYAQDLQISIRGFGSRSAFGVRGIRLYVDGIPATMPDGQGQISNIDINSIQDVEVLRGPFSALYGNASGGVINVTTETGRQPPTLEASSYYGSYGSWRYGLKATGAMGDGTQPGDVDYTVSTTRFTTHGYRDHSGARKNLANAKLGVRLDDVSKLSLIFNSVDI-KADDPGGLTESEWKADPQQA-PRAEQYNTRKTTKQTQAGLRYERQLSAQDDISVMAYAGERETTQYQSIPLVAQLKPAQAGGVITLQRHYQGIDSRWTHRGELG-VPVTFTGGVNYENMSENRKGYNNFRLNNGTPEFGHKGDLRRDERNLMWNVDPYLQTQWQLTQKLSLDAGVRYSSVWFDSNDHYIAPGNGDDSGDASYHHWLPAGSLKYALTDAWNLYLAAGRGFETPTINELSYRADGQSGFNFDLKPSTNDTVEVGSKTRIG-NGL-LTAALFQTDTDDEIVVASSMGGRTTYKNAGKTRRQGAELALDQRFAGDWRVKASWTWLDATYRSN-V-CQ-G-----QNCD-GNRMPGIARNMGFASLGFIPDEGWYAGTDVRYMGDIMANDENTA-KAPSYTVVGLNTGYKFNYSQLTVDIFGRVDNLFDKEYIGSVIVNESNGRYYEPAPGRNYGVGINLAWQFE
>ACH75904.1
PLIRLHLSGIFMKIISVRQRLYPALLLPLTFSPV-LQAASASN-E-QTMIVTATPQTVSELDTPAAVSVIEGEDMRLATPRVNLSETLTSVPGLQVQNRQNYAQDLQISIRGFGSRSAFGVRGIRLYVDGIPATMPDGQGQISNIDINSIQDVEVLRGPFSALYGNASGGVINVTTETGRQPPTLEASSYYGSYGSWRYGLKATGAMGDGTQPGDVDYTVSTTRFTTHGYRDHSGARKNLANAKLGVRLDDVSKLSLIFNSVDI-KADDPGGLTESEWKADPQQA-PRAEQYNTRKTIKQTQAGLRYERQLSAQDDISVMAYAGERETTQYQSIPLVAQLKPAQAGGVITLQRHYQGIDSRWTHRGELG-VPVTFTGGLNYENMSENRKGYNNFRLNNGTPEFGHKGDLRRDERNLMWNVDPYLQTQWQLTQKLSLDAGVRYSSVWFDSNDHYIAPGNGDDSGDASYHHWLPAGSLKYALTDAWNLYLAAGRGFETPTINELSYRADGQSGFNFDLKPSTNDTVEVGSKTRIG-NGL-LTAALFQTDTDDEIVVASSMGGRTTYKNAGKTRRQGAELALDQRFAGDWRVKASWTWLDATYRSN-V-CQ-G-----QNCD-GNRMPGIARNMGFASLGFIPDEGWYAGTDVRYMGDIMANDENTA-KAPSYTVVGLNTGYKFNYSQLTVDIFGRVDNLFDKEYIGSVIVNESNGRYYEPAPGRNYGVGINLAWQFE
>ACN46275.1
PLIRLHLSGIFMKIISVRQRLYPALLLPLTFSPV-LQAASAPN-E-QTMIVTATPQTVSELDTPAAVSVIEGEDMRLATPRVNLSETLTSVPGLQVQNRQNYAQDLQISIRGFGSRSAFGVRGIRLYVDGIPATMPDGQGQISNIDINSIQNVEVLRGPFSALYGNASGGVINVTTETGRQPPTLEASSYYGSYGSWRYGLKATGAMGDGTQPGDVDYTVSTTRFTTHGYRDHSGARKNLANAKLGVRLDDVSELSLIFNSVDI-KADDPGGLTESEWKADPQQA-PRAEQYNTRKTIKQTQAGLRYERQLSAQDDISVMAYAGERETTQYQSIPLVTQLKPAQAGGVITLQRHYQGIDSRWTHRGELG-VPVTFTGGVNYENMSENRKGYNNFRLNNGTPEFGHKGDLRRDERNLMWNVDPYLQTQWQLTQKLSLDAGVRYSSVWFDSNDHYIAPGNGDDSGDASYHHWLPAGSLKYALTDAWNLYLAAGRGFETPTINELSYRADGQSGFNFDLKPSTNDTVEVGSKTRIG-NGL-LTAALFQTDTDDEIVVASSMGGRTTYKNAGKTRRQGAELALDQRFAGDWRVKASWTWLDATYRSN-V-CQ-G-----QNCD-GNRMPGIARNMGFASLGFIPDEGWYAGTDVRYMGDIMANDENTA-KAPSYTVVGLNTGYKFNYSQLTVDIFGRVDNLFDKEYIGSVIVNESNGRYYEPAPGRNYGVGINLAWQFE
>ADX17287.1
PLIRLHLSGIFMKIISVRQRLYPALLLPLTFSPV-LQAASAPN-E-QTMIVTATPQTVSELDTPAAVSVIEGEDMRLATPRVNLSESLTSVPGLQVQNRQNYAQDLQISIRGFGSRSAFGVRGIRLYVDGIPATMPDGQGQISNIDINSIQDVEVLRGPFSALYGNASGGVINVTTETGRQPPTLEASSYYGSYGSWRYGLKATGAMGDGTQPGDVYYTVSTTRFTTHGYRDHSGARKNLANAKLGVRLDDVSKLSLIFNSVDI-KADDPGGLTESEWKADPQQA-PRAEQYNTRKTIKQTQAGLRYERQLSAQDDISVMAYAGERETTQYQSIPLVAQLKPAQAGGVITLQRHYQGIDSRWTHRGELG-VPVTFTGGVNYENMSENRKGYNNFRLNNGTPEFGHKGDLRRDERNLMWNVDPYLQTQWQLTQKLSLDAGVRYSSVWFDSNDHYIAPGNGDDSGDASYHHWLPAGSLKYALTDAWNLYLAAGRGFETPTINELSYRADGQSGFNFDLKPSTNDTVEVGSKTRIG-NGL-LTAALFQTDTDDEIVVASSMGGRTTYKNAGKTRRQGAELALDQRFAGDWRVKASWTWLDATYRSN-V-CQ-G-----QNCD-GNRMPGIARNMGFASLGFIPDEGWYAGTDVRYMGDIMANDENTA-KAPSYTVVGLNTGYKFNYSQLTVDIFGRVDNLFDKEYIGSVIVNESNGRYYEPAPGRNYGVGINLAWQFE
>AEJ02741.1
LIRNPSDHSHRLLLINFLFILPGIFLTSIPIQAQ-APKSSPAI--LDSINITATRSERSPAQIPNSITQITRTPQHNYQPGATLDEFARSTPGVFFQNQFNFTQDLRIAIRGFGARSPFGVRGIQMRVDGIPATLPDGQTQLDSIDPSLIERMDIVRGPSAALYGNASGGMIDITTREAPPEKVIMPRQVFGQYGYLKSELFMGGR----Q--GNFGYSLHGSHLQQDGWRDHSAMQNTFSQAKLNFKTSDDSDLMLVFREFYSPLSKDPGALTSAEVQANPRQASARNVQYNAGEEIRQEEMGARFRHRPSAGKEFSVTTHLLHRDFQSRQ--AF---FD----GGQVQFDRWVGGLMMQFVNDHILFNRPNRFLAGVDYGIQNDDRQRFNNN--------FGVRSVLNLSQIERVQSTGPFFRNEWNMRDKLDLVIGGRWDWLNYQVKDQFKT--DGNQSGSRTVSQASGSAGLVYHLTNQQQIYTHVASVFEAPTTTELLNNPAGRGGFNPNLNAQTSLSNELGFRGNTA--GFQYDTAVFFIRTWDEITPEPSSPGRAFFRNAGQSRRIGVETRLATEWKG-LRGEVSYTYSNFEFEKY-V-VN-D-----VSLK-GNIFPGIPSHRWEGLVRYSP-LGFFGQIHVHRVGEFYVNDVNTA-TNPAYNLGQLLAGWELKRNGIEGSVFFGINNLFDAQYNANTRINAALGRYYEPGPPLNVFGGVRVRIVAF
>AGB79445.1
IFFSFLIKNTQMKLTLPLSGLAATFVLPVSYVYA-QDAA-TGDGE-QTIVSAAPHSGLSALDTPAAVSVNYGDDIRHAAPRINLSEGLADVPGLQIQNRQNFAQDLQMSIRGFGARSTFGIRGLRLYVDGIPATMPDGQGQLSNIDIGSVERIDVLRGPFSALYGNASGGVVNVETETGRQPTTIESSNYYGSFGTWRTGLKATGAVGDGTQKGDVNYTVSSSRFSTHGFRDNSAAHKNLLNAKLGVKVNDTGSLTLQLNSVDI-TADDPGGLTRKEWKDNPAQA-PRGEEYRMRKTVKQTQAGLRYQQGLGEHDDLSVMTWAGIRETVQYQSIPFVQQRSDTHPGGVIDLTRRYQGIDTRWTHHEESGFLPYSITTGLDYETMIEQRKGYENFVYQNGHYDLGTKGDMRRNERNLMWNLDPYIQTNWQLTSALSLDAGVRYSSVWFDSNDHYVVGKNGDDSGEASYHKWLPAAALKYAMTPTWNVYLSAGRGFETPTINELSYRPDGQSGLNFGLQPATNTTVEAGSKWQVG-TGL-ASLSVFNTDTKDEIVVAASDNGRTSYQNAGKTRRRGVELAWDQQFATAWRAKLAWTWLDATYRED-A-SS-T-----IQS--GNRIPGIARNSAYASLGWVPEEGWYAGAEMRYMSDIQANDANTE-QAPAYTVTALNSGYKFVADNWVVDVYTRVDNLFDKEYVGSVIVNESNGRYYEPAPGRNYGVGLSVSYLFD
>AGS29634.1
PLIRLHLSGIFMKIISVRQRLYPALLLPLTFSPV-LQAASASN-E-QTMIVTATPQTVSELDTPAAVSVIEGEDMRLATPRVNLSESLTSVPGLQVQNRQNYAQDLQISIRGFGSRSAFGVRGIRLYVDGIPATMPDGQGQISNIDINSIQDVEVLRGPFSALYGNASGGVINVTTETGRQPPTLEASSYYGSYGSWRYGLKATGAMGDGTQPGDVDYTVSTTRFTTHGYRDHSGARKNLANAKLGVRLDDVSKLSLIFNSVDI-KADDPGGLTESEWKADPQQA-PRAEQYNTRKTIKQTQAGLRYERQLSAQDDISVMAYAGERETTQYQSIPLVAQLKPAQAGGVITLQRHYQGIDSRWTHRGELG-VPVTFTGGVNYENMSENRKGYNNFRLNNGTPEFGHKGDLRRDERNLMWNVDPYLQTQWQLTQKLSLDAGVRYSSVWFDSNDHYIAPGNGDDSGDASYHHWLPAGSLKYALTDAWNLYLAAGRGFETPTINELSYRADGQSGFNFDLKPSTNDTVEVGSKTRIG-NGL-LTAALFQTDTDDEIVVASSMGGRTTYKNAGKTRRQGAELALDQRFAGDWRVKASWTWLDATYRSN-V-CQ-G-----QNCD-GNRMPGIARNMGFASLGFIPDEGWYAGTDVRYMGDIMANDENTA-KAPSYTVVGLNTGYKFNYSQLTVDIFGRVDNLFDKEYIGSVIVNESNGRYYEPAPGRNYGVGINLAWRFE
>AGU64270.1
PLIRLHLSGIFMKIISVRQRLYPALLLPLTFSPV-LQAASASN-E-QTMIVTATPQTVSELDTPAAVSVIEGEDMRLATPRVNLSETLTSVPGLQVQNRQNYAQDLQISIRGFGSRSAFGVRGIRLYVDGIPATMPDGQGQISNIDINSIQDVEVLRGPFSALYGNASGGVINVTTETGRQPPTLEASSYYGSYGSWRYGLKATGAMGDGTQPGDVDYTVSTTRFTTHGYRDHSGARKNLANAKLGVRLDDVSKLSLIFNSVDI-KADDPGGLTESEWKADPQQA-PRAEQYNTRKTIKQTQAGLRYERQLSAQDDISVMAYAGERETTQYQSIPLVAQLKPAQAGGVITLQRHYQEIDSRWTHRGELG-VPVTFTGGLNYENMSENRKGYNNFRLNNGPPEFGHKGDLRRDERNLMWNVDPYLQTQWQLTQKLSLDAGVRYSSVWFDSNDHYIAPGNGDDSGDASYHHWLPAGSLKYALTDAWNLYLAAGRGFETPTINELSYRADGQSGFNFDLKPSTNDTVEVGSKTRIG-NGL-LTAALFQTDTDDEIVVASSMGGRTTYKNAGKTRRQGAELALDQRFAGDWRVKASWTWLDATYRSN-V-CQ-G-----QNCD-GNRMPGIARNMGFASLGFIPDEGWYAGTDVRYMGDIMANDENTA-KAPSYTVVGLNTGYKFNYSQLTVDIFGRVDNLFDKEYIGSVIVNESNGRYYEPAPGRNYGVGINLAWQFE
>AJQ74120.1
PLIRLHLSGIFMKIISVRQRLYPALLLPLTFSPV-LQAASAPN-E-QTMIVTATPQTVSELDTPAAVSVIEGEDMRLATPRVNLSETLTSVPGLQVQNRQNYAQDLQISIRGFGSRSAFGVRGIRLYVDGIPATMPDGQGQISNIDINSIQDVEVLRGPFSALYGNASGGVINVTTETGRQPPTLEASSYYGSYGSWRYGLKATGAMGDGTQPGDVDYTVSTPRFTTHGYRDHSGARKNLANAKLGVRLDDVSKLSLIFNSVDI-KADDPGGLTESEWKADPQQA-PRAEQYNTRKTIKQTQAGLRYERQLSAQDDISVMAYAGERETTQYQSIPLVAQLKPAQAGGVITLQRHYQGIDSRWTHRGELG-VPVTFTGGLNYENMSENRKGYNNFRLNNGTPEFGHKGDLRRNERNLMWNVDPYLQTQWQLTQKLSLDAGVRYSSVWFDSNDHYIAPGNGDDSGDASYHHWLPAGSLKYALTDAWNLYLAAGRGFETPTINELSYRADGQSGFNFDLKPSTNDTVEVGSKTRIG-NGL-LTAALFQTDTDDEIVVASSMGGRTTYKNAGKTRRQGAELALDQRFAGDWRVKASWTWLDATYRSN-V-CQ-G-----QNCD-GNRMPGIAHNMGFASLGFIPDEGWYAGTDVRYMGDIMANDENTA-KAPSYTVVGLNTGYKFNYSQLTVDIFGRVDNLFDKEYIGSVIVNESNGRYYEPAPGRNYGVGINLAWQFE
>AKG30377.1
PLIRLHLSGIFMKIISVRQRLYPALLLPLTFSPV-LQAASTSN-E-QTMIVTATPQTVSELDTPAAVSVIEGEDMRLATPRVNLSESLTSVPGLQVQNRQNYAQDLQISIRGFGSRSAFGVRGIRLYVDGIPATMPDGQGQISNIDINSIQDVEVLRGPFSALYGNASGGVINVTTETGRQPPTLEASSYYGSYGSWRYGLKATGAMGDGTQPGDVDYTVSTTRFTTHGYRDHSGAQKNLANAKLGVRLDDVSKLSLIFNSVDI-KADDPGGLTESEWKADPQQA-PRAEQYNTRKTIKQTQAGLRYERQLSAQDDISVMAYAGERETTQYQSIPLVAQLKPAQAGGVITLQRHYQGIDSRWTHRGELG-VPVTFTGGVNYENMSENRKGYNNFRLNNGTPEFGHKGDLRRDERNLMWNVDPYLQTQWQLTQKLSLDAGVRYSSVWFDSNDHYIAPGNGDDSGDASYHHWLPAGSLKYALTDAWNLYLAAGRGFETPTINELSYRADGQSGFNFDLKPSTNDTVEVGSKTRIG-NGL-LTAALFQTDTDDEIVVASSMGGRTTYKNAGKTRRQGAELALDQRFAGDWRVKASWTWLDATYRSN-V-CQ-G-----QNCD-GNRMPGIARNMGFASLGFIPDEGWYAGTDVRYMGDIMANDENTA-KVPSYTVVGLNTGYKFNYSQLTVDIFGRVDNLFDKEYIGSVIVNESNGRYYEPAPGRNYGVGINLAWQFE
>AKH07198.1
PLIRLHLSGIFMKIISVRQRLYPALLLPLIFSPV-LQAASAPN-E-QTMIVTATPQTVSELDTPAAVSVIEGEDMRLATPRVNLSESLTSVPGLQVQNRQNYAQDLQISIRGFGSRSAFGVRGIRLYVDGIPATMPDGQGQISNIDINSIQDVEVLRGPFSALYGNASGGVINVTTETGRQPPTLEASSYYGSYGSWRYGLKATGAMGDGTQPGDVYYTVSTTRFTTHGYRDHSGARKNLANAKLGVRLDDVSKLSLIFNSVDI-KADDPGGLTESEWKADPQQA-PRAEQYNTRKTIKQTQAGLRYERQLSAQDDISVMAYAGERETTQYQSIPLVAQLKPAQAGGVITLQRHYQGIDSRWTHRGELG-VPVTFTGGVNYENMSENRKGYNNFRLNNGTPEFGHKGDLRRDERNLMWNVDPYLQTQWQLTQKLSLDAGVRYSSVWFDSNDHYIAPGNGDDSGDASYHHWLPAGSLKYALTDAWNLYLAAGRGFETPTINELSYRADGQSGFNFDLKPSTNDTVEVGSKTRIG-NGL-LTAALFQTDTDDEIVVASSMGGRTTYKNAGKTRRQGAELALDQRFAGDWRVKASWTWLDATYRSN-V-CQ-G-----QNCD-GNRMPGIARNMGFASLGFIPDEGWYAGTDVRYMGDIMANDENTA-KAPSYTVVGLNTGYKFNYSQLTVDIFGRVDNLFDKEYIGSVIVNESNGRYYEPAPGRNYGVGINLAWQFE
>ALP98013.1
PLIRLHLSGIFMKIISVRQRLYPALLLPLTFSPV-LQAASAPN-E-QTMIVTATPQTVSELDTPAAVSVIEGEDMRLATPRVNLSESLTSVPGLQVQNRQNYAQDLQISIRGFGSRSAFGVRGIRLYVDGIPATMPDGQGQISNIDINSIQDVEVLRGPFSALYGNASGGVINVTTETGRQPPTLEASSYYGSYGSWRYGLKATGAMGDGTQPGDVDYTVSTTRFTTHGYRDHSGARKNLANAKLGVRLDDVSKLSLIFNSVDI-KADDPGGLTESEWKADPQQA-PRAEQYNTRKTIKQTQAGLRYERQLSAQDDISVMAYAGERETTQYQSIPLVAQLKPAQAGGVITLQRHYQGIDSRWTHRGELG-VPVTFTGGLNYENMSENRKGYNNFRLNNGTPEFGHKGDLRRDERNLMWNVDPYLQTQWQLTQKLSLDAGVRYSSVWFDSNDHYIAPGNGDDSGDASYHHWLPAGSLKYALTDAWNLYLAAGRGFETPTINELSYRADGQSGFNFDLKPSTNDTVEVGSKTRIG-NGL-LTAALFQTDTDDEIVVASSMGGRTTYKNAGKTRRQGAELALDQRFAGDWRVKASWTWLDATYRSN-V-CQ-G-----QNCD-GNRMPGIARNMGFASLGFIPDEGWYAGTDVRYMGDIMANDENTA-KAPSYTVVGLNTGYKFNYSQLTVDIFGRVDNLFDKEYIGSVIVNESNGRYYEPAPGRNYGVGINLAWQFE
>ALV06554.1
RSRDVLQRACPNAAMATAVATAVATLMGLSGAAVAQSQTPPAA-VLPAVVVTGSVSERALEAAPYAASVLDADTLRQSGPMVNLSEALVRVPGITANNRQNYAQDLQLSSRGFGARAPFGVRGLRLYTDGIPATMPDGQGQVSHFDIASAQRVEVVRGPFTALYGNSSGGVIAAFTAPVTQA-GADLSLDAGADGLRQGRVSIGAPLG-S---G-WDGQASLSGLHIDGFRPQSEAHRTLATGRLAWSGES-DRLVLLLNTFRQ-NAQDPLGLTRAQWQQDPDQTTPQAIQFNTRKEASQTQLGGRWTHRFDAPSSSSLMAYTGWRSVTQWQSITVGAQSAAGSGGGVVDVDRRYDGVDGRLVWRL--A--GGSLATGVNLERQRDDRQGFQNF-IGTGAAQLGVTGALRRDEDNRATTREAYAQWDGALTSTLDAMVGVRGGEVRMSAQDRFLS--NGDDSGARRFRYANPAVGLGWRLTPALLLHAAVGRGFESPALNELAYRSDGTGGFNTALKAQKSQQQELGLKWRGE-R-ASLDATLFHIGTRDEIAVLTNSGGRSSYQNVGRTRRSGAELSGDWRPAAAWRLAGTLSTLTARYRDSFVTCT-GTPCPTPTVPSGMRIAGTNGGSAFVELAWKPP-VWEAALEWRGVKKTAVNDTNSE-FAPGYGLMHLRLTQDGQAS-GRWTWTARVENLMDRRYVGSVIVNDGNGRFYEPAPGRTWWLGLKLATTLG
>ATD34290.1
PLIRLHLSGIFMKIISVRQRLYPALLLPLTFSPV-LQAASASN-E-QTMIVTATPQTVSELDTPAAVSVIEGEDMRLATPRVNLSETLTSVPGLQVQNRQNYAQDLQISIRGFGSRSAFGVRGIRLYVDGIPATMPDGQGQISNIDINSIQDVEVLRGPFSALYGNASGGVINVTTETG-----IEASSYYGSYGSWRYGLKATGAMGDGTQPGDVDYTVSTTRFTTHGYRDHSGARKNLANAKLGVRLDDVSKLSLIFNSVDI-KADDPGGLTESEWKADPQQA-PRAEQYNTRKTIKQTQAGLRYERQLSAQDDISVMAYAGERETTQYQSIPLVAQLKPAQAGGVITLQRHYQGIDSRWTHRGELG-VPVTFTGGLNYENMSENRKGYNNFRLNNGPPEFGHKGDLRRDERNLMWNVDPYLQTQWQLTQKLSLDAGVRYSSVWFDSNDHYIAPGNGDDSGDASYHHWLPAGSLKYALTDAWNLYLAAGRGFETPTINELSYRADGQSGFNFDLKPSTNDTVEVGSKTRIG-NGL-LTAALFQTDTDDEIVVASSMGGRTTYKNAGKTRRQGAELALDQRFAGDWRVKASWTWLDATYRSN-V-CQ-G-----QNCD-GNRMPGIARNMGFASLGFIPDEGWYAGTDVRYMGDIMANDENTA-KAPSYTVVGLNTGYKFNYSQLTVDIFGRVDNLFDKEYIGSVIVNESNGRYYEPAPGRNYGVGINLAWQFE
>AUO52070.1
PLIRLHLSGIFMKIISVRQRLYPALLLPLTFSPV-LQAASAPN-E-QTMIVTATPQTVSELDTPAAVSVIEGEDMRLATPRVNLSETLTSVPGLQVQNRQNYAQDLQISIRGFGSRSAFGVRGIRLYVDGIPATMPDGQGQISNIDINSIQDVEVLRGPFSALYGNASGGVINVTTETGRQPPTLEASSYYGSYGSWRYGLKATGAMGDGTQPGDVDYTVSTTRFTTHGYRDHSGARKNLANAKLGVRLDDVSKLSLIFNSVDI-KADDPGGLTESEWKADPQQA-PRAEQYNTRKTIKQTQAGLRYERQLSAQDDISVMAYAGERETTQYQSIPLVAQLKPAQAGGVITLQRHYQGIDSRWTHRGELG-VPVTFTGGLNYENMSENRKGYNNFRLNNGTPEFGHKGDLRRDERNLMWNVDPYLQTQWQLTQKLSLDAGVRYSSVWFDSNDHYIAPGNGDDSGDASYHHWLPAGSLKYALTDAWNLYLAAGRGFETPTINELSYRADGQSGFNFDLKPSTNDTVEVGSKTRIG-NGL-LTAALFQTDTDDEIVVASSMGGRTTYKNAGKTRRQGAELALDQRFAGDWRVKASWTWLDATYRSN-V-CQ-G-----QNCD-GNRMPGIARNMGFASLGFIPDEGWYAGTDIRYMGDIMADDENTA-KAPSYTVVGLNTGYKFNYSQLTVDIFGRVDNLFDKEYIGSVIVNESNGRYYEPAPGRNYGVGINLAWQFE
>AVU71215.1
PLIRLQLSGIFMKIISVRQRLYPALLLPLTFSPV-LQAASASN-E-QTMIVTATPQTVSELDTPAAVSVIEGEDMRLATPRVNLSETLTSVPGLQVQNRQNYAQDLQISIRGFGSRSAFGVRGIRLYVDGIPATMPDGQGQISNIDINSIQDVEVLRGPFSALYGNASGGVINVTTETGRQPPTLEASSYYGSYGSWRYGLKATGAMGDGTQPGDVDYTVSTTRFTTHGYRDHSGARKNLANAKLGVRLDEASKLSLIFNSVDI-KADDPGGLTESEWKADPQQA-PRAEQYNTRKTIKQTQAGLRYERQLSAQDDISVMAYAGERETTQYQSIPLVAQLKPAQAGGVITLQRHYQGIDSRWTHRGELG-VPVTFTGGVNYENMSENRKGYNNFRLNNGTPEFGHKGDLRRDERNLMWNVDPYLQTQWQLTQKLSLDAGVRYSSVWFDSNDHYIAPGNGDDSGDASYHHWLPAGSLKYALTDAWNLYLAAGRGFETPTINELSYRADGQSGFNFDLKPSTNDTVEVGSKTRIG-NGL-LTAALFQTDTDDEIVVASSMGGRTTYKNAGKTRRQGAELALDQRFAGDWRVKASWTWLDATYRSN-V-CQ-G-----QNCD-GNRMPGIARNMGFASLGFIPDEGWYAGTDVRYMGDIMANDENTA-KAPSYTVVGLNTGYKFNYSQLTVDIFGRVDNLFDKEYIGSVIVNESNGRYNEPAPGRNYGVGINLVWQFE
>AXB19940.1
PLIRLHLSGIFMKIISVRQRLYPALLLPLTFSPV-LQAASAPN-E-QTMIVTATPQTVSELDTPAAVSVIEGEDMRLATPRVNLSESLTSVPGLQVQNRQNYAQDLQISIRGFGSRSAFGVRGIRLYVDGIPATMPDGQGQISNIDINSIQDVEVLRGPFSALYGNASGGVINVTTETGRQPPTLEASSYYGSYGSWRYGLKATGAMGDGTQPGDVDYTVSTTRFTTHGYRDHSGAQKNLANAKLGVRLDDVSKLSLIFNSVDI-KADDPGGLTESEWEADPQQA-PRAEQYNTRKTIKQTQAGLRYERQLSAQDDISVMAYAGERETTQYQSIPLVAQLKPAQAGGVITLQRHYQGIDSRWTHRGELG-VPVTFTGGLNYENMSENRKGYNNFRLNNGTPEFGHKGDLRRDERNLMWNVDPYLQTQWQLTQKLSLDAGVRYSSVWFDSNDHYIAPGNGDDSGDASYHHWLPAGSLKYALTDAWNLYLAAGRGFETPTINELSYRADGQSGFNFDLKPSTNDTVEVGSKTRIG-NGL-LTAALFQTDTDDEIVVASSMGGRTTYKNAGKTRRQGAELALDQRFAGDWRVKASWTWLDATYRSN-V-CQ-G-----QNCD-GNRMPGIARNMGFASLGFIPDEGWYAGTDVRYMGDIMANDENTA-KAPSYTVVGLNTGYKFNYSQLTVDIFGRVDNLFDKEYIGSVIVNESNGRYYEPAPGRNYGVGINLAWQFE
>BBN72892.1
PLIRLHLSGIFMKIISVRQRLYPALLLPLTFSPV-LQAASASN-E-QTMIVTATPQTVSELDTPAAVSVIEGEDMRLATPRVNLSESLTSVPGLQVQNRQNYAQDLQISIRGFGSRSAFGVRGIRLYVDGIPATMPDGQGQISNIDINSIQDVEVLRGPFSALYGNASGGVINVTTETGRQPPTLEASSYYGSYGSWRYGLKATGAMGDGTQPGDVDYTVSTTRFTTHGYRDHSGARKNLANAKLGVRLDDVSKLSLIFNSVDI-KADDPGGLTESEWKADPQQA-PRAEQYNTRKTIKQTQAGLRYERQLSAQDDISVMAYAGERETTQYQSIPLVAQLKPAQAGGVITLQRHYQGIDSRWTHRGELG-VPVTFTGGVNYENMSENRKGYNNFRLNNGTPEFGHKGDLRRDERNLMWNVDPYLQTQWQLTQKLSLDAGVRYSSVWFDSNDHYIAPGNGDDSGDASYHHWLPAGSLKYALTDAWNLYLATGRGFETPTINELSYRADGQSGFNFDLKPSTNDTVEVGSKTRIG-NGL-LTAALFQTDTDDEIVVASSMGGRTTYKNAGKTRRQGAELALDQRFAGDWRVKASWTWLDATYRSN-V-CQ-G-----QNCD-GNRMPGIARNMGFASLGFIPDEGWYAGTDVRYMGDIMANDENTA-KAPSYTVVGLNTGYKFNYSQLTVDIFGRVDNLFDKEYIGSVIVNESNGRYYEPAPGRNYGVGINLAWRFE
>BBN77430.1
PLIRLHLSGIFMKIISVRQRLYPALLLPLTFSPV-LQAASAPN-E-QTMIVTATPQTVSELDTPAAVSVIEGEDMRLATPRVNLSESLTSVPGLQVQNRQNYAQDLQISIRGFGSRSAFGVRGIRLYVDGIPATMPDGQGQISNIDINSIQDVEVLRGPFSALYGNASGGVINVTTETGRQPPTLEASSYYGSYGSWRYGLKATGAMGDGTQPGDVDYTVSTTRFTTHGYRDHSGARKNLANAKLGVRLDEASKLSLIFNSVDI-KADDPGGLTESEWKADPQQA-PRAEQYNTRKTIKQTQAGLRYERQLSAQDDISVMAYAGERETTQYQSIPLVAQLKPAQAGGVITLQRHYQGIDSRWTHRGELG-VPVTFTGGLNYENMSENRKGYNNFRLNNGTPEFGHKGDLRRDERNLMWNVDPYLQTQWQLTQKLSLDAGVRYSSVWFDSNDHYIAPGNGDDSGDASYHHWLPAGSLKYALTDAWNLYLAAGRGFETPTINELSYRADGQSGFNFDLKPSTNDTVEVGSKTRIG-NGL-LTAALFQTDTDDEIVVASSMGGRTTYKNAGKTRRQGAELALDQRFAGDWRVKASWTWLDATYRSN-V-CQ-G-----QNCD-GNRMPGIARNMGFASLGFIPDEGWYAGTDVRYMGDIMANDENTA-KAPSYTVVGLNTGYKFNYSQLTVDIFGRVDNLFDKEYIGSVIVNESNGRYYEPAPGRNYGVGINLAWQFE
>BBS37284.1
RLVRLNLQPVFMKIFSARKATLPLLLVPLISSPLTTMGA---E-E-SPMIVSATPQTVSELDTPAAVSVVSGDDMRQATPRINLSESLGSVPGLQIQNRQNYAQDLQLSMRGFGARSTFGVRGIRMYVDGIPATMPDGQGQTSNIDLSSVDSVEVLRGPFSALYGNASGGVININTQTGQQPPTIEASSYYGSYGTWRYGMKATGAMGDGTHAGDVDYTVSTTRFTTKGYRDHSGARKNLANAKLGVRIDDVSKLTLIVNSVDM-KANDPGGLDYQEWRDNPRQS-PRGDQFNTRKTIKQTQAGLRYDRQLSTQDDLSVMTYAGEREMTQYQSIMAKYQKPATHSGGVIDMQRHYQGIDTRWTHRGELL-VPVTFTSGLNYENMSEDRRGYENFVMDNGVPDYGVKGNKRRDERNLMWNVDPYLQTRWQLTQKLSVDAGVRYSSVWFDSNDHYITPGNGDDSGDANYHKWLPAGSVKYAVTDSWNLYAAAGRGFETPTINELSYRSDDQGGLNFGLKPSTNNTYEVGSKTRLG-NGL-LTAALFRTDTDDEIVVDTSSGGRTSYKNAGKTRRQGVEVSLDQQFAENWKLKMAWTYLDATYRTN-V-CS-D-----ADCN-GNRMPGIARNMGYASFGWQPEEGWYAGSDVRYMSDIMADDENTA-KAPSYTVVGLNTGYKFNYGSWGMDVFGRVDNLFDKEYVGSVIVNESNGRYYEPAPGRNYGVGLSVSYRFE
>BBV76632.1
HMFRLVRFTSFMKIHSVRTAALPALLFPLIAVAQ--NAS---D-E-QTMVVTAAPTAVSELDTPAAVSVVNGDEMRQAAPRVNLSESLGAVPGLQVQNRQNYAQDLQLSIRGFGSRSTFGVRGLRIYVDGIPATMPDGQGQTSNIDIGSIETLDVLRGPFSALYGNSSGGVINVTTQTGSQPPTLEASSYYGSFGSWHYGMKATGAVGDGTHAGDVDYTVSTNRFTTHGYRDHSGARKNLANAKLGVRINEVSKLTLLFNSVDI-KANDAGGLSYDEWQNNPRQS-PRGDQYNTRKSTKQTQAGLRYERQLSEQDDLSVMMYAGERETTQYQSIPRAPQLNPGHAGGVIDLTRHYQGIDTRWTHRGELL-VPVTFTTGLDYENMSERRKGYENFVMSNGAPQYGEEGSLRRNERNLMWNIDPYLQTQWQLTDKLSLDAGVRYSSVWFDSNDYYVTPGNGDDSGDASYHKWLPASSLKYALTDAWNVYLSAGRGFETPTINELSYRSGNQSGLNFGLQPATNDTVEVGSKTRVG-NGL-FTAALFQTNTDNEIVVDASSGGRTSYKNAGKTRRQGMELGLDQQFGESWRLKAAWTWLDATYRTN-V-CN-D-----ADCN-GNRIPGIARNMGYASFGYQPERGWYAGSDIRYLSDIMANDKNSA-KAPSWTVVGLTTGYKWSYGKMDMDLFGRVDNLFDRSYVGSVIVNESNGRYYEPAPGRNYGVGLNLAWRFE
>CAB3269370.1
PLIRLHLSGIFMKIISVRQRLYPALLLPLTFSPV-LQAASAPN-E-QTMIVTATPQTVSELDTPAAVSVIEGEDMRLATPRVNLSETLTSVPGLQVQNRQNYAQDLQISIRGFGSRSAFGVRGIRLYVDGIPATMPDGQGQISNIDINSIQDVEVLRGPFSALYGNASGGVINVTTETGRQPPTLEASSYYGSYGSWRYGLKATGAMGDGTQPGDVDYTVSTTRFTTHGYRDHSGARKNLANAKLGVRLDDVSKLSLIFNSVDI-KADDPGGLTESEWKADPQQA-PRAEQYNTRKTIKQTQAGLRYERQLSAQDDISVMAYAGERETTQYQSIPLVAQLKPAQAGGVITLQRHYQGIDSRWTHRGELG-VPVTFTGGVNYENMSENRKGYNNFRLNNGTPEFGHKGDLRRDERNLMWNVDPYLQTQWQLTQKLSLDAGVRYSSVWFDSNDHYIAPGNGDDSGDASYHHWLPAGSLKYALTDAWNLYLAAGRGFETPTINELSYRADGQSGFNFDLKPSTNDTVEVGSKTRIG-NGL-LTAALFQTDTDDEIVVASSMGGRTTYKNAGKTRRQGAELALDQRFAGDWRVKASWTWLDATYRSN-V-CQ-G-----QNCD-GNRMPGIARNMGFASLGFIPDEGWYAGTDVRYMGDIMANDENTA-KAPSYTVVGLNTGYKFNYSQLTVDIFGRVDNLFDKEYIGSVIVNESNGRYYEPAPGRNYGVGINLAWRFE
>CAE7366283.1
RRQVDGFANGQIPIMSFRRAFLLAALQTVQIHAA-ETSATQAS-QIEEISVVASRIAAPVRTVPSAISVIEIEDIQLGRAQLGLDESLGRVPGVFAQNRYNYAQDLRIAVRGFGARANFGIRGLKIYADGIPSTTADGQSGIDDVDIGSLQRMEIVRGPAAALYGSAAGGVIALYTEDGPETPFLQTAVTVGEDQQRKYQLKA-G--GQ-Y--DRLNYLVSLSDLEFDGYRDNARESRQF-NSKFVYSLDE-GELTLIANLVDSPQADDAGGITAAQTAADPRSAQARNLSSNAGEALDQQKLALRYTRPLSDNLDLSVRNYYVWRDFEAFL--PIGTHI-PVADDGVVEFDRFFYGGGVQLAATNTLFGLANTAIFGLDVDRQEDDRQRFLN----NA----GAKGTLTFDQLEEATTVGFFVRNETALSDQLTLVLGLRYDDIELTVDDKFLA--NADQSSELNFEQWSPMAGLSWTLSDQMTLYANYATSFETPTFTELSARTSSLGGFN-DVNPQEAESFEIGLKGDFE-QRLAFELAAYQISVEDEITSVEDIGNRAFFENA-DTDRQGFELSAVASFSDSLRLSLAYTYADYEFEA--F--D-G----SPEFE-GNALPGLPEHQVFAELSYRHSNGFYAGLDMNTPDQPAPLPKDIE-INPSREIEALTTGARHDIQDFRCAAVLNTGNETDDAYADSIVVKRTRGQLKENAPAKRMIEGVRQ-HLFA
>CBY95700.1
PLIRLHLSGIFMKIISVRQRLYPALLLPLTFSPV-LQAASAPN-E-QTMIVTATPQTVSELDTPAAVSVIEGEDMRLATPRVNLSETLTSVPGLQVQNRQNYAQDLQISIRGFGSRSAFGVRGIRLYVDGIPATMPDGQGQISNIDINSIQDVEVLRGPFSALYGNASGGVINVTTETGRQPPTLEASSYYGSYGSWRYGLKATGAMGDGTQPGDVDYTVSTTRFTTHGYRDHSGARKNLANAKLGVRLDDVSKLSLIFNSVDI-KADDPGGLTEFEWKADPQQA-PRAEQYNTRKTIKQTQAGLRYERQLSAQDDISVMAYAGERETTQYQSIPLVAQLKPAQAGGVITLQRHYQGIDSRWTHRGELG-VPVTFTGGVNYENMSENRKGYNNFRLNNGTPEFGHKGDLRRDERNLMWNVDPYLQTQWQLTQKLSLDAGVRYSSVWFDSNDHYIAPGNGDDSGDASYHHWLPAGSLKYALTDAWNLYLAAGRGFETPTINELSYRADGQSGFNFDLKPSTNDTVEVGSKTRIG-NGL-LTAALFQTDTDDEIVVASSMGGRTTYKNAGKTRRQGAELALDQRFAGDWRVKASWTWLDATYRSN-V-CQ-G-----QNCD-GNRMPGIARNMGFASLGFIPDEGWYAGTDVRYMGDIMANDENTA-KAPSYTVVGLNTGYKFNYSQLTVDIFGRVDNLFDKEYIGSVIVNESNGRYYEPAPGRNYGVGINLAWQFE
>CCQ91980.1
IVAVNLSLPSTSLVLGFVITAMLCLASLGWGQEV-PEESSEMV-VLQPIEVTATRTKKSPDDIPNSLRLIDRGAWQNHQPGATLEEFGVGAPGVFFQNRFNFAQDLRIAIRGFGARSPFGVRGIQVRVDGIPQTLPDGQTQLDSIDTSLIQRMEVLRGPSASLFGNASGGMISMTTREPQSNGELAPRQVFGSFGYSKTEMWAGRR----E--ADFDYGVFASRLGQTGWRRHSRMENLFAQLKVNLYGGSDSDWMVLFRKFYSPLTEDPGGLTLQQAEANPRQGAPRNLLFNAGEEVDQEQLAVRYRKLPTAQDEWTVTAHLLRRDFENRL--PF---TS----GGRVRFDRWVGGLAVQWQNDRKVADRANRFLAGIDYGIQNDDRQRFDNN--------NGRQGALTFDQVERVQSVGPFFRNEWKMSEKWDIVVGGRWDWLHYRVDDKFGG--DGDQSGSQTLSQGSGTAGVVYHLADRHQVYANVASVFEAPTTTELINNPSGAGGFNPNLQSQTSLSQELGLRGKPA--DWEYEVAVFYIRSWDEITPEPAFPGRTFFRNAGKSRRLGLETRLATMWHG-LQAEAAYTYSDFEFEEF-V-AN-N-----VSLE-GKTFPGVPVHHWEGRVSYTP-SGTFGQVRVQRVGRVFADNANTS-SNAGYSLGQLLLGWEGKWECIEASLFAGVNNLFDDRYNANVRINAAFGRFFEPGPPINVFGGLRLRILPF
>CEP53513.1
PLIRLHLSGIFMKIISVRQRLYPALLLPLTFSPV-LQAASAPN-E-QTMIVTATPQTVSELDTPAAVSVIEGEDMRLATPRVNLSESLTSVPGLQVQNRQNYAQDLQISIRGFGSRSAFGVRGIRLYVDGIPATMPDGQGQISNIDINSIQNVEVLRGPFSALYGNASGGVINVTTETGRQPPTLEASSYYGSYGSWRYGLKATGAMGDGTQPGDVDYTVSTTRFTTHGYRDHSGARKNLANAKLGVRLDDVSKLSLIFNSVDI-KADDPGGLTESEWKADPQQA-PRAEQYNTRKTIKQTQAGLRYERQLSAQDDISVMAYAGERETTQYQSIPLVAQLKPAQAGGVITLQRHYQGIDSRWTHRGELG-VPVTFTGGLNYENMSENRKGYNNFRLNNGTPEFGHKGDLRRDERNLMWNVDPYLQTQWQLTQKLSLDAGVRYSSVWFDSNDHYIAPGNGDDSGDASYHHWLPAGSLKYALTDAWNLYLAAGRGFETPTINELSYRADGQSGFNFDLKPSTNDTVEVGSKTRIG-NGL-LTAALFQTDTDDEIVVASSMGGRTTYKNAGKTRRQGAELALDQRFAGDWRVKASWTWLDATYRSN-V-CQ-G-----QNCD-GNRMPGIARNMGFASLGFIPDEGWYAGTDVRYMGDIMANDENTA-KAPSYTVVGLNTGYKFNYSQLTVDIFGRVDNLFDEEYIGSVIVNESNGRYYEPAPGRNYGVGINLAWQFE
>CES18188.1
PLIRLHLSGIFMKIISVRQRLYPALLLPLTFSPV-LQAASAPN-E-QTMIVTATPQTVSELDTPAAVSVIEGEDMRLATPRVNLSESLTSVPGLQVQNRQNYAQDLQISIRGFGSRSAFGVRGIRLYVDGIPATMPDGQGQISNIDINSIQNVEVLRGPFSALYGNASGGVINVTTETGRQPPTLEASSYYGSYGSWRYGLKATGAMGDGTQPGDVDYTVSTTRFTTHGYRDHSGARKNLANAKLGVRLDDVSKLSLIFNSVDI-KADDPGGLTESEWKADPQQA-PRAEQYNTRKTIKQTQAGLRYERQLSAQDDISVMAYAGERETTQYQSIPLVAQLKPAQAGGVITLQRHYQGIDSRWTHRGELG-VPVTFTGGLNYENMSENRKGYNNFRLNNGTPEFGHKGDLRRDERNLMWNVDPYLQTQWQLTQKLSLDAGVRYSSVWFDSNDHYIAPGNGDDSGDASYHHWLPAGSLKYALTDAWNLYLAAGRGFETPTINELSYRADGQSGFNFDLKPSTNDTVEVGSKTRIG-NGL-LTAALFQTDTDDEIVVASSMGGRTTYKNAGKTRRQGAELALDQRFAGDWRVKASWTWLDATYRSN-V-CQ-G-----QNCD-GNRMPGIARSMGFASLGFIPDEGWYAGTDVRYMGDIMANDENTA-KAPSYTVVGLNTGYKFNYSQLTVDIFGRVDNLFDEEYIGSVIVNESNGRYYEPAPGRNYGVGINLAWQFE
>CET96919.1
PLIRLHLSGIFMKIISVRQRLYPALLLPLTFSPV-LQAASAPN-E-QTMIVTATPQTVSELDTPAAVSVIEGEDMRLATPRVNLSESLTSVPGLQVQNRQNYAQDLQISIRGFGSRSAFGVRGIRLYVDGIPATMPDGQGQISNIDINSIQNVEVLRGPFSALYGNASGGVINVTTETGRQPPTLEASSYYGSYGSWRYGLKATGAMGDGTQPGDVDYTVSTTRFTTHGYRDHSGARKNLANAKLGVRLDDVSKLSLIFNSVDI-KADDPGGLTESEWKADPQQA-PRAEQYNTRKTIKQTQAGLRYERQLSAQDDISVMAYAGERETTQYQSIPLVAQLKPAQAGGVITLQRHYQGIDSRWTHRGELG-VPVTFTGGLNYENMSENRKGYNNFRLNNGTPEFGHKGDLRRDERNLMWNVDPYLQTQWQLTQKLSLDAGVRYSSVWFDSNDHYIAPGNGDDSGDASYHHWLPAGSLKYALTDAWNLYLAAGRGFETPTINELSYRADGQSGFNFDLKPSTNDTVEVGSKTRIG-NGL-LTAALFQTDTDDEIVVASSMGGRTTYKNAGKTRRQGADLALDQRFAGDWRVKASWTWLDATYRSN-V-CQ-G-----QNCD-GNRMPGIARNMGFASLGFIPDEGWYAGTDVRYMGDIMANDENTA-KAPSYTVVGLNTGYKFNYSQLTVDIFGRVDNLFDEEYIGSVIVNESNGRYYEPAPGRNYGVGINLAWQFE
>CFW71251.1
PLIRLHLSGIFMKIISVRQRLYPALLLPLTFSPV-LQAASAPN-E-QTMIVTATPQTVSELDTPAAVSVIEGEDMRLATPRVNLSESLTSVPGLQVQNRQNYAQDLQISIRGFGSRSAFGVRGIRLYVDGIPATMPDGQGQISNIDINSIQDVEVLRGPFSALYGNASGGVINVTTETGRQPPTLEASSYYGSYGSWRYGLKATGAMGDGTQPGDVDYTVSTTRFTTHGYRDHSGARKNLANAKLGVRLDDVSKLSLIFNSVDI-KADDPGGLTESEWKADPQQA-PRAEQYNTRKTIKQTQAGLRYERQLSAQDDISVMAYAGERETTQYQSIPLVAQLKPAQAGGVITLQRHYQGIDSRWTHRGELG-VPVTFTGGVNYENMSENRKGYNNFRLNNGTPEFGHKGDLRRDERNLMWNVDPYLQTQWQLTQKLSLDAGVRYSSVWFDSNDHYIAPGNGDDSGDASYHHWLPAGSLKYALTDAWNLYLAAGRGFETPTINELSYRADGQSGFNFDLKPSTNDTVEVGSKTRIG-NGL-LTAALFQTDTDDEIVVASSMGGRTTYKNAGKTRRQGAELALDQRFAGDWRVKASWTWLDATYRSN-V-CQ-G-----QNCD-GNRMPGIARNMGFASLGFIPDEGWYAGTDVRYMGDIMANDENTA-KAPSYTVVGLNTGYKFNYSQLTVDIFGRVDNLFDKEYIGSVIVNESNGRYYEPAPRRNYGVGINLAWQFE
>CGA34974.1
PLIRLHLSGIFMKIISVRQRLYPALLLPLTFSPV-LQAASAPN-E-QTMIVTATPQTVSELDTPAAVSVIEGEDMRLATPRVNLSESLTSVPGLQVQNRQNYAQDLQISIRGFGSRSAFGVRGIRLYVDGIPATMPDGQGQISNIDINSIQNVEVLRGPFSALYGNASGGVINVTTETGRQPPTLEASSYYGSYGSWRYGLKATGAMGDGTQPGDVDYTVSTTRFTTHGYRDHSGARKNLANAKLGVRLDDVSKLSLIFNSVDI-KADDPGGLTESEWKADPQQA-PRAEQYNTRKTIKQTQAGLRYERQLSAQDDISVMAYAGERETTQYQSIPLVAQLKPAQAGGVITLQRHYQGIDSRWTHRGELG-VPVTFTGGLNYENMSENRKGYNNFRLNNGTPEFGHKGDLRRDERNLMWNVDPYLQTQWQLTQKLSLDAGVRYSSVWFDSNDHYIAPGNGDDSGDASYHHWLPAGSLKYALTDTWNLYLAAGRGFETPTINELSYRADGQSGFNFDLKPSTNDTVEVGSKTRIG-NGL-LTAALFQTDTDDEIVVASSMGGRTTYKNAGKTRRQGAELALDQRFAGDWRVKASWTWLDATYRSN-V-CQ-G-----QNCD-GNRMPGIARNMGFASLGFIPDEGWYAGTDVRYMGDIMANDENTA-KAPSYTVVGLNTGYKFNYSQLTVDIFGRVDNLFDEEYIGSVIVNESNGRYYEPAPGRNYGVGINLAWQFE
>CGD14629.1
PLIRLHLSGIFMKIISVRQRLYPALLLPLTFSPV-LQAASAPN-E-QTMIVTATPQTVSELDTPAAVSVIEGEDMRLATPRVNLSESLTSVPGLQVQNRQNYAQDLQISIRGFGSRSAFGVRGIRLYVDGIPATMPDGQGQISNIDINSIQNVEVLRGPFSALYGNASGGVINVTTETGRQPPTLEASSYYGSYGSWRYGLKATGAMGDGTQPGDVDYTVSTTRFTTHGYRDHSGARKNLANAKLGVRLDDVSKLSLIFNSVDI-KADDPGGLTESEWKADPQQA-PRAEQYNTRKTIKQTQAGLRYERQLSAQDDISVMAYAGERETTQYQSIPLVAQLKPAQAGGVITLQRHYQGIDSRWTHRGELG-VPVTFTGGLNYENMSENRKGYNNFRLNNGTPEFGHKGDLRRDERNLMWNVDPYLQTQWQLTQKLSLDAGVRYSSVWFDSNDHYIAPGNGDDSGDASYHHWLPAGSLKYALTDAWNLYLAAGRGFETPTINELSYRADGQSGFNFDLKPSTNDTVEVGSKTRIG-NGL-LTAALFQTDTDDEIVVASSMGGRTTYKNAGKTRRQGAELALDQRFAGDWRGKASWTWLDATYRSN-V-CQ-G-----QNCD-GNRMPGIARNMGFASLGFIPDEGWYAGTDVRYMGDIMANDENTA-KAPSYTVVGLNTGYKFNYSQLTVDIFGRVDNLFDEEYIGSVIVNESNGRYYEPAPGRNYGVGINLAWQFE
>CGX39738.1
PLIRLHLSGIFMKIISVRQRLYPALLLPLTFSPV-LQAASAPN-E-QTMIATATPQTVSELDTPAAVSVIEGEDMRLATPRVNLSESLTSVPGLQVQNRQNYAQDLQISIRGFGSRSAFGVRGIRLYVDGIPATMPDGQGQISNIDINSIQNVEVLRGPFSALYGNASGGVINVTTETGRQPPTLEASSYYGSYGSWRYGLKATGAMGDGTQPGDVDYTVSTTRFTTHGYRDHSGARKNLANAKLGVRLDDVSKLSLIFNSVDI-KADDPGGLTESEWKADPQQA-PRAEQYNTRKTIKQTQAGLRYERQLSAQDDISVMAYAGERETTQYQSIPLVAQLKPAQAGGVITLQRHYQGIDSRWTHRGELG-VPVTFTGGLNYENMSENRKGYNNFRLNNGTPEFGHKGDLRRDERNLMWNVDPYLQTQWQLTQKLSLDAGVRYSSVWFDSNDHYIAPGNGDDSGDASYHHWLPAGSLKYALTDAWNLYLAAGRGFETPTINELSYRADGQSGFNFDLKPSTNDTVEVGSKTRIG-NGL-LTAALFQTDTDDEIVVASSMGGRTTYKNAGKTRRQGAELALDQRFAGDWRVKASWTWLDATYRSN-V-CQ-G-----QNCD-GNRMPGIARNMGFASLGFIPDEGWYAGTDVRYMGDIMANDENTA-KAPSYTVVGLNTGYKFNYSQLTVDIFGRVDNLFDEEYIGSVIVNESNGRYYEPAPGRNYGVGINLAWQFE
>CGZ99707.1
PLIRLRLSGIFMKIISVRQRLYPALLLPLTFSPV-LQAASAPN-E-QTMIVTATPQTVSELDTPAAVSVIEGEDMRLATPRVNLSESLTSVPGLQVQNRQNYAQDLQISIRGFGSRSAFGVRGIRLYVDGIPATMPDGQGQISNIDINSIQNVEVLRGPFSALYGNASGGVINVTTETGRQPPTLEASSYYGSYGSWRYGLKATGAMGDGTQPGDVDYTVSTTRFTTHGYRDHSGARKNLANAKLGVRLDDVSKLSLIFNSVDI-KADDPGGLTESEWKADPQQA-PRAEQYNTRKTIKQTQAGLRYERQLSAQDDISVMAYAGERETTQYQSIPLVAQLKPAQAGGVITLQRHYQGIDSRWTHRGELG-VPVTFTGGLNYENMSENRKGYNNFRLNNGTPEFGHKGDLRRDERNLMWNVDPYLQTQWQLTQKLSLDAGVRYSSVWFDSNDHYIAPGNGDDSGDASYHHWLPAGSLKYALTDAWNLYLAAGRGFETPTINELSYRADGQSGFNFDLKPSTNDTVEVGSKTRIG-NGL-LTAALFQTDTDDEIVVASSMGGRTTYKNAGKTRRQGAELALDQRFAGDWRVKASWTWLDATYRSN-V-CQ-G-----QNCD-GNRMPGIARNMGFASLGFIPDEGWYAGTDVRYMGDIMANDENTA-KAPSYTVVGLNTGYKFNYSQLTVDIFGRVDNLFDEEYIGSVIVNESNGRYYEPAPGRNYGVGINLAWQFE
>CIN98577.1
PLIRLHLSGIFMKIISVRQRLYPALLLPLTFSPV-LQAASAPN-E-QTMIVTATPQTVSELDTPAAVSVIEGEDMRLATPRVNLSESLTSVLGLQVQNRQNYAQDLQISIRGFGSRSAFGVRGIRLYVDGIPATMPDGQGQISNIDINSIQNVEVLRGPFSALYGNASGGVINVTTETGRQPPTLEASSYYGSYGSWRYGLKATGAMGDGTQPGDVDYTVSTTRFTTHGYRDHSGARKNLANAKLGVRLDDVSKLSLIFNSVDI-KADDPGGLTESEWKADPQQA-PRAEQYNTRKTIKQTQAGLRYERQLSAQDDISVMAYAGERETTQYQSIPLVAQLKPAQAGGVITLQRHYQGIDSRWTHRGELG-VPVTFTGGLNYENMSENRKGYNNFRLNNGTPEFGHKGDLRRDERNLMWNVDPYLQTQWQLTQKLSLDAGVRYSSVWFDSNDHYIAPGNGDDSGDASYHHWLPAGSLKYALTDAWNLYLAAGRGFETPTINELSYRADGQSGFNFDLKPSTNDTVEVGSKTRIG-NGL-LTAALFQTDTDDEIVVASSMGGRTTYKNAGKTRRQGAELALDQRFAGDWRVKASWTWLDATYRSN-V-CQ-G-----QNCD-GNRMPGIARNMGFASLGFIPDEGWYAGTDVRYMGDIMANDENTA-KAPSYTVVGLNTGYKFNYSQLTVDIFGRVDNLFDEEYIGSVIVNESNGRYYEPAPGRNYGVGINLAWQFE
>CNN67038.1
PLIRLHLSGIFMKIISVRQRLYPALLLPLTFSPV-LQAASAPN-E-QTMIVTATPQTVSELDTPAAVSVIEGEDMRLATPRVNLSESLTSVPGLQVQNRQNYAQDLQISIRGFGSRSAFGVRGIRLYVDGIPATMPDGQGQISNIDINSIQDVEVLRGPFSALYGNASGGVINVTTETGRQPPTLEASSYYGSYGSWRYGLKATGAMGDGTQPGDVYYTVSTTRFTTHGYRDHSGARKNLANAKLGVRLDDVSKLSLIFNSVDI-KADDPGGLTESEWKADPQQA-PRAEQYNTRKTIKQTQAGLRYERQLSAQDDISVMAYAGERETTQYQSIPLVAQLKPAQAGGVITLQRHYQGIDSRWTHRGELG-VPVTFTGGVNYENMSENRKGYNNFRLNNGTPEFGHKGDLRRDERNLMWNVDPYLQTQWQLTQKLSLDAGVRYSSVWFDSNDHYIAPGNGDDSGDASYHHWLPAGSLKYALTDAWNLYLAAGRGFETPTINELSYRADGQSGFNFDLKPSTNDTVEVGSKTRIG-NGL-LTAALFQTDTDDEIVVASSMGGRTTYKNAGKTRRQGAELALDQRFAGDWRGKASWTWLDATYRSN-V-CQ-G-----QNCD-GNRMPGIARNMGFASLGFIPDEGWYAGTDVRYMGDIMANDENTA-KAPSYTVVGLNTGYKFNYSQLTVDIFGRVDNLFDKEYIGSVIVNESNGRYYEPAPGRNYGVGINLAWQFE
>CNU03277.1
PLIRLHLSGIFMKIISVRQRLYPALLLPLTFSPV-LQAASAPN-E-QTMIVTATPQTVSELDIPAAVSVIEGEDMRLATPRVNLSESLTSVPGLQVQNRQNYAQDLQISIRGFGSRSAFGVRGIRLYVDGIPATMPDGQGQISNIDINSIQDVEVLRGPFSALYGNASGGVINVTTETGRQPPTLEASSYYGSYGSWRYGLKATGAMGDGTQPGDVDYTVSTTRFTTHGYRDHSGARKNLANAKLGVRLDDVSKLSLIFNSVDI-KADDPGGLTESEWKADPQQA-PRAEQYNTRKTIKQTQAGLRYERQLSAQDDISVMAYAGERETTQYQSIPLVAQLKPAQAGGVITLQRHYQGIDSRWTHRGELG-VPVTFTGGVNYENMSENRKGYNNFRLNNGTPEFGHKGDLRRDERNLMWNVDPYLQTQWQLTQKLSLDAGVRYSSVWFDSNDHYIAPGNGDDSGDASYHHWLPAGSLKYALTDAWNLYLAAGRGFETPTINELSYRADGQSGFNFDLKPSTNDTVEVGSKTRIG-NGL-LTAALFQTDTDDEIVVASSMGGRTTYKNAGKTRRQGAELALDQRFAGDWRVKASWTWLDATYRSN-V-CQ-G-----QNCD-GNRMPGIARNMGFASLGFIPDEGWYAGTDVRYMGDIMANDENTA-KAPSYTVVGLNTGYKFNYSQLTVDIFGRVDNLFDKEYIGSVIVNESNGRYYEPAPRRNYGVGINLAWQFE
>CNU28929.1
PLIRLHLSGIFMKIISVRQRLYPALLLPLTFSPV-LQAASAPN-E-QTMIVTATPQTVSELDTPAAVSVIEGEDMRLATPRVNLSESLTSVPGLQVQNRQNYAQDLQISIRGFGSRSAFGVRGIRLYVDGIPATMPDGQGQISNIDINSIQDVEVLRGPFSALYGNASGGVINVTTETGRQPPTLEASSYYGSYGSWRYGLKATGAMGDGTQPGDVDYTVSTTRFTTHGYRDHSGARKNLANAKLGVRLDDVSKLSLIFNSVDI-KADDPGGLTESEWKADPQQA-PRAEQYNTRKTIKQTQAGLRYERQLSAQDDISVMAYAGERETTQYQSIPLVAQLKPAQAGGVITLQRHYQGIDSRWTHRGELG-VPVTFTGGVNYENMSENRKGYNNFRLNNGTPEFGHKGDLRRDERNLMWNVDPYLQTQWQLTQKLSLDAGVRYSSVWFDSNDHYIAPGNGDDSGDASYHHWLPAGSLKYALTDAWNLYLAAGRGFETPTINELSYRADGQSGFNFDLKPSTNDTVEVGSKXXXX-XXL-LTAALFQTDTDDEIVVASSMGGRTTYKNAGKTRRQGAELALDQRFAGDWRVKASWTWLDATYRSN-V-CQ-G-----QNCD-GNRMPGIARNMGFASLGFIPDEGWYAGTDVRYMGDIMANDENTA-KAPSYTVVGLNTGYKFNYSQLTVDIFGRVDNLFDKEYIGSVIVNESNGRYYEPAPRRNYGVGINLAWQFE
>CQK59293.1
PLIRLHLSGIFMKIISVRQRLYPALLLPLTFSPV-LQAASAPN-E-QTMIVTATPQTVSELDTPAAVSVIEGEDMRLATHRVNLSESLTSVPGLQVQNRQNYAQDLQISIRGFGSRSAFGVRGIRLYVDGIPATMPDGQGQISNIDINSIQDVEVLRGPFSALYGNASGGVINVTTETGRQPPTLEASSYYGSYGSWRYGLKATGAMGDGTQPGDVYYTVSTTRFTTHGYRDHSGARKNLANAKLGVRLDDVSKLSLIFNSVDI-KADDPGGLTESEWKADPQQA-PRAEQYNTRKTIKQTQAGLRYERQLSAQDDISVMAYAGERETTQYQSIPLVAQLKPAQAGGVITLQRHYQGIDSRWTHRGELG-VPVTFTGGVNYENMSENRKGYNNFRLNNGTPEFGHKGDLRRDERNLMWNVDPYLQTQWQLTQKLSLDAGVRYSSVWFDSNDHYIAPGNGDDSGDASYHHWLPAGSLKYALTDAWNLYLAAGRGFETPTINELSYRADGQSGFNFDLKPSTNDTVEVGSKTRIG-NGL-LTAALFQTDTDDEIVVASSMGGRTTYKNAGKTRRQGAELALDQRFAGDWRVKASWTWLDATYRSN-V-CQ-G-----QNCD-GNRMPGIARNMGFASLGFIPDEGWYAGTDVRYMGDIMANDENTA-KAPSYTVVGLNTGYKFNYSQLTVDIFGRVDNLFDKEYIGSVIVNESNGRYYEPAPGRNYGVGINLAWQFE
>CQP57430.1
PLIRLHLSGIFMKIISVRQRLYPALLLPLTFSPV-LQAASAPN-E-QTMIVTATPQTVSELDTPAAVSVIEGEDMRLATPRVNLSESLTSVPGLQVQNRQNYAQDLQISIRGFGSRSAFGVRGIRLYVDGIPATMPDGQGQISNIDINSIQDVEVLRGPFSALYGNASGGVINVTTETGRQPPTLEASSYYGSYGSWRYGLKATGAMGDGTQPGDVYYTVSTTRFTTHGYRDHSGARKNLANAKLGVRLDDVSKLSLIFNSVDI-KADDPGGLTESEWKADPQQA-PRAEQYNTRKTIKQTQAGLRYERQLSAQDDISVMAYAGERETTQYQSIPLVAQLKPAQAGGVITLQRHYQGIDSRWTHRGELG-VPVTFTGGVNYENMSENRKGYNNFRLNNGTPEFGHKGDLRRGERNLMWNVDPYLQTQWQLTQKLSLDAGVRYSSVWFDSNDHYIAPGNGDDSGDASYHHWLPAGSLKYALTDAWNLYLAAGRGFETPTINELSYRADGQSGFNFDLKPSTNDTVEVGSKTRIG-NGL-LTAALFQTDTDDEIVVASSMGGRTTYKNAGKTRRQGAELALDQRFAGDWRVKASWTWLDATYRSN-V-CQ-G-----QNCD-GNRMPGIARNMGFASLGFIPDEGWYAGTDVRYMGDIMANDENTA-KAPSYTVVGLNTGYKFNYSQLTVDIFGRVDNLFDKEYIGSVIVNESNGRYYEPAPGRNYGVGINLAWQFE
>CQT04168.1
PLIRLHLSGIFMKIISVRQRLYPALLLPLTFSPV-LQAASAPN-E-QTMIVTATPQTVSELDTPAAVSVIEGEDMRLATPRVNLSESLTSVPGLQVQNRQNYAQDLQISIRGFGSRSAFGVRGIRLYVDGIPATMPDGQGQISNIDINSIQNVEVLRGPFSALYGNASGGVINVTTETGRQPPTLEASSYYGSYGSWRYGLKATGAMGDGTQPGDVDYTVSTTRFTTHGYRDHSGARKNLANAKLGVRLDDVSKLSLIFNSVDI-KADDSGGLTESEWKADPQQA-PRAEQYNTRKTIKQTQAGLRYERQLSAQDDISVMAYAGERETTQYQSIPLVAQLKPAQAGGVITLQRHYQGIDSRWTHRGELG-VPVTFTGGLNYENMSENRKGYNNFRLNNGTPEFGHKGDLRRDERNLMWNVDPYLQTQWQLTQKLSLDAGVRYSSVWFDSNDHYIAPGNGDDSGDASYHHWLPAGSLKYALTDAWNLYLAAGRGFETPTINELSYRADGQSGFNFDLKPSTNDTVEVGSKTRIG-NGL-LTAALFQTDTDDEIVVASSMGGRTTYKNAGKTRRQGAELALDQRFAGDWRVKASWTWLDATYRSN-V-CQ-G-----QNCD-GNRMPGIARNMGFASLGFIPDEGWYAGTDVRYMGDIMANDENTA-KAPSYTVVGLNTGYKFNYSQLTVDIFGRVDNLFDEEYIGSVIVNESNGRYYEPAPGRNYGVGINLAWQFE
>CRE46448.1
PLIRLHLSGIFMKIISVRQRLYPALLLPLTFSPV-LQAASAPN-E-QTMIVTATPQTVSELDTPAAVSVIEGEDMRLATPRVNLSESLTSVPGLQVQNRQNYAQDLQISIRGFGSRSAFGVRGIRLYVDGIPATMPDGQGQISNIDINSIQDVEVLRGPFSALYGNASGGVINVTTETGRQPPPLEASSYYGSYGSWRYGLKATGAMGDGTQPGDVYYTVSTTRFTTHGYRDHSGARKNLANAKLGVRLDDVSKLSLIFNSVDI-KADDPGGLTESEWKADPQQA-PRAEQYNTRKTIKQTQAGLRYERQLSAQDDISVMAYAGERETTQYQSIPLVAQLKPAQAGGVITLQRHYQGIDSRWTHRGELG-VPVTFTGGVNYENMSENRKGYNNFRLNNGTPEFGHKGDLRRDERNLMWNVDPYLQTQWQLTQKLSLDAGVCYSSVWFDSNDHYIAPGNGDDSGDASYHHWLPAGSLKYALTDAWNLYLAAGRGFETPTINELSYRADGQSGFNFDLKPSTNDTVEVGSKTRIG-NGL-LTAALFQTDTDDEIVVASSMGGRTTYKNAGKTRRQGAELALDQRFAGDWRVKASWTWLDATYRSN-V-CQ-G-----QNCD-GNRMPGIARNMGFASLGFIPDEGWYAGTDVRYMGDIMANDENTA-KAPSYTVVGLNTGYKFNYSQLTVDIFGRVDNLFDKEYIGSVIVNESNGRYYEPAPGRNYGVGINLAWQFE
>CRE52437.1
PLIRLHLSGIFMKIISVRQRLYPALLLPLTFSPV-LQAASAPN-E-QTMIVTATPQTVSELDTPAAVSVIEGEDMRLATPRVNLSESLTSVPGLQVQNRQNYAQDLQISIRGFGSRSAFGVRGIRLYVDGIPATMPDGQGQISNIDINSIQDVEVLRGPFSALYGNASGGVINVTTETGRQPPTLEASSYYGSYGSWRYGLKATGAMGDGTQPGDVYYTVSTTRFTTHGYRDHSGARKNLANAKLGVRLDDVSKLSLIFNSVDI-KADDPGGLTESEWKADPQQA-PRAEQYNTRKTIKQTQAGLRYERQLSAQDDISVMAYAGERETTQYQSIPLVAQLKPAQAGGVITLQRHYQGIDSRWTHRGELG-VPVTFTGGVNYENMSENRKGYNNFRLNNGTPEFGHKGDLRRDERKLMWNVDPYLQTQWQLTQKLSLDAGVRYSSVWFDSNDHYIAPGNGDDSGDASYHHWLPAGSLKYALTDAWNLYLAAGRGFETPTINELSYRADGQSGFNFDLKPSTNDTVEVGSKTRIG-NGL-LTAALFQTDTDDEIVVASSMGGRTTYKNAGKTRRQGAELALDQRFAGDWRVKASWTWLDATYRSN-V-CQ-G-----QNCD-GNRMPGIARNMGFASLGFIPDEGWYAGTDVRYMGDIMANDENTA-KAPSYTVVGLNTGYKFNYSQLTVDIFGRVDNLFDKEYIGSVIVNESNGRYYEPAPGRNYGVGINLAWQFE
>CRE64547.1
PLIRLHLSGIFMKIISVRQRLYPALLLPLTFSPV-LQAASAPN-E-QTMIVTATPQTVSELDTPAAVSVIEGEDMRLATPRVNLSESLTSVPGLQVQNRQNYAQDLQISIRGFGSRSAFGVRGIRLYVDGIPATMPDGQGQISNIDINSIQDVEVLRGPFSALYGNASGGVINVTTETGRQPPPLEASSYYGSYGSWRYGLKATGAMGDGTQPGDVYYTVSTTRFTTHGYRDHSGARKNLANAKLGVRLDDVSKLSLIFNSVDI-KADDPGGLTESEWKADPQQA-PRAEQYNTRKTIKQTQAGLRYERQLSAQDDISVMAYAGERETTQYQSIPLVAQLKPAQAGGVITLQRHYQGIDSRWTHRGELG-VPVTFTGGVNYENMSENRKGYNNFRLNNGTPEFGHKGDLRRDERNLMWNVDPYLQTQWQLTQKLSLDAGVRYSSVWFDSNDHYIAPGNGDDSGDASYHHWLPAGSLKYALTDAWNLYLAAGRGFETPTINELSYRADGQSGFNFDLKPSTNDTVEVGSKTRIG-NGL-LTAALFQTDTDDEIVVASSMGGRTTYKNAGKTRRQGAELALDQRFAGDWRVKASWTWLDATYRSN-V-CQ-G-----QNCD-GNRMPGIARNMGFASLGFIPDEGWYAGTDVRYMGDIMANDENTA-KAPSYTVVGLNTGYKFNYSQLTVDIFGRVDNLFDKEYIGSVIVNESNGRYYEPAPGRNYGVGINLAWQFE
>EDY22525.1
PLIRLHLSGIFMKIISVRQRLYPALLLPLTFSPV-LQAASASN-E-QTMIVTATPQTVSELDTPAAVSVIEGEDMRLATPRVNLSESLTSVPGLQVQNRQNYAQDLQISIRGFGSRSAFGVRGIRLYVDGIPATMPDGQGQISNIDINSIQDVEVLRGPFSALYGNASGGVINVTTETGRQPPTLEASSYYGSYGSWRYGLKATGAMGDGTQPGDVDYTVSTTRFTTHGYRDHSGARKNLANAKLGVRLDDVSKLSLIFNSVDI-KADDPGGLTESEWKADPQQA-PRAEQYNTRKTIKQTQAGLRYERQLSAQDDISVMAYAGERETTQYQSIPLVAQLKPAQAGGVITLQRHYQGIDSRWTHRGELG-VPVTFTGGVNYENMSENRKGYNNFRLNNGPPEFGHKGDLRRDERNLMWNVDPYLQTQWQLTQKLSLDAGVRYSSVWFDSNDHYIAPGNGDDSGDASYHHWLPAGSLKYALTDAWNLYLAAGRGFETPTINELSYRADGQSGFNFDLKPSTNDTVEVGSKTRIG-NGL-LTAALFQTDTDDEIVVASSMGGRTTYKNAGKTRRQGAELALDQRFAGDWRVKASWTWLDATYRSN-V-CR-G-----QNCD-GNRMPGIARNMGFASLGFIPDEGWYAGTDVRYMGDIMANDENTA-KAPSYTVVGLNTGYKFNYSQLTVDIFGRVDNLFDKEYIGSVIVNESNGRYYEPAPGRNYGVGINLAWQFE
>EDZ22027.1
PLIRLHLSGIFMKIISVRQRLYPALLLPLTFSPV-LQAASAPN-E-QTMIVTATPQTVSELDTPAAVSVIEGEDMRLATPRVNLSESLTSVPGLQVQNRQNYAQDLQISIRGFGSRSAFGVRGIRLYVDGIPATMPDGQGQISNIDINSIQDVEVLRGPFSALYGNASGGVINVTTETGRQPPTLEASSYYGSYGSWRYGLKATGAMGDGTQPGDVDYTVSTTRFTTHGYRDHSGARKNLANAKLGVRLDDVSKLSLIFNSVDI-KADDPGGLTESEWKADPQQA-PRAEQYNTRKTIKQTQAGLRYERQLSAQDDISVMAYAGERETTQYQSIPLVAQLKPAQAGGVITLQRHYQGIDSRWTHRGELG-VPVTFTGGVNYENMSENRKGYNNFRLNNGTPEFGHKGDLRRDERNLMWNVDPYLQTQWQLTQKLSLDAGVRYSSVWFDSNDHYIAPGNGDDSGDASYHHWLPAGSLKYALTDAWNLYLAAGRGFETPTINELSYRADGQSGFNFDLQPSTNDTVEVGSKTRIG-NGL-LTAALFQTDTDDEIVVASSMGGRTTYKNAGKTRRQGAELALDQRFAGDWRVKASWTWLDATYRSN-V-CQ-G-----QNCD-GNRMPGIARNMGFASLGFIPDEGWYAGTDVRYMGDIMANDENTA-KAPSYTVVGLNTGYKFNYSQLTVDIFGRVDNLFDKEYIGSVIVNESNGRYYEPAPGRNYGVGINLAWQFE
>EDZ37810.1
PLIRLHLSGIFMKIISVRQRLYPALLLPLTFSPV-LQAASAPN-E-QTMIVTATPQTVSELDTPAAVSVIEGEDMRLATPRVNLSESLTSVPGLQVQNRQNYAQDLQISIRGFGSRSAFGVRGIRLYVDGIPATMPDGQGQISNIDINSIQNVEVLRGPFSALYGNASGGVINATTETGRQPPTLEASSYYGSYGSWRYGLKATGAMGDGTQPGDVDYTVSTTRFTTHGYRDHSGARKNLANAKLGVRLDDVSKLSLIFNSVDI-KADDPGGLTESEWKADPQQA-PRAEQYNTRKTIKQTQAGLRYERQLSAQDDISVMAYAGERETTQYQSIPLVAQLKPAQAGGVITLQRHYQGIDSRWTHRGELG-VPVTFTGGVNYENMSENRKGYNNFRLNNGTPEFGHKGDLRRDERNLMWNVDPYLQTQWQLTQKLSLDAGVRYSSVWFDSNDHYIAPGNGDDSGDASYHHWLPAGSLKYALTDAWNLYLAAGRGFETPTINELSYRADGQSGFNFDLKPSTNDTVEVGSKTRIG-NGL-LTAALFQTDTDDEIVVASSMGGRTTYKNAGKTRRQGAELALDQRFAGDWRVKASWTWLDATYRSN-V-CQ-G-----QNCD-GNRMPGIARNMGFASLGFIPDEGWYAGTDVRYMGDIMANDENTA-KAPSYTVVGLNTGYKFNYSQLTVDIFGRVDNLFDKEYIGSVIVNESNGRYYEPAPGRNYGVGINLAWQFE
>EFY11763.1
PLIRLHLSGIFMKIISVRQRLYPALLLPLTFSPV-LQAASVPN-E-QTMIVTATPQTVSDLDTPAAVSVIEGEDMRLATPRVNLSESLTSVPGLQVQNRQNYAQDLQISIRGFGSRSAFGVRGIRLYVDGIPATMPDGQGQISNIDINSIQDVEVLRGPFSALYGNASGGVINVTTETGRQPPTLEASSYYGSYGSWRYGLKATGAMGDGTQPGDVDYTVSTTRFTTHGYRDHSGARKNLANAKLGVRLDDVSKLSLIFNSVDI-KADDPGGLTESEWKADPQQA-PRAEQYNTRKTIKQTQAGLRYERQLSAQDDISVMAYAGERETTQYQSIPLVAQLKPAQAGGVITLQRHYQGIDSRWTHRGELG-VPVTFTGGVNYENMSENRKGYNNFRLNNGTPEFGHKGDLRRDERNLMWNVDPYLQTQWQLTQKLSLDAGVRYSSVWFDSNDHYIAPGNGDDSGDASYHHWLPAGSLKYALTDAWNLYLAAGRGFETPTINELSYRADGQSGFNFDLKPSTNDTVEVGSKTRIG-NGL-LTAALFQTDTDDEIVVASSMGGRTTYKNAGKTRRQGAELSLDQRFAGDWRVKASWTWLDATYRSN-V-CQ-G-----QNCD-GNRMPGIARNMGFASLGFIPDEGWYAGTDVRYMGDIMANDENTA-KAPSYTVVGLNTGYKFNYSQLTVDIFGRVDNLFDKEYIGSVIVNESNGRYYEPAPGRNYGVGINLAWQFE
>EHC57023.1
PLIRLHLSGIFMKIISVRQRLYPALLLPLTFSPV-LQAASAPN-E-QTMIVTATPQTVSELDTPAAVSVIEGEDMRLATPRVNLSESLTSVPGLQVQNRQNYAQDLQISIRGFGSRSAFGVRGIRLYVDGIPATMPDGQGQISNIDINSIQDVEVLRGPFSALYGNASGGVINVTTETGRQPPTLEASSYYGSYGSWRYGLKATGAMGDGTQPGDVDYTVSTTRFTTHGYRDHSGARKNLANAKLGVHLDEASKLSLIFNSVDI-KADDPGGLTESEWKADPQQA-PRAEQYNTRKTIKQTQAGLRYERQLSAQDDISVMAYAGERETTQYQSIPLVAQLKPAQAGGVITLQRHYQGIDSRWTHRGELG-VPVTFTGGVNYENMSENRKGYNNFRLNNGTPEFGHKGDLRRDERNLMWNVDPYLQTQWQLTQKLSLDAGVRYSSVWFDSNDHYIAPGNGDDSGDASYHHWLPAGSLKYALTDAWNIYLAAGRGFETPTINELSYRADGQSGFNFDLKPSTNDTVEVGSKMRIG-NGL-LTAALFQTDTDDEIVVASSMGGRTTYKNAGKTRRQRRLAGLDQRFAGDWRVKASWTWLDATYRSN-V-CQ-G-----QNCD-GNRMPGIARNMGFASLGFIPDEGWYAGTDVRYMGDIMANDENTA-KAPSYTVVGLNTGYKFNYSQLTVDIFGRVDNLFDKEYIGSVIVNESNGRYYEPAPGRNYGVGINLAWQFE
>EHC68139.1
HEKRLHLSGIFMKIISVRQRLYPALLLPLTFSPV-LQAASAPN-E-QTMIVTATPQTVSELDTPAAVSVIEGEDMRLATPRVNLSESLTSVPGLQVQNRQNYAQDLQISIRGFGSRSAFGVRGIRLYVDGIPATMPDGQGQISNIDINSIQDVEVLRGPFSALYGNASGGVINVTTETGKQPPTLEASSYYGSYGSWRYGLKATGAMGDGTQPGDVDYTVSTTRFTTHGYRDHSGARKNLANAKLGVRLDDVSKLSLIFNSVDI-KADDPGGLTESEWKADPQQA-PRAEQYNTRKTIKQTQAGLRYERQLSAQDDISVMAYAGERETTQYQSIPLVAQLKPAQAGGVITLQRHYQGIDSRWAHRGELG-VPVTFTGGLNYENMSENRKGYNNFRLNNGTPEFGHKGDLRRDERNLMWNVDPYLQTQWQLTQKLSLDAGVRYSSVWFDSNDHYIAPGNGDDSGDASYHHWLPAGSLKYALTDAWNLYLAAGRGFETPTINELSYRADGQSGFNFDLKPSTNDTVEVGSKTRIG-NGL-LTAALFQTDTDDEIVVASSMGGRTTYKNAGKTRRQGAELSLDQRFAGDWRVKASWTWLDATYRSN-V-CQ-G-----QNCD-GNRMPGIARNMGFASLGFIPDEGWYAGTDVRYMGDIMANDENTA-KAPSYTVVGLNTGYKFNYSQLTVDIFGRVDNLFDKEYIGSVIVNESNGRYYEPAPGRNYGVGINLAWQFE
>EHC89053.1
PLIRLHLSGIFMKIISVRQRLYPALLLPLTFSPV-LQAASAPN-E-QTMIVTATPQTVSELDTPAAVSVIEGEDMRLATPRVNLSESLTSVPGLQVQNRQNYAQDLQISIRGFGSRSAFGVRGIRLYVDGIPATMPDGQGQISNIDINSIQDVEVLRGPFSALYGNASGGVINVTTETGRQPPTLEASSYYGSYGSWRYALKATGAMGDGTQPGDVDYTVSTTRFTTHGYRDHSGARKNLANAKLGVRLDEASKLSLIFNSVDI-KADDPGGLTESEWKADPQQA-PRAEQYNTRKTIKQTQAGLRYERQLSAQDDISVMAYAGERETTQYQSIPLVAQLKPAQAGGVITLQRHYQGIDSRWTHRGELG-VPVTFTGGLNYENMSENRKGYNNFRLNNGTPEFGHKGDLRRDERNLMWNVDPYLQTQWQLTQKLSLDAGVRYSSVWFDSNDHYIAPGNGDDSGDASYHHWLPAGSLKYALTDAWNLYLAAGRGFETPTINELSYRADGQSGFNFDLKPSTNDTVEVGSKTRIG-NGL-LTAALFQTDTDDEIVVASSMGGRTTYKNAGKTRRQGAELSLDQRFTGDWRVKASWTWLDATYRSN-V-CQ-G-----QNCD-GNRMPGIARNMGFASLGFIPDEGWYAGTDVRYMGDIMANDENTA-KAPSYTVVGLNTGYKFNYSQLTVDIFGRVDNLFDKEYIGSVIVNESNGRYYEPAPGRNYGVGINLAWQFE
>EHD03095.1
PLIRLHLSGIFMKIISVRQRLYPALLLPLTFSPV-LQAASAPN-E-QTMIVTATPQTVSELDTPAAVSVIEGEDMRLATPRVNLSESLTSVPGLQVQNRQNYAQDLQISIRGFGSRSAFGVRGIRLYVDGIPATMPDGQGQISNIDINSIQDVEVLRGPFSALYGNASGGVINVTTETGRQPPTLEASSYYGSYGSWRYGLKATGAMGDGTQPGDVDYTVSTTRFTTHGYRDHSGARKNLANAKLGVRLDEVSKLSLIFNSVDI-KADDPGGLTESEWKADPQQA-PRAEQYNTRKTIKQTQAGLRYERQLSAQDDISVMAYAGERETTQYQSIPLVAQLKPAQAGGVITLQRHYQGIDSRWTHRGELG-VPVTFTGGVNYENMSENRKGYNNFRLNNGTPEFGHKGDLRRDERNLMWNVDPYLQTQWQLTQKLSLDAGVRYSSVWFDSNDHYIAPGNGDDSGDASYHHWLPAGSLKYALTDAWNLYLAAGRGFETPTINELSYRADGQSGFNFDLKPSTNDTVEVGSKTRIG-NGL-LTAALFQTDTDDEIVVASSMGGRTTYKNAGKTRRQGAELALDQRFAGDWRVKASWTWLDATYRSN-V-CQ-G-----QNCD-GNRMPGIARNMGFASLGFIPDEGWYAGTDVRYMGDIMANDENTA-KAPSYTVVGLNTGYKFNYSQLTVDIFGRVDNLFDKEYIGSVIVNESNGRYYEPAPGRNYGVGINLVWQFE
>EHL34853.1
PLIRLHLSGIFMKIISVRQRLYPALLLPLTFSPV-LQAASAPN-E-QTMIVTATPQTVSELDTPAAVSVIEGEDMRLATPRVNLSESLTSVPGLQVQNRQNYAQDLQISIRGFGSRSAFGVRGIRLYVDGIPATMPDGQGQISNIDINSIQDVEVLRGPFSALYGNASGGVINVTTETGKQPPTLEASSYYGSYGSWRYGLKATGAMGDGTQPGDVDYTVSTTRFTTHGYRDHSGARKNLANAKLGVRLDDVSKLSLIFNSVDI-KADDPGGLTESEWKADPQQA-PRAEQYNTRKTIKQTQAGLRYERQLSAQDDISVMAYAGERETTQYQSIPLVAQLKPAQAGGVITLQRHYQGIDSRWTHRGELG-VPVTFTGGVNYENMSENRKGYNNFRLNNGTPEFGHKGDLRRDERNLMWNVDPYLQTQWQLTQKLSLDAGVRYSSVWFDSNDHYIAPGNGDDSGDASYHHWLPAGSLKYALTDAWNLYLAAGRGFETPTINELSYRADGQSGFNFDLKPSTNDTVEVGSKTRIG-NGL-LTAALFQTDTDDEIVVASSMGGRTTYKNAGKTRRQGAELSLDQRFAGDWRVKASWTWLDATYRSN-V-CQ-G-----QNCD-GNRMPGIARNMGFASLGFIPDEGWYAGTDVRYMGDIMANDENTA-KAPSYTVVGLNTGYKFNYSQLTVDIFGRVDNLFDKEYIGSVIVNESNGRYYEPAPGRNYGVGINLAWQFE
>EIZ89047.1
PLIRLHLSGIFMKIISVRQRLYPALLLPLTFSPV-LQAASAPN-E-QTMIVTATPQTVSELDTPAAVSVIEGEDMRLATPRVNLSESLTSVPGLQVQNRQNYAQDLQISIRGFGSRSAFGVRGIRLYVDGIPATMPDGQGQISNIDINSIQDVEVLRGPFSALYGNASGGVINVTTETGRQPPTLEASSYYGSYGSWRYGLKATGAMGDGTQLGDVDYTVSTTRFTTHGYRDHSGARKNLANAKLGVRLDDVSKLSLIFNSVDI-KADDPGGLTESEWKADPQQA-PRAEQYNTRKTIKQTQAGLRYERQLSAQDDISVMAYAGERETTQYQSIPLVAQLKPAQAGGVITLQRHYQGIDSRWTHRGELG-VPVTFTGGVNYENMSENRKGYNNFRLNNGTPEFGHKGDLRRDERNLMWNVDPYLQTQWQLTQKLSLDAGVRYSSVWFDSNDHYIAPGNGDDSGDASYHHWLPAGSLKYALTDAWNLYLAAGRGFETPTINELSYRADGQSGFNFDLKPSTNDTVEVGSKTRIG-NGL-LTAALFQTDTDDEIVVASSMGGRTTYKNAGKTRRQGAELALDQRFAGDWRVKASWTWLDATYRSN-V-CQ-G-----QNCD-GNRMPGIARNMGFASLGFIPDEGWYAGTDVRYMGDIMANDENTA-KAPSYTVVGLNTGYKFNYSQLTVDIFGRVDNLFDKEYIGSVIVNESNGRYYEPALGRNYGVGINLAWQFE
>EJA88634.1
PLIRLHLSGIFMKIISVRQRLYPALLLPLTFSPV-LQAASASN-E-QTMIVTATPQTVSELDTPAAVSVIEGEDMRLATPRVNLSESLTSVPGLQVQNRQNYAQDLQISIRGFGSRSAFGVRGIRLYVDGIPATMPDGQGQISNIDINSIQNVEVLRGPFSALYGNASGGVINVTTETGRQPPTLEASSYYGSYGSWRYGLKATGAMGDGTQPGDVDYTVSTTRFTTHGYRDHSGARKNLANAKLGVRLDDVSKLSLIFNSVDI-KADDPGGLTESEWKADPQQA-PRAEQYNTRKTIKQTQAGLRYERQLSAQDDISVMAYAGERETTQYQSIPLVAQLKPAQAGGVITLQRHYQGIDSRWTHRGELG-VPVTFTGGLNYENMSENRKGYNNFRLNNGTPEFGHKGDLRRDERNLMWNVDPYLQTQWQLTQKLSLDAGVRYSSVWFDSNDHYIAPGNGDDSGDASYHHWLPAGSLKYALTDAWNLYLAAGRGFETPTINELSYRADGQSGFNFDLKPSTNDTVEVGSKTRIG-NGL-LTAALFQTDTDDEIVVASSMGGRTTYKNAGKTRRQGAELALDQRFAGDWRVKASWTWLDATYRSN-V-CQ-G-----QNCD-GNRMPGIARNMGFASLGFIPDEGWYAGTDVRYMGDIMANDENTA-KAPSYTVVGLNTGYKFNYSQLTVDIFGRVDNLFDKEYIGSVIVNESNGRYYEPAPGRNYGVGINLAWQFE
>EJA95418.1
PLIRLHLSGIFMKIISVRQRLYPALLLPLTFSPV-LQAASAPN-E-QTMIVTATPQTVSELDTPAAVSVIEGEDMRLATPRVNLSESLTSVPGLQVQNRQNYAQDLQISIRGFGSRSAFGVRGIRLYVDGIPATMPDGQGQISNIDINSIQDVEVLRGPFSALYGNASGGVINVTTETGRQPPTLEASSYYGSYGSWRYGLKATGAMGDGTQPGDVDYTVSTTRFTTHGYRDHSGARKNLANAKLGVRLDDVSKLSLIFNSVDI-KADDPGGLTESEWKADPQQA-PRAEQYNTRKTIKQTQAGLRYERQLSAQDDISVMAYAGERETTQYQSIPLVAQLKPAQAGGVITLQRHYQGIDSRWTHRGELG-VPVTFTGGLNYENMSENRKGYNNFRLNNGTPEFGHKGDLRRDERNLMWNVDPYLQTQWQLTQKLSLDAGVRYSSVWFDSNDHYIAPGNGYDSGDASYHHWLPAGSLKYALTDAWNLYLAAGRGFETPTINELSYRADGQSGFNFDLKPSTNDTVEVGSKTRIG-NGL-LTAALFQTDTDDEIVVASSMGGRTTYKNAGKTRRQGAELALDQRFAGDWRVKASWTWLDATYRSN-V-CQ-G-----QNCD-GNRMPGIARNMGFASLGFIPDEGWYAGTDVRYMGDIMANDENTA-KAPSYTVVGLNTGYKFNYSQLTVDIFGRVDNLFDKEYIGSVIVNESNGRYYEPAPGRNYGVGINLAWQFE
>ESB94695.1
PLIRLHLSGIFMKIISVRQRLYPALLLPLTFSPV-LQAASAPN-E-QTMIVTATPQTVSELDTPAAVSVIEGEDMRLATPRVNLSESLTSVPGLQVQNRQNYAQDLQISIRGFGSRSAFGVRGIRLYVDGIPATMPDGQGQISNIDINSIQDVEVLRGPFSALYGNASGGVINVTTETGRQPPTLEASSYYGSYGSWRYGLKATGAMGDGTQPGDVDYTVSTTRFTTHGYRDHSGARKNLANAKLGVRLDDVSKLSLIFNSVDI-KADDPGGLTESEWKADPQQA-PRAEQYNTRKTIKQTQAGLRYERQLSAQDDISVMAYAGERETTQYQSIPLVAQLKPAQAGGVITLQRHYQGIDSRWTHRGELG-VPITFTGGVNYENMSENRKGYNNFRLNNGTPEFGHKGDLRRDERNLMWNVDPYLQTQWQLTQKLSLDAGVRYSSVWFDSNDHYIAPGNGDDSGDASYHHWLPAGSLKYALTDAWNLYLAAGRGFETPTINELSYRADGQSGFNFDLKPSTNDTVEVGSKTRIG-NGL-LTAALFQTDTDDEIVVASSMGGRTTYKNAGKTRRQGAELALDQRFAGDWRVKASWTWLDATYRSN-V-CQ-G-----QNCD-GNRMPGIARNMGFASLGFIPDEGWYAGTDVRYMGDIMANDENTA-KAPSYTVVGLNTGYKFNYSQLTVDIFGRVDNLFDKEYIGSVIVNESNGRYYEPAPGRNYGVGINLAWQFE
>ESF77596.1
PLIRLHLSGIFMKIISVRQRLYPALLLPLTFSPV-LQAASAPN-E-QTMIVTATPQTVSELDTPAAVSVIEGEDMRLATPRVNLSESLTSVPGLQVQNRQNYAQDLQISIRGFGSRSAFGVRGIRLYVDGIPATMPDGQGQISNIDINSIQDVEVLRGPFSALYGNASGGVINVTTETGRQPPTLEASSYYGSYGSWRYGLKATGAMGDGTQPGDVDYTVSTTRFTTHGYRDHSGARKNLANAKLGVRLDDVSKLSLIFNSVDI-KADDPGGLTESEWKADPQQA-PRAEQYNTRKTIKQTQAGLRYERQLSAQDDISVMAYAGERETTQYQSIPLVAQLKPAQAGGVITLQRHYQGIDSRWTHRGELG-VPVTFTGGVNYENMSENRKGYNNFRLNNGTPEFGHKGDLRRDERNLMWNVDPYLQTQWQLTQKLSLDAGVRYSSVWFDSNDHYIAPGNGDDSGDASYHHWLPAGSLKYALTDAWNLYLAAGRGFETPTINELSYRADGQSGFNFDLKPSTNDTVEVGSKTRIG-NGL-LTAALFQTDTDDEIVVASSMGGRTTYKNAGKTRRQGAELALDQRFAGDWRVKASWTWLDATYRSN-V-CQ-G-----QNCD-GNRMPGIARNMGFASLGFIPDEGWYAGTDVRYMGDIMANDENTA-KAPSYTVVGLNTGYKFNYSQLTVDIFGRVDNLFDKEYIGSVIVNESNGRYYEPAPGRNYGVGINLAWQFE
>ESF84305.1
PLIRLHLSGIFMKIISVRQRLYPALLLPLTFSPV-LQAASAPN-E-QTMIVTATPQTVSELDTPAAVSVIEGEDMRLATPRVNLPESLTSVPGLQVQNRQNYAQDLQISIRGFGSRSAFGVRGIRLYVDGIPATMPDGQGQISNIDINSIQDVEVLRGPFSALYGNASGGVINVTTETGRQPPTLEASSYYGSYGSWRYGLKATGAMGDGTQPGDVDYTVSTTRFTTHGYRDHSGARKNLANAKLGVRLDDVSKLSLIFNSVDI-KADDPGGLTESEWKADPQQA-PRAEQYNTRKTTKQTQAGLRYERQLSAQDDISVMAYAGERETTQYQSIPLVAQLKPAQAGGVITLQRHYQGIDSRWTHRGELG-VPVTFTGGVNYENMSENRKGYNNFRLNNGTPEFGHKGDLRRDERNLMWNVDPYLQTQWQLTQKLSLDAGVRYSSVWFDSNDHYIAPGNGDDSGDASYHHWLPAGSLKYALTDAWNLYLAAGRGFETPTINELSYRADGQSGFNFDLKPSTNDTVEVGSKTRIG-NGL-LTAALFQTDTDDEIVVASSMGGRTTYKNAGKTRRQGAELALDQRFAGDWRVKASWTWLDATYRSN-V-CQ-G-----QNCD-GNRMPGIARNMGFASLGFIPDEGWYAGTDVRYMGDIMANDENTA-KAPSYTVVGLNTGYKFNYSQLTVDIFGRVDNLFDKEYIGSVIVNESNGRYYEPAPGRNYGVGINLAWQFE
>ESF88870.1
PLIRLHLSGIFMKIISVRQRLYPALLLPLTFSPV-LQAASASN-E-QTMIVTATPQTVSELDTPAAVSVIEGEDMRLATPRVNLSESLTSVPGLQVQNRQNYAQDLQISIRGFGSRSAFGVRGIRLYVDGIPATMPDGQGQISNIDINSIQNVEVLRGPFSALYGNASGGVINVTTETGRQPPTLEASSYYGSYGSWRYGLKATGAMGDGTQPGDVDYTVSTTRFTTHGYRDHSGARKNLANAKLGVRLDDVSKLSLIFNSVDI-KADDPGGLTESEWKADPQQA-PRAEQYNTRKTIKQTQAGLHYERQLSAQDDISVMAYAGERETTQYQSIPLVAQLKPAQAGGVITLQRHYQGIDSRWTHRGELG-VPVTFTGGLNYENMSENRKGYNNFRLNNGTPEFGHKGDLRRDERNLMWNVDPYLQTQWQLTQKLSLDAGVRYSSVWFDSNDHYIAPGNGDDSGDASYHHWLPAGSLKYALTDAWNLYLAAGRGFETPTINELSYRADGQSGFNFDLKPSTNDTVEVGSKTRIG-NGL-LTAALFQTDTDDEIVVASSMGGRTTYKNAGKTRRQGAELALDQRFAGDWRVKASWTWLDATYRSN-V-CQ-G-----QNCD-GNRMPGIARNMGFASLGFIPDEGWYAGTDVRYMGDIMANDENTA-KAPSYTVVGLNTGYKFNYSQLTVDIFGRVDNLFDKEYIGSVIVNESNGRYYEPAPGRNYGVGINLAWQFE
>GAQ98100.1
PLIRLHLSGIFMKIISVRQRLYPALLLPLTFSPV-LQAASAPN-E-QTMIVTATPQTVSELDTPAAVSVIEGEDMRLATPRVNLSETLTSVPGLQVQNRQNYAQDLQISIRGFGSRSAFGVRGIRLYVDGIPATMPDGQGQISNIDINSIQDVEVLRGPFSALYGNASGGVINVTTETGRQPPTLEASSYYGSYGSWRYGLKATGAMGDGTQPGDVDYTVSTTRFTTHGYRDHSGARKNLANAKLGVRLDEASKLSLIFNSVDI-KADDPGGLTESEWKADPQQA-PRAEQYNTRKTIKQTQAGLRYERQLSAQDDISVMAYAGERETTQYQSIPLVAQLKPAQAGGVITLQRHYQGIDSRWTHRGELG-VPVTFTGGLNYENMSENRKGYNNFRLNNGTPEFGHKGDLRRDERNLMWNVDPYLQTQWQLTQKLSLDAGVRYSSVWFDSNDHYIAPGNGDDSGDASYHHWLPAGSLKYALTDAWNLYLAAGRGFETPTINELSYRADGQSGFNFDLKPSTNDTVEVGSKTRIG-NGL-LTAALFQTDTDDEIVVASSMGGRTTYKNAGKTRRQGAELALDQRFAGDWRVKASWTWLDATYRSN-V-CQ-G-----QNCD-GNRMPGIARNMGFASLGFIPDEGWYAGTDVRYMGDIMANDENTA-KAPSYTVVGLNTGYKFNYSQLTVDIFGRVDNLFDKEYIGSVIVNESNGRYYEPAPGRNYGVGINLAWQFE
>GAR07338.1
PLIRLQLSGIFMKIISVRLRLYPALLLPLTFSPV-LQAASASN-E-QTMIVTATPQTVSELDTPAAVSVIEGEDMRLATPRVNLSETLTSVPGLQVQNRQNYAQDLQISIRGFGSRSAFGVRGIRLYVDGIPATMPDGQGQISNIDINSIQDVEVLRGPFSALYGNASGGVINVTTETGRQPSTLEASSYYGSYGSWRYGLKATGAMGDGTQPGDVDYTVSTTRFTTHGYRDHSGARKNLANAKLGVRLDDVSKLSLIFNSVDI-KADDPGGLTESEWKADPQQA-PRAEQYNTRKTIKQTQAGLRYERQLSAQDDISVMAYAGERETTQYQSIPLVAQLKPAQAGGVITLQRHYQGIDSRWTHRGELG-VPVTFTGGVNYENMSENRKGYNNFRLNNGTPEFGHKGDLRRDERNLMWNVDPYLQTQWQLTQKLSLDAGVRYSSVWFDSNDHYIAPGNGDDSGDASYHHWLPAGSLKYALTDAWNLYLAAGRGFETPTINELSYRADGQSGFNFDLKPSTNDTVEVGSKTRIG-NGL-LTAALFQTDTDDEIVVASSMGGRTTYKNAGKTRRQGAELALDQRFAGDWRVKASWTWLDATYRSN-V-CQ-G-----QNCD-GNRMPGIARNMGFASLGFIPDEGWYAGTDVRYMGDIMANDENTA-KAPSYTVVGLNTGYKFNYSQLTVDIFGRVDNLFDKEYIGSVIVNESNGRYYEPAPGRNYGVGINLAWQFE
>GAR15914.1
PLIRLHLSGIFMKIISVRQRLYPALLLPLTFSPV-LQAASAPN-E-QTMIVTATPQSVSELDTPAAVSVIEGEDMRLATPRVNLSESLTSVPGLQVQNRQNYAQDLQISIRGFGSRSAFGVRGIRLYVDGIPATMPDGQGQISNIDINSIQDVEVLRGPFSALYGNASGGVINVTTETGRQPPTLEASSYYGSYGSWRYGLKATGAMGDGTQPGDVDYTVSTTRFTTHGYRDHSGARKNLANAKLGVRLDDVSKLSLIFNSVDI-KADDPGGLTESEWKADPQQA-PRAEQYNTRKTIKQTQAGLRYERQLSAQDDISVMAYAGERETTQYQSIPLVAQLKPAQAGGVITLQRHYQGIDSRWTHRGELG-VPVTFTGGLNYENMSENRKGYNNFLLNNGTPEFGHKGDLRRDERNLMWNVDPYLQTQWQLTQKLSLDAGVRYSSVWFDSNDHYIAPGNGDDSGDASYHHWLPAGSLKYALTDAWNLYLAAGRGFETPTINELSYRTDGQSGFNFDLKPSTNDTVEVGSKTRIG-NGL-LTAALFQTDTDDEIVVASSMGGRTTYKNAGKTRRQGAELSLDQRFAGDWRVKASWTWLDATYRSN-V-CQ-G-----QNCD-GNRMPGIARNMGFASLGFIPDEGWYAGTDVRYMGDIMANDENTA-KAPSYTVVGLNTGYKFNYSQLTVDIFGRVDNLFDKEYIGSVIVNESNGRYYEPAPGRNYGVGINLAWQFE
>GAR41995.1
PLIRLHLSGIFMKIISVRQRLYPALLLPLTFSPV-LQAASVPN-E-QTMIVTATPQTVSELDTPAAVSVIEGEDMRLATPRVNLSESLTSVPGLQVQNRQNYAQDLQISIRGFGSRSAFGVRGIRLYVDGIPATMPDGQGQISNIDINSIQDVEVLRGPFSALYGNASGGVINVTTETGRQPPTLEASSYYGSYGSWRYGLKATGAMGDGTQPGDVDYMVSTTRFTTHGYRDHSGARKNLANAKLGVRLDDVSKLSLIFNSVDI-KADDPGGLTESEWKADPQQA-PRAEQYNTRKTIKQTQAGLRYERQLSAQDDISVMAYAGERETTQYQSIPLVAQLKPAQAGGVITLQRHYQGIDSRWTHRGELG-VPVTFTGGLNYENMSENRKGYNNFRLNNGTPEFGHKGDLRRDERNLMWNVDPYLQTQWQLTQKLSLDAGVRYSSVWFDSNDHYIAPGNGDDSGDASYHHWLPAGSLKYALTDAWNLYLAAGRGFETPTINELSYRADGQSGFNFDLKPSTNDTVEVGSKTRIG-NGL-LTAALFQTDTDDEIVVASSMGGRTTYKNAGKTRRQGAELSLDQRFAGDWRVKASWTWLDATYRSN-V-CQ-G-----QNCD-GNRMPGIARNMGFASLGFIPDEGWYAGTDVRYMGDIMANDENTA-KAPSYTVVGLNTGYKFNYSQLTVDIFGRVDNLFDKEYIGSVIVNESNGRYYEPAPGRNYGVGINLAWQFE
>GAS09289.1
PLIRLQLSGIFMKIISVRQRLYPALLLPLTFSPV-LQAASASN-E-QTMIVTATPQTVSELDTPAAVSVIEGEDMRLATPRVNLSETLTSVPGLQVQNRQNYAQDLQISIRGFGSRSAFGVRGIRLYVDGIPATMPDGQGQISNIDINSIQDVEVLRGPFSALYGNASGGVINVTTETGRQPPTLEASSYYGSYGSWRYGLKATGAMGDGTQPGDVDYTVSTTRFTTHGYRDHSGARKNLANAKLGVRLDDVSKLSLIFNSVDI-KADDPGGLTESEWKADPQQA-PRAEQYNTRKTIKQTQAGLRYERQLSAQDDISVMAYAGERETTQYQSIPLVAQLKPAQAGGVITLQRHYQGIDSRWTHRGELG-VPVTFTGGLNYENMSENRKGYNNFRLNNGTPEFGHKGDLRRDERNLMWNVDPYLQTQWQLTQKLSLDAGVRYSSVWFDSNDHYIAPGNGDDSGDASYHHWLPAGSLKYALTDAWNLYLAAGRGFETPTINELSYRADGQSGFNFDLKPSTNDTVEVGSKTRIG-NGL-LTAALFQTDTDDEIVVASSMGGRTTYKNAGKTRRQGAELALDQRFAGDWRVKASWTWLDATYRSN-V-CQ-G-----QNCD-GNRMPGIARNMGFASLGFIPDEGWYAGTDVRYMGDIMANDENTA-KAPSYTVVGLNTGYKFNYSQLTVDIFGRVDNLFDKEYIGSVIVNESNGRYYEPAPGRNYGVGINLAWQFE
>GAS63384.1
PLIRLHLSGIFMKIISVRQRLYPALLLPLTFSPV-LQAASTPN-E-QTMIVTATPQTVSELDTPAAVSVIEGEDMRLATPRVNLSETLTSVPGLQVQNRQNYAQDLQISIRGFGSRSAFGVRGIRLYVDGIPATMPDGQGQISNIDINSIQDVEVLRGPFSALYGNASGGVINVTTETGRQPPTLEASSYYGSYGSWRYGLKATGAMGDGTQPGDVDYTVSTTRFTTHGYRDHSGARKNLANAKLGVRLDDVSKLSLIFNSVDI-KADDPGGLTESEWKADPQQA-PRAEQYNTRKTIKQTQAGLRYERQLSAQDDISVMAYAGERETTQYQSIPLVAQLKPAQAGGVITLQRHYQGIDSRWTHRGELG-VPVTFTGGLNYENMSENRKGYNNFRLNNGTPEFGHKGDLRRDERNLMWNVDPYLQTQWRLTQKLSLDAGVRYSSVWFDSNDHYIAPGNGDDSGDASYHHWLPAGSLKYALTDAWNLYLAAGRGFETPTINELSYRADGQSGFNFDLKPSTNDTVEVGSKTRIG-NGL-LTAALFQTDTDDEIVVASSMGGRTTYKNAGKTRRQGAELALDQRFAGDWRVKASWTWLDATYRSN-V-CQ-G-----QNCD-GNRMPGIARNMGFASLGFIPDEGWYAGTDVRYMGDIMANDENTA-KAPSYTVVGLNTGYKFNYSQLTVDIFGRVDNLFDKEYIGSVIVNESNGRYYEPAPGRNYGVGINLAWQFE
>HBP10443.1
RYRSYLRILFSHIVISALFFSALMPGKLQAQYKI-KLETGREQ-FLRLLEVTSTRSEKKIVDIPAAIRSLDLNGE--GLPQVSLDEALTSVPGLFFQNQFNSAQDLRLSIRGFGARSAFGVRGVKILVDGIPLTLPDGQTQLDSIDPGMINSLEVLRGPSSSLYGNASGGTISIKTFDGPRSGESDSRLLLGSFGLEKYQIKSGGT----F--GSLNYNIYASHLQRDGYRDHSATENTLVHGKFGWQTDANSSWTFILRHLLSPKAQDPGALTEQQADFNPKAARSQNIVFDVGEVVDNTQLGLLYEKDISSSQEISLTAHLNRRLFSNKL--PF---TS----GGTVEFERLAPGLGARTVINSRLRNKPIRWIAGADLSHQRDDRKRFDNN--------NGIKGSQTLDRFETVTSIGPYLRAEWQESPRIELVAGIRYDHVEFDLEDNFIS--DGDQSGSKTLSEWSGTLGAVYHFNKSLHGYANIATAFETPTTTELANDPSGGSGFNQNLDSQLSVSYEVGLKERIN--RMDYDLAVFVIQSWDELIPEITSPGRTFYKNAGQSRRVGLETAMSFPVER-IETGLSYAFSDFRFTRF-D-DN-G-----SNHS-GNFIPGMPEHRIVANLRADS-SGWFAKGEIQYVSSFFVNDENTV-DNPSYITNRFSFGRKKAVGKSQLSVFLGVENIFDQSYNANTRINATGGRYFEPGQPFTLFGGVSWVYLAA
>HCA24240.1
RGQCPRQYLQQEKALMTQPTLRPRLLLPLALLGA-TATQAAPI-QLPTQTVLGASDDAHELTLPLARSTLFLDQQPATNLGANLSESLQRVPGLLALNRQNYAQDVQISSRGFGARAQFGVRGVRLLQDGIPLTMPDGQGQPGLFDLDNLYRIEVLRGPLSSLYGNASGGIIQGFSSEGSYFPTLENRSSVGSDGLWRSRLKYGGQ----H--GNLNVAANISRLETDGYRDHSDTRRDMANLRLGWDIDDASSLTLLFNALDQPDTQDPLGLTAAALDADRQQAVAQAELFDTRKSIRHQQLGANYQRRLANDDEITVMVYGGERDVQQFLAFT-G-N-SLYSGGGVIELDRRFGGSELGWQRDTELFNLPVTLAAGLSWDYQGEGRKGFVNQ--------FGRKGNLQRDEFNRVESREAYLISTWQLAPRWSLTAGARYSKVKFDSDDSYFT--DGDDSGSVRYDQTSPALGLSYQWTPEISLYGAIGKGFETPTFQELAYRPSG-SGLNFDLQPSKADNAEVGFKLRRA-RTQ-VDVALFYTRVNDEIVTGPQLNDRSTYANAGKSTRQGIELSIQQQLTDSLSGYLAYTWLDARFDRY-RSSN-G-----DDLA-GNRLPGVPRHSLYAELAWQPADGLSTALEMQSLSQRYANDTNSA-DAPGYAAFNWRASYRQQLGHWQLEPFARIDNLTDREYIGSLIVNGAGARYYEPAPERNWLLGVAVQYRWQ
>HCR00518.1
TYLGVTDRDGFYEITGLAAGSYQQGVLPFSSTSVSVGTSAATDLVLVPLTVTVTRTDQDLSGVPNSVAVVSRDQIEFAQRRSSLDEALRGIPGLFVQNRRNYGLSGGVGLSIRAPQPRFGLRGLSIIQDGIPITTADGTTEPGNVDLGSVGRIDVIRGPSSVLYGNSAGGVINLQTTFDRSRRTIRPDVQFGSYGYNRQQIRVDG--GTD---R-TQVMVSASRFELDGFRENSHAEITQANFVVAHQLNSSTEIRGVFNFYDTPFAESASFLNEADARDPERRR-ARGVAAARNERARQGQGGLTLEHRFNDSQRMRVTGWGMWRELY---A-V-G----AFQ---NVELGRNGFGFRSEYVGNTQTGSVGLDWAAGVDVSSQNDDRMEFGQVSAGF-Q-R-ATNGSLRVDQTEDVLSAGPFAQIGISPNDRVRFSAGVRWDYYDFQAGDRKLD--DGDQSGDRTMDAISPSVGVTFAAAPGLNLFSNYATAYETPTTVELSNTPTGEGGFNQELGPQDLRSFEIGVRGLIE-PALRYEAAVYVSTVDNALVSFESPTEQIFFRNAGESSRDGVELLLEWMPDPSFSTRFSYTYQDFVF-QR-FAPG-G-----NDFS-GNLEPGAPPHRVFVGFDYTAPFGLRSGATVRWVDDYTLNNANTV-SNWAYKVVDLRFGYDGRWGGVDVRPFVGIDNLFNEIYNSSGITNAG-GRYYEPSPDREFYVGLTIGAGPR
>HCU66769.1
RTQRCPVLFPLLPLLALSCSFTLNAQQQAPAKTA-TTSEEE-Q-L-ERLVVSVQQQAKPWL--SSVAAVSRLEL-DAS-PALDIAALLKQMPGLQADQRANFAQDSRISLRGFGSRSSFGVRGIEVLFDGIPWSTSDGQSQPSSIPFEQLSAVEVLRGPFAALYGNAAGGVLTLQSNA-PIAGASVQSQQSSD-YRQHSLQA-----GDGQ------TELYLKTLDHDGYRAHNSAEKRQAALRSSYQF-DSVALNFRYDWSDDPLLEDPLGLTKAEFERDPNQTAAVATLFNSRKSSAQRQLSMTL--T-PDDHNWQVSAWQGERDITQFLSFS-GDGP--TAAGGVVALTRHYRGLKAQQLLQW----NNWQHQFVAQLEENTDQRQGY--V---N---LRGIAGDLRRDESGKVQNSEIAWQSEYQTDLLWALHLGSRLSRIKFKVEDFFIRPGNPDDGGQSSEQLAAFALGASYPLTEQLHFYVSSGRGFETPTLTEMAYQPNG-SGLNLALKPARNRQLDLGLKWLQQ-HTQ-ASLDWFYIQSRDELVVAQSLGGRTSYRNAAKTQRTGAEVWLLHRFSEKLELQWSSTLLDASF-KA------D------SSA-GNNLPGVARVQHQLGLSYAPAPFWQLSSQLSYRGKLWIDDNNSM-AADSATLWDLKSSWQTGWRQTNWSWWLAIDNLTNQDYAGAVVVNQANGRSFEPGTPRQFQLGFRVQLLTD
>HEN04642.1
TPRKTTESPMHRLRRPLRLVCCAAPTLGLGAAAL-AQTAPNQN-VLEEIVVTATMLERTLDRVPAAISVVTEDDIQGARQQLALDEALGRVPGLFMQNRYNFAQDLRVSIRGFGSRAQFGIRGIKVLVDGIPETLPDGQGSVDSIDLGATSQIEVIRGPSSSMYGNASGGVISLTTEGARAEPYAQLRVSGGKYGYQKAQFKTGGR-T-DR----LDYLISYSDQELEGFREQSAYENELLTGRFDVDLGNERNFLSVVSFTDQPVSDDAGGVTRALALDNPRAAWPANVAFNAGEALEQSRVGFVYSMPVGERGSIQARNYYVWRDFG--NSLP-------VLAGGVVDLDRRFAGGGFNYSHDGFWLDRPNRFIVGVDFDDQDDDRRRFNND----------AIGALTFDQNEHVTSQGLFIQNELSVFERVLLTLGLRFDTVEFDVTDYFLA--DGDDSGVLDFDDTSPMAGVVVDITDALSFYSTYSSAFETPTTTELNQP-LTQGGFNPDLAPQFAENFEVGLRGTIG-SKHRYEMALFTIDVDDELIPPFTQPGRNFYQNAAKSSREGFEFSWVGKPTDRLRTTVSYAYSDFKF-ES-FDSS-G-----RSFD-GNVIPGTAENVLFGEVAYTAPRGWFVAGDTLYTGEQFADNANTS-AGEDYTLVNLRFGYDVELGTLTLSPFAGVHNVTDEAYTANVRLNAFGNRFFEPGPGRNGYAGITVDWKFR
>HEQ94878.1
TDVAVMGLCDGTNLRRARRTATDTRALPFVATAVRLGAVGPPRVALAPLLASAAQTPLDTLLAPLRVSALVGAQARTTRTGLNFAPLASTLPAVQADARGSLALGERLIVRGFGARAAFGLRGVHVRWDGLPLTLPDGQTAIPSVDPAAVARVELLRGPASALFGNAAGGALALVSPP---PPSVPWQALWASTGTHRRTFELASA-P-AP----WWLRMYATGAEDPGARAY-D-RDRFRQL-L-LQLGHRGRRSLDARALWTAAADNPGALPDSLWRRDPRAAFPLNVQQRTGERGEERRLALRVRSPLGGATA-EMLVHGARRSID--NPIP------P-R---IVALARTAGG--ARLEARG--G--STTFAVGLEHHAQRDDRRNYR-----N-D-R-GVRGALVLDQREQVRATALFGQLQTPLPGRLRATAGVRADRLAYRVRDRFVTRTDPDDSGRRVFVALSPSLALAQPLGVGWELTLQGATAFEAPTTTELTNRPDGAGGLNPDLQPQRTRALELGLR-RTG-ARA-VDLALHHADIRGLLVPEPTQPGRSFYRNAGAARHQGAELLWARGPAG-LEARLVFSRLDARYRRS-V-A--G-----QRYD-GRRLPALARDRAVLELGWLARRA-DVRLTWQARSRVPTDDANRL-WAPGAGWLDLRVGGRWRRPRLVLEPWVEIHNVTDRRYVASVVPNAAGGRAFEPGPPRRMTIALRLSWDVV
>HGH08997.1
MEVSEMRKSFFNPFVQFLLMARVVMLGIEPIGIQ-AAEAPEPV-KLEPVVVTSTRVEQPLVKVPAAVGMVEKEDIQLGQQAVGLDESLEAIPGLHFQNRFNFAQDLRISIRGFGARAGFGIRGIKILLDGIPETLPDGQGNLDSVDLGSAERIEVIRGPVSSLYGNASGGVISVFTESGPEQPFLESRASFGEFGFQQYRLKSGGE-R-GP----MNYLVNLTRLDLEGWRAHSGTENLLVNSKFQFTLNETSNLTALVNFVDTT-SDSPGGLTQAQVDSDRQQASSRNLQFDAGEEVNQERVGMVYRNQFTQNHELTATTYYTSRSLD--SNLP-------FQSGGAVDLERFVVGGGVKYIYSSQILSKQNRLVVGIDLEHQNDDRQRFNND---NG-----QRGSLTFNQTEKVSTVGPFIQNEFSFLENLTLTLGGRYDRVQFEVEDHFLS--DGDDSGDRTLDKISPRVGLLYSPSPSFNLYGNISTTFETPTTTEFANP-SGAGGFNPNLEPMTAVNYEVGVKGEFK-RKLRYEVAVFTVRAEDELIPQPDFPGRTFFQNAGKSTRNGIELGLTVEPMEGLTLTGAYTYSDFFF-EE-FRTT-D-----GVFD-DNQIPGIPKNQAYGEIAYFHPSGLYGVWNVLFVDEVFADNANTV-KSDAYTLSDLRLGYVKHFGSWEFSPFIGLNNLFDEEYNANVIVNAGGGRFFEPAPGFNAYGGVNLGYSFF
>HIC53922.1
GKNRSPRKPRPIAMIILVAMIALTPPSGVFAAPA-SSAPLLPQTPLAPVEVQVLRTPISQSASPLPVSVLTGRDLQRGRSGFFLGDALQLLPGVQVQNRFNPAVGERVAIRGFGARAQFGLRGIRVVVDGIPATLPDGQSSLDHLDIGSLSRVEALRGPASALFGNAAGGVLSFTTRPPATTPDTEVMGVTGSDGLWRGQVTASGTVD-ET--G---YLVTVSGQRWNGYRTIPRGGSDRLGFNARVTTPAGGQLSLTANALDL-DAENAGSKKDD-ADVLFREVNDLYLRFRTGKTLKQQQAGVRWAGPL-GGLEADFSAYGVHRTIN--NPIP-FDVI---------DLARKGGGVRAQLGSTVAAGSGEFNWLGGFEYNLQNDDRSEISRG----F----GTGQPAALDQAEDVRSASLFFQGTLQLPSGAIALAGLRYDNHEFTADDHPVTAENADDSGTRTMDAVSPSIGISIPAGESVHLFASASTVFETPTTSELGNQPNAAGGFNPSLDPMRGESFELGIRGSVG-SNAVFELTGYNTNLRNELVRELEGFDVSYFRNSGESRHRGLEATSVVSDDGAVRADVTYARIDAQFE-E-YVLG-G-----DDLS-GNKLPGVSPNRGQAVLRF-SPGGAWAEIAGTYVDEVPVNDRNTT-TTPSYFLVDLRAGLDIALGTMNLSPWVALTNALDQDYIASVAVNAFGSRFFEPGPDMSFQIGFRASWGGS
>HIC58316.1
VRSAVSGPNGAYTM-RLPAGSYETASLPFGSATVTVGSSPTLDFTLEALTVNVTRSDQTLATVPNSVALVESDQIDFAQRKASLDEALRGIPGLLVQNRRNYGLSGGVGLSIRSPQPRFGLRGIAIVQDGIPITMADGTTEPSNIDLGSVRRAEVIRGPNSVLYGNAAGGVISLFTEIDQTRRTVRPDVQVGSNGYNRQQIRMDG--NNS---G-TEFMGSFSRFETDGWRQHSAAEIRQTNIVVRQAVSSGTRLTGIFNHYNSPFAENPSMMSLANARTDPRGT--RFIAKKQHEATEQGQYGATIEHSF-GTQMFRATGWGVTRELA---A-S-N----PFR---WIDLNRAGGGFRSEYLGTQGI----VQWSMGVDVSSQGDQRAEYGNSTDWLTP-V-WVKGDLDIRQLEDVLSAGPFAQISVTPHSRVTVTAGIRYDYYNFSVTDQDLA--DGDDSGERTMNAASPSVGLTFAATPTVNLFTNLSTAYQTPTTVELSNRPEGGGGFNQLLDPERIRSFEVGLRGLLE-PALQYEVAVYRARLLDAFVSQESADEQTFFSNAGESARNGVELSLNWRPVSRVRARMAYTHQDFTF-ER-FVTSSG-----TNYS-GKLEPGAPPNRLFAGLDYAVS-GFRTSASVRWVDDFFVDNGNTV-SNWASKVVDLRFGFDSLFGNTDLRPFFGIDNLFNERYNSSVIVNAGGKRYFEPSPSREFYVGMTVGFGVN
>HIE92095.1
TRFGVSDTRGRFEIADLATGRYVEAVLSFGTVSVTVTAGVTSNLRLEPLTVTVTRTEQTLSVVPNSIAVVERDQIEFAQRRTSLDESLRGIPGLFVQNRRNYGLSGGIGISIRAPQPRFGLRGVAIIQDGIPITTADGTTEPGNVDLGSVGRIEVIRGPSSVLYGNSAGGVINLTTTFDRSRRTIRPDVQFGSYGYNRQQIRADG--GDD---K-TQFMFSASRFETDGFRTNSHAEIIQTNLLVRRELGPNTELRGVFNFNDTPYAESPSFLNESDARSDPLRDSARGVALSRNEGARQGQGGLTLEHRFSETDRLRVTGWGMWRSLD---A-V-G----AFR---NVELGRNGFGFRSEYLGGTQAGTVGLDWAAGFDVASQQDDRMEFGQVAPAVGE-R-ATSGSLQVDQTEDVLSAGPFAQIGISPNDRVRFSAGVRWDYYDFTAGDRKLD--DGDQSGGRTMSQVSPSVGVTVAAAEGVNLFGNVATAYETPTTVELSQSPTGAGGFNQELGPQDLTSVEFGARGLIS-PALRYEATVFVSTVDNALVSFQNPDDQTFFRNAGKSSRDGVELALEWVPTSSFSTRVAYTYQDFVF-EE-FVTG-G-----NDFA-GNLEPGAPPHRVFFGANYIAPFGLRSGATVRWVDRFTANNANTV-YNWSYAVVDLRFGYDGRWGGVDVRPFLGIDNLFDERYNSSIITNAG-GRYFEPSPDREFYVGLTIGTGVR
>HIF21011.1
AKSSNSGTVGPLILIILLAAVALFHPSDVRAAPA-P----LPQTPLAPIEVSVLRTPLLQNASPFSVSVLAGDDLQRGRSGFFLQDALQGLPGVQVQNRFNPAVGERVAIRGFGARAQFGLRGIRVIVDGIPATLPDGQSSLDHLDIGSLARVEAVRGPASALFGNASGGVLSFTTRDPAAVPDVDVMGVTGSDGLWRGQLTASGTVE-NT--G---YLVTVSGQRWDGYRTIARGGSERLGFNARVTTPAGGQLSLTANALDL-DAENAGSKSDD-APDAYRQINDLYLRFRTGKTLQQQQAGLRWEGSL-GGLQADLSAYGVHRSIN--NPIP-FDEI---------DLARKGGGIRAQLGSTVAAGSSELHWQGGFQYDLQNDDRSEISKG----F----GTGQPAALDQAEDVRSASVFLQGTLELPGGAIALAGLRYDNHEFTADDRPVTTENADDSGSRTMDAVSPSIGISVPAGQSANFFASVGTVFETPTTSELSNQPNAAGGFNPNLDPMSGESFEVGVRGDLG-SVAAFELTGYQTNLRNELIRELEGFDVSYFRNSGESRHRGVEATVAASSDGVVRASATYTHTDAEFR-E-YELG-G-----DDLS-GNRVPGVSPNRVQGLFRL-SPSQWFAEVTGTYVDEVPVNDRNAT-TTPSYFLVDIRAGLDFAMGTMNISPWVALTNALNKDYIASVAVNAFGSRFFEPGPDLSFQLGFRASWGGQ
>HIL02479.1
WRDAVLGFIPCCV-KNRIGNLGACALLSVSIGGALPALGENPGGAPDEIIVRASRVASTLLETPAAVSVIGQEEIQLARPQLTLGESLARVPGVFTQNRQNFAQDLRISIRGFGARARFGLRGVKLIVDGIPASLPDGQGQLDTLQLSTAGRIEVIRGPSASLYGSAAGGVIRVESEPGEG-LYAESRVGLGSNGYRSYDAKATAR-G-GA-VG---ILVGLSHQDVAGYRDHSAMESKILSSRLEWAIDEVSDLTVVFSAVQSPLADDPGGLKAAEVKADRRQAAPNNLRFDAGESLDQVTTGLTYRRRFGGKHESTVAAWYGQRDFV--NNLPIP------PAGVRGTLGRSFAGTSLKHEYADEIFGLENSLVVGFAFEAQRDDRTRT-SA----GL---R-----TVDQAEDVTSLRGFVRDELSLPREFALTFSLGFDNLRYELDNFLLGSGSSADSGRVDFSEWSPAIAFRWNPDRALNPYMRISTSFEPPTTTEFR-NPSGEGGFNPDLGAQRAINYEAGMKGLLS-GRLRYDLALYHIKTSDELISYE-IADETYFRNAGRTERTGFEAMVQAEIIDGVHLTTSYTYSRAEF-TD-YVLS-G-----ENLA-GNQVPGVPENSFYAELRYMP-EGFFAALEGRVVGAFYADDRNSV-RTERYGVLDLRAGWKLEKGQWLLTPYVAVSNLTDTLYNDNVRLNAGFGRYYEPAAGVQVQGGLGIAYSFE
>HIN52173.1
GKNRSPRKPRPIAMIILVAMIALTPPSGVFAAPA-SSAPLLPQTPLAPVEVQVLRTPISQSASPLPVSVLTGRDLQRGRSGFFLGDALQLLPGVQVQNRFNPAVGERVAIRGFGARAQFGLRGIRVVVDGIPATLPDGQSSLDHLDIGSLSRVEALRGPASALFGNAAGGVLSFTTRPPATTPDTEVMGVTGSDGLWRGQVTASGTVD-ET--G---YLVTVSGQRWNGYRTIPRGGSDRLGFNARVTTPAGGQLSLTANALDL-DAENAGSKKDD-ADVLFREVNDLYLRFRTGKTLKQQQAGVRWAGPL-GGLEADFSAYGVHRTIN--NPIP-FDVI---------DLARKGGGVRAQLGSTVAAGSGEFNWLGGFEYNLQNDDRSEISRG----F----GTGQPAALDQAEDVRSASLFFQGTLQLPSGAIALAGLRYDNHEFTADDHPVTAENADDSGTRTMDAVSPSIGISIPAGESVHLFASASTVFETPTTSELGNQPNAAGGFNPSLDPMRGESFELGIRGTVG-SNAAFELTGYNTNLRNELVRELEGFDVSYFRNSGESRHRGLEATSVVSDDGAVRADVTYARIDAQFE-E-YVLG-G-----DDLS-GNKLPGVSPNRGQAVLRF-SPGGAWAEIAGTYVDEVPVNDRNTT-TTPSYFLVDLRAGLDIALGTMNLSPWVALTNALDQDYIASVAVNAFGSRFFEPGPDMSFQIGFRAFWGGS
>HIN87429.1
LSDSSFLKILRPIIYKIIVSMSFVTEQSFAQSLP-KKESHVDA-TLPVLEVSVTRSDKRIVNVPVPLSKVSQREIRFGLPQLSLDEALTHIPGVFFQNQFNAAQDLRVSIRGFGARSAFGVRGIKVLVDGIPHTLPDGQTQLDSIDPGIIDSIEILRNPSSSLYGHSSGGVISITTNEGHFSGESETRLELGQFGLKKNWLNLSGI----S--GPLNYSFYASHLQWDGYRNHSATENTLMHGKFRLQTGSDSDLTLILSHFHSPKAEDPGALTELQVESNRQQANSTNISFDSSEKVKENRLALIYNKHFSSSHKFFLTTHLNRRLFENKL--PY---TS----GGRVEFERWVPGVEARSIFDLKFFDKPSRLIVGADLSFQSDDRKRFDNN--------NGTPGDKTLDRLETVQSIGQYLRTEWQWTPRLEIVGGIRYDRVRFELDDAFLD--DGDQSDDKTFSELSGTVGSIFHWNESMHLYANVATAFETPTTTELINDPTGGSGFNSGLESQYSVSYEVGLKRRPE--GPELDLALFIIRSRDELISESSSPGSTFYKNAGRSRRVGLEVGISAPMRC-VKTSLSYTFSDFKFTEF-D-DS-G-----VDQS-GHLIPGIPKHRISFNVNAFE-SGWFARSELQHVSAFFVDNGNTV-KNPNYTTSRVSFGRKKKIGAFVGSVYLGLNNLLDEKYNANTRINASGNRYFEPAPPFNFFGGVSLAYLVT
>KAF1706537.1
ARHHRAFFGAGPNPLAGAVVLGLCALASAPRAAA--QAA-EAA-TLDRVQVDTRLHRVPAFDTPASLDTIDIDGRNAS-AGVNVSDLLRGVPGLSARDRQNYAQDTQLSIRGFGARSTFGVRGLRLYADGIPATMPDGQGQVSHFALAGAERIEVLRGPFSALYGNSSGGVLQIFSADGEAPARGHVQASAGRDDSRSIGASLRGA-D-GV----LGYALAGNVFETDGWREHGAARRRSLNVKLHADTA-NARVQLVANHFDAPDAQDPLGLTRTQAQQDPRQAASAAHQFDTRKSVGQDQLGLAYEQPLH-GHALRAMAYAGRRSVAQFLAVPVAAQSNPLHSGGVVDLDNDYGGADLRWSWPGALAGRAFEFPAGANFDRQRQHRRGHENF-A--GG-ELGVRGALRRDERNDVRNVDPYAQAWWRLAPRWSLLAGVRHSTVRFESRDAYVAAGNPDDSGRIEYSRTTPVAGLAFAPDDDLRVYLSYGRGFETPTFNELAYRADGGAGLAFDLRPATSRNVELGGKWRNDAGAS-AEAALFRADTDDELAVARNVGGRSSYRNVGRARRQGFELSAILPLGERWRFDLAYTWLDATFRDGFPICT-GSGCDSTMVAAGTRIPGTAQQQASVRLGWESGP-WSAALEALGFGKVSVNDPGSE-HAPGYALLNAEVAREWRFGTQRLRGFLRADNLFDRNYIGSVIVNEGNGRYYEPGPGRGLLLGLRWQWVGL
>KRA74743.1
PASALASSYRNAQPQRAVACGLFLSALLAAPASA-QQAVPDAR-TLDTVEVVAPRRPLAS--FPGAVTVIDGETLRAGQRQVNLSEALARVPGISVLDRQNYAQDLQLQSRGFGARSTFGIRGIRLVVDGIPASAADGQGQAATFPLDALDRIEVLRGPLALQYGNAAGGAIVAATDLE-RLRGASLQAWGGDHGSFRLSAVADAASDDGR----WRGRVGASRFRTDGEREHSAAQRTQFDAVAEWAPREGERLRLVLNSLSQPDTQDPLGLDRAGLRADAHGTDAVALRFDTRKRIENHQAGLRWQRDYAPGREFWIGGYRIERDALQYLALPVAAQTAPGSAGGVIDLGRQSTGIGHRWRG-AR-G--AFAL--GVELARLDEDRRGYENF-V--GD-RLGVRGRLRRDERNRISDRELYAIGDYAPAPGWTVLGAARHARLDFRSDDRYFAPGNGDDGGAADYRETSAAVGVARAFA-HGEAFASVGRGFETPTATELAYRADGSAGFNRELRPARFDTAELGLRWRYG-GGR-FSVAAYRVEGEHEIVPADSRGGRASFANAGRTRRDGIELGLDGAWGEQWRYAVAANWIDARFEQSFYRVG-A----TRTVAAGNRVPGVPRADGYAEIAWRSREGAAAALEGRFSDRIAVDDRNTD-AVAGNARYALRLEWRPRNAGW--RGFARIDNLFDRDYVGSVIVNEGNARYFEPGAGRGFTLGLAWDAVPR
>MAB42098.1
RGQCPRQYLQQEKALMTQPTLRPRLLLPLALLGA-TATQAAPI-QLPTQTVLGASDDAHELTLPLARSTLFLDQQPATNLGANLSESLQRVPGLLALNRQNYAQDVQISSRGFGARAQFGVRGVRLLQDGIPLTMPDGQGQPGLFDLDNLYRIEVLRGPLSSLYGNASGGIIQGFSSEGSYFPTLENRSSVGSDGLWRSRLKYGGQ----H--GNLNVAANISRLETDGYRDHSDTRRDMANLRLGWDIDDASSLTLLFNALDQPDTQDPLGLTAAALDADRQQAVAQAELFDTRKSIRHQQLGANYQRRLANDDEITVMVYGGERDVQQFLAFT-G-N-SLYSGGGVIELDRRFGGSELGWQRDTELFSLPVTLAAGLSWDYQGEGRKGFVNQ--------FGRKGNLQRDEFNRVESREAYLISTWQLAPRWSLTAGARYSKVKFDSDDSYFT--DGDDSGSVRYDQTSPALGLSYQWTPEISLYGAIGKGFETPTFQELAYRPSG-SGLNFDLQPSKADNAEVGFKLRRA-QTQ-VDVALFYTRVNDEIVTGPQLNDRSTYANAGKSTRQGIELSIQQQLTDSLSGYLAYTWLDARFDRY-RSSN-G-----DDLA-GNRLPGVPRHSLYAELAWQPTDGFSTALEMQSLSQRYANDTNSA-DAPGYAAFNWRASYRQQLGHWQLEPFARIDNLTDREYIGSLIVNGAGARYYEPAPERNWLLGVAVQYRWQ
>MAD00945.1
AWPMPLQYLQQEKALMTRPTLRPHLLLPLALLAA-TATPAAPI-QLPTQTVLGASDDAHELSLPLARSTLFLDQQPATHLGANLSESLQRVPGLLALNRQNYAQDVQISSRGFGARAQFGVRGVRLLQDGIPLTMPDGQGQPGLFDLDNLYRIEVLRGPLSSLYGNASGGIIQGFSSEGSYFPTLESRSAIGSDGLWRSRLKYGGQ----H--GNLNVAANLSRLETDGYRDHSDTRRDMANLRLGWDIDDTSSLTLLFNALDQPDTQDPLGLTADALRADRQQPVAQAERFDTRKSIRHQQLGLNYRRRLANDDEITVMVYGGERDVQQFLAFT-G-N-SLYSGGGVIELDRRFGGSEVGWQRDTELFKLPVTLAAGLSWDYQGEDRKGFANQ--------FGRKGSLQRDEFNRVESREAYLISTWQLAPRWSLTAGARYSKVKFDSDDSYFI--DGDDSGSVRYDQTSPALGLSYQWTPEISLYGAIGQGFETPTAQELAYRPSG-SGLNFDLQPSKANNAELGFKLRRA-RTQ-VDVAVFYTRVDDEIVTAPQLNDRSTYANAAKSTRQGIELSIQQQLAGNLTGYLAYTWLDARFDRY-RNSN-G-----EDLA-GNRLPGVPRHSLYAELAWQPTDGFSTALEMQSLSQRYANDTNSA-DAPGYAAFNWRASYRQQFGNWQLEPFVRIDNLTDREYIGSLIVNGAGARYYEPAPERNWLLGVAVQYRWP
>MAE95849.1
SAAILLLLAGGAPELARAEEEPPALGDPVDPEPV-ADPAATRT-TIDSMPVQSRRIPEAWVEAPAAISVVQKADIQQGRQQLGLDESLARVPGLFLQNRYNFAQDLRISSRGFGARSAFGIRGIKVFVDGIPATLADGQAGVDAIELGSLGRIEVLRGPASSLFGSAAGGVLHLHSEEPPALPFVESRLSFGAQGFARQQLKAAGR-K-GP----FDYLLSTSRLHIDGYRNQSGARSSNLNSRFRWQVDEESQLEVVVNAVDSPKADDPGGLTRAEMHGDRRQARARNLLYDTGEELDQQKLGLVYRRSFGDAHEIAARSYLVRRDFE--NLLP-------FTSGGAVDLKRLFFGGGLAYQYEGTFRGRPHQLVVGVDVDVQRDRRKRYDNL---EG-----TRGGLVFDQDEDVTSWGFFGQSQIDLGHDFELSLGARYDRVEFDVDDDFLP--DGDDSDDIHFDEFSPSVALLWNPTTAFNVYGRFSTSFETPTTTEFANP-LGSGGFNSGLDPQTAEAYELGVKGLLP-GRLRYELVLYQIDVEDELVPEAAMPGRRFFRNAGESSRRGVEASLAVEPHPGLTLALAYTHSDLRF-DR-YTPA-G------RFD-GNRIPGAPRNQLHGEIAYTHPSGLQVVWDALYVGHLYLDDANTA-KDGSSLVSNLRLAWVLRSGPWRVTPFLGVNNLFDRSYNGNVRINAFGGRYFEPAPDRNLYGGLGIRWEFG
>MAG66299.1
AWPMPLQYLQQEKALMTRPTLRPHLLLPLALLAA-TATPAAPI-QLPTQTVLGASDDTHELSLPLARSTLFLDQQPATYLGANLSESLQRVPGLLALNRQNYAQDVQISSRGFGARAQFGVRGVRLLQDGIPLTMPDGQGQPGLFDLDNLYRIEVLRGPLSSLYGNASGGIIQGFSSEGSYFPTLESRSAIGSDGLWRSRLKYGGQ----H--GNLNVAANLSRLETDGYRDHSDTRRDMANLRLGWDIDDASSLTLLFNALDQPDTQDPLGLTADALRADRQQAVAQAERFDTRKSIRHQQLGLNYRRRLANDDEITVMVYGGERDVQQFLAFT-G-N-SLYSGGGVIELDRRFGGSEVGWQRDTELFKLPVTLAAGLSWDYQGEGRKGFANQ--------FGRKGSLQRDEFNRVESREAYLISTWQLAPRWSLTAGARYSKVKFDSDDSYFI--DGDDSGSVRYDQTSPALGLSYQWTPEISLYGAIGQGFETPTAQELAYRPSG-SGLNFDLQPSKANNAELGFKLRRA-RTQ-VDVAAFYTRVDDEIVTAPQLNDRSTYANAAKSTRQGIELSIQQQLADNLTGYLAYTWLDARFDRY-RNSN-G-----EDLA-GNRLPGVPRHSLYAELAWQPADGFSTAIEMQSLSQRYANDTNSA-DAPGYATFNWRASYRQQLGNWQLEPFARIDNLTDREYIGSLIVNGAGARYYEPAPERNWLLGVAVQYRWQ
>MAG71965.1
SASAVSDGAGRFEVGELPPGDYEDASMPFATLSVSLTAGAARDFTLAPLAVTVTRTLQERSAVPTAVAVVDGDEIQFAQRQEALAETMRGVPGVFAENRRNFSLASGAQVTIRAPMVGFGMRGIQMFQDGIPLTTADGTTQPTNLDLGSAERMEIIRGPSSVLYGNAAGGVISLWTAFPTARREVQPDIQFGSYGYNRQQVKMHG--TSG---Q-TSYLFNANRIETDGFREHSAADVRRANLVVRRAVSSNTEIRGMFNFFDMPFGESASTLNEDDARNNPQSV--RALAFPQGESATQGQGGVTLEHQFENGLAFRGTGWGAWRDVS---S-S-I----PFR---VIDLGRSAGGFRTELSGANDSGAVPVRWTTGVDLSVQSDDRAEFGNAGGATGG-L-PEYGDLRLEQKEEVLSVAPFAQVTLTLHPRWLATAGVRYDYYDFTATDRFLS--DGDQSGGRTLDAVSPMAGVTFLANDELNLYSNFSTAYQTPTTVELSNKPTGEGGFNENLNPEDVRSFEVGARGTAD-QGVRYEVAAYFATLDNAFVEFQRPDDQTFFLNAGESSRNGFEARLDWAPAPEVSTYVSYTYQNFEF-AQ-FETG-G-----DDFS-GNPEPGAPPHQLYLGGAFETPFGLRTIAQLRWVDAYSVNNANTA-QNWAYQVFDLRFGWDGEVNGVAIQPFFGIDNLFDERYNGSTIPNSG-RRYYEPSPGREVYVGFRIGGGLQ
>MAM85289.1
SSSVASDGQGRFQLLQLPAGDYENAIVPFTTATVTVVVGGMQDITLEPLSVTVTRTLQERRAVPTAVTVIEGDEIQFAQRQEALAETLRGVPGLFAENRRNFSLAGGVQATIRAPMVGFGMRGIQVLQDGIPLTTADGTTQPTNLDLGSADRIEIIRGPNSVLYGNAAGGVISLWTAFPSSTPEIQPDIQFGSYGYNRQQVKVHG--TSG---R-TSYLFNANRIKTDGYREHSKAEVRRANLVVRRAVSSNTEIRGVFNFFDMPFGESASTLNEADARNNPRSV--RGLAITQGEAATQGQGGVTLEHEFDGGQVFRGTGWAAWRNLY---N-P-I----PFR---IIDLSRKAAGFRSELAGVGQAGSVPMQWTTGFDVSSQRDDRSEFGNAGVPAGS-S-AQRGTLRLKQLEEVLSLAPFAQVTLTLHPRWLATAGVRYDHYDFRATDSFLT--DGDQSGSRTLDAFSPMAGLTFVASDELNFYTNFSTAYQTPTTVELSNKPTGEGGFNEDLNPEDLRSVEVGARGTAG-EGVRYEFAAYFSTLDNAFVELQRIDEQTYFRNAAESSRNGLEARVDWSPTPQMRTYLSYTHQDFKF-VR-FETD-D-----NNFS-GNIEPGAPPHQLFFGGSYETAFGLRSVAQFRWVDAFPVNNANTA-LNWSYEVVDLRFGWDGKWNGVAIQPFFGIDNLFNKRYNASTIPNAG-SRFYEPAPGREVYVGFRIGGGRQ
>MAQ20487.1
PFCEANRLRELLYRIGISLPLIVTGSVLPFMVNA-QNQQQPTS-EMETVVVEATRMSRPLAQVPTAITVVNQNDIQLGRQQLALDEALNRVPGVFMQNRYNYAQDLRISIRGFGARAAFGIRGIKILVDGIPETLPDGTGQVDSIDLGATRNIEVIRGPSSSLYGNASGGVINITSEEGPEIPYISTRISAGDYDFQKVQLKAGGQ-T-DL----LNYFVSFSDMEVGGYREHSQAESSQFTGRFNFDLGEDRDFRVVFNATDQPISNDPGGVKEADAAANPRAARGRNVTYDTGEALNQERIGFVFSTPIGENGELAARNYFVWRDFS--NKLP-------FPKADAVELKRFFAGGGITYTHSNTLAGMPNRLIVGFDIDDQNDERKRFLNN---KG-----TLGALQFNQNEDFSARGIFLQNELTLNEKLQLSFGLRYDEVEYSVTDNFLS--DGNDSGNRKLNDASPMLGAIYDLSPTINLFGSIATSFETPSTSDFANP-SGGGGFNPSLDPQNATNHEIGLRGTIG-ERQYFEVALFNIDIEKEIVPDDGRTY---YQNAGSSGRSGIELSWISDISDRIRTSLSYSHGDFEF-ES-FQTI-D-----KDYS-GNNTPGTVEHLLFGEITYTHPNGWFGAFDFMHVGEQFANNANTV-KVDAHTIANLRLGFEKEVGSITISPFLGINNLFDENYYSNIRLNAYGSRYFETAPTRNIYAGFTADFGFR
>MAQ52116.1
RGQCPRQYLQQEKALMTQPTLRPRLLLPLALLGA-TATQAAPI-QLPTQTVLGASDDAHELTLPLARSTLFLDQQPATNLGANLSESLQRVPGLLALNRQNYAQDVQISSRGFGARAQFGVRGVRLLQDGIPLTMPDGQGQPGLFDLDNLYRIEVLRGPLSSLYGNASGGIIQGFSSEGSYFPTLENRSSVGSDGLWRSRLKYGGQ----H--GNLNVAANISRLETDGYRDHSDTRRDMANLRLGWDIDDASSLTLLFNALDQPDTQDPLGLTAAALDADRQQAVAQAELFDTRKSIRHQQLGANYQRRLANDDEITVMVYGGERDVQQFLAFT-G-N-SLYSGGGVIELDRRFGGSELGWQRDTELFTLPVTLAAGLSWDYQGEGRKGFVNQ--------FGRKGNLQRDEFNRVESREAYLISTWQLAPRWSLTAGARYSKVKFDSDDSYFT--DGDDSGSVRYDQTSPALGLSYQWTPEISLYGAIGKGFETPTFQELAYRPSG-SGLNFDLQPSKADNAEVGFKLRRA-RTQ-VDVALFYTRVNDEIVTGPQLNDRSTYANAGKSTRQGIELSIQQQLTDSLSGYLAYTWLDARFDRY-RSSN-G-----DDLA-GNRLPGVPRHSLYAELAWQPADGLSTALEMQSLSQRYANDTNSA-DAPGYAAFNWRASYRQQLGHWQLEPFARIDNLTDREYIGSLIVNGAGARYYEPAPERNWLLGVAVQYRWQ
>MAW63735.1
TYLGVTDRDGRYEITGLAAGSYQQGVLPFSSRSVSVGPSAATDLVLVPLTVTVTRTDQDLSGVPNSVGVVSRDQIEFAQRRSSLDEALRGIPGLFVQNRRNYGLSGGVGLSIRAPQPRFGLRGLSIIQDGIPITTADGTTEPGNVDLGSVGRIDVIRGPSSVLYGNSAGGVINLQTTFDRSRRTIRPDVQFGSYGYNRQQVRVDG--GTD---R-TQVMVSASRXELDGFREXXHAEITQANFVVAXQLNSXTEXRGVFNFYDTPXAEXAXFLNEADARDPERRR-ARGVAAARNEXARQGQGGXTLXHRFSDSXRMRVTGWGMWRELY---A-V-G----AFQ---NVELGRNGSGFRSEYVGNTQTGSVGLDWAAGVDVSSQNDDRMEFGQVSAGF-R-R-ATNGSLRVDQTEDVLSAGPFAQIGISPNDRVRFSAGVRWDYYDFKAGDRKLD--DGXQSGDRAMDAVSPSVGVTFAAAPGLNLFSNYATAYETPTTVELSNTPTGEGGFNQELGPQDLRSFEVGVRGLIE-PALRYEVAVYVSTVDNALVSFXXPTXQXFFRNAGESSRDGVELLLEWMPDPSFSTRFSYTYQDFVF-ER-FAPG-G-----NDFS-GNLEPGAPPHRVFVGFNYTAPFGLRSGATVRWVDDYTLNNANTV-XNWAYKVVDLRFGYDGRWGGVXVRPFVGIXNLFNEIYNSSGITNAG-GRYYEPSPDREFYVGLTXGAGPR
>MBA2821976.1
TCNGTYKKNLQKDRSMRLK-LTCIA-L-LPGL---TLAEQTPY-EIDELVITGSRYEASGWQLPFSVNRIDAEQATLGKPGVNLSEALGSVPGLVVQNRQNYAQDLQISSRGFGARSAFGIRGIKLLADGVPLSNPDGQGQAATFDLDTLERIEVLRGPFASVYGSNSGGVIQLFSRDGEGPPKVSLDTSQAAYGTSRTRVAAEGG-NDKA--G---FIINRSHFETDGYRDHSGAILDKTFAKLTLYPDDLSKLSLSFSELDQNDTQDPQGLTWQQVQSDRRSAAPSALLFNTRKTVDHRQFALNYERSFA-AGTWQSTLYSGTRRVIQYQSIPVAAQTPASQSGGVIDFERRFHGIGNRWIQSFDLGSSLLTVTTGLDYDYSRDDRQGYENF---VGD-TLGVKGDLRRDERNEVTSLSPYVQAAWQL-GKLDLQAGLRHSQVEFDVDDRFLS--NGDDSGSVTYRELTPTLGASYALLPDLNAYASWGKGVETPTLNELSYSGPGN-SFGFDLKPATSEQIEIGLKARLAEATS-LQLALFQIDTDDELVVASALGGRNSFQNAAQTRRRGVELALQSQLSETLRANLAYTQIDATYSKD-FTSN-G-----RLIESGNHLPGIPARSLYGELAWQPLDWFSTAVEGLYRSKLYVEDSNSAKGAPSYALFNWQARFEQKVGALTFNQVLRIDNLLDRKYIGSVIVGDGNGRYYEPGPERAWYVGAGVQYQFD
>MBA3853397.1
STSQRPCPRDVNPSVMRTPALVALSLLALPLLAQ-DRPRPDSPARLAAQRVTVTRGDAALDRVPWAVGTQRTEQIRRGQATVGIDEALANIPGVVVANRYNYALDQRVSIRGAGSRANFGLRGVKVLLDGIPQSLPDGQSQLTNVDLAAVGSVEVLRGSASSLYGNGSGGVIAFTTDLSSPTPGVTLRHTSGSFGLEKSQVRVAGRGERTL--G----MVSVSRTKTDGFRQYSAAETSQLLAALDRAIGNMTLQLRAGTAEVP-KALNPGAQTQAEYDANPDSAALANVNRGASREVSQRYLSARLRGTMARG-EWSAAVYGQRRFVD--NALA-VPPPAASPRGTFSTLDRRVTGARVDVQRALGADLR---LTTGFDLQRSFDVRRNQAAT----GGRP-TPTDTLLLDQNEVVVSVGPFAQLQWELSPRLTVSSGARWDRLQFSVDDNFLSDGA-DNTGSRLLTATTGHLGAVWRLRAWMAPYANIATAFETPTTTELQVRPDGQGGFNPELGPQRLRTIEIGSRG-WG-SRLRYEVALFQVDARDAIVQLETAGA--FFRNAGRTRSRGAELGVAVRASEWLDLQAAYTLADYRFD-R-YVLP-LT-STADTLD-GNRLAGVPERALRLGARA-RWGATTVDVDHSTQGAMFGDDRNLV-QGWGRGQLNLRVAHT-TLRGWRAEPFVSVQNLFDDRYVSAVTLNGAFGRVLESAPGRNFFVGLELAAPLV
>MBA4254994.1
EPGEPCPIPTPETTLNPLRRTPPSRLTQAIALAC-AATAGVAQ-TLSEVVISASREAQASLDAPAAVQAVGREAIEAAGPQVNLSESLNRVPGITALNRQNYAQDLQLSIRGQGSRSPFGIRGVRLVVDGIPASMPDGQGQASTVSLSSAQRIEVLRGPLAQLHGNAAGGVVQVFTADGPATPEAGASVFVGSDGLRRLGLFAAGQSG-RL-----NYVMDASGFETDGYRDHSAAQRRHFNGKWRFDATPDTRVTLVANLFDQPTSDDPQGLTRAQWEANPRQADNRTRDHQTGKSVSQNQVGLVAEHRLDEHRRLTAKVYTGERELFNRLSIPLSAQNAATAAGGIVRLDRRFSGLGLQYTHQVPLGEGRLDTTVGLDHERMTERRQGYINN---LGV-----QGALKRDEDDTVSSTGAYAQARWWLNADWSLLAGLRSNRVRFGVTDRFITATNPDDSGRASFSGVNPVLGVTRHLSETTNLYANVGRGLETPTFTELAYRAGG-SGPNLQLRAARSVHTELGLKTQLAPGHR-LDVAAFHIATDDELVVASSAGGRTLYTNAAATRRSGVELAYSGQLGRNWRTHLALSALNARFAQG-F-GSGT-----SAVAAGNRIPGTVARAAFAELAWQPQPGLTSAVEVVHQSGMWVDDVNSD-RTRASTVVNLRLGLEQRLGAWRVREFVRLDNVGNTRYVGSVIANESNRRFFESAPGRTWMLGVVFSRSLG
>MBB52155.1
RGQCPRQYLQQEKALMTQPTLRPRLLLPLALLGA-TATQAAPI-QLPTQTVLGASDDAHELTLPLARSTLFLDQQPATNLGANLSESLQRVPGLLALNRQNYAQDVQISSRGFGARAQFGVRGVRLLQDGIPLTMPDGQGQPGLFDLDNLYRIEVLRGPLSSLYGNASGGIIQGFSSEGSYFPTLENRSSVGSDGLWRSRLKYGGQ----H--GNLNVAANISRLETDGYRDHSDTRRDMANLRLGWDIDDASSLTLLFNALDQPDTQDPLGLTAAALDADRQQAVAXAELFDTRKSIRHQQLGANYQRRLANDDEITVMVYGGERDVQQFLAFT-G-N-SLYSGGGVIELDRRFGGSELGWQRDTELFNLPVTLAAGLSWDYQGEGRKGFVNQ--------FGRKGNLQRDEFNRVESREAYLISTWQLAPRWSLTAGARYSKVKFDSDDSYFT--DGXDSGSVRYDQTSPALGLSYQWTPEISLYGAIGKGFETPTFQELAYRPSG-SGLNFDLQPSKADNAEVGFKLRRA-XTX-VDVALFYTRVNDEIVTGPQLNDRSTYANAGKSTRQGIELSIQQQLTDSLSGYLAYTWLDARFDRY-RSSN-G-----DDLA-GNRLPGVPRHSLYAELAWQPADGLSTALEMQSLSQRYANDTNSA-DAPGYAAFNWRASYRQQLGHWQLEPFARIDNLTDREYIGSLIVNGAGARYYEPAPERNWLLGVAVQYRWQ
>MBC8089674.1
ARSEAEVGASASFGCSFGRALLAAATLGLAGGLS-AQSSDSTAQQLRPVSVTVTRDAARSFELPFALARITPDSLHPGQRRTSLGELLLGIPGVQVQERNNPSQDPRLAVRGFGARSAFGVRGVRVMRDGIPLTLPDGQTPVDWMDLESAGSVEVIRGTAASLYGNAAGGVVSIRSHAPGPAPSLSARGWDGGNLQRASVMLSGSG-PEES--G---YLVSGTRTEGDGPRDYSRQQTTSVFARALGTIKD-TRLELQGVRYDAPTSENPGALTAAELSRNPRLADSLNITKHSRKAVEQSQVAILATRGNS-ASEISASLFMGSRALD---N-P----L-P-FA--IVGVDRKSYGGSLRGGMRTTLGGFPLRMTAGLDAQTQHDDRFNYENCSTTTTRPVSGKRGAVRLNQREEIQGEGAYVRYELEVPRKLMGSVSLRYDRVRFRLADRFIAGTNGDDSGNRAMNAVSPMFGLVWRVRPLISLYTNVASAFETPTITELTNQPDGKLGLNQELAPQRTRTVEMGAQAIIG-AHVKLDGAVFHASARDELVGDPGAVGRRAFRNAGRTRRDGLEANVSIVA-NWGEAGAAYTLSRFNF-VN-YSVG-A-----ANYA-GNPIPGVPKHQGQAYLTLRSRGWYLT-SEASSASRVTADDAATV-FASSWTTLGLRAGRAPTNNRFLLEPTIGIDNVFNRKYASAVVINATRGRYFEPGVGQRVFVALRVGATPW
>MBD07952.1
PFCEAIRLRKLLYRIGISLPLIITGSVLPFMANA-QNQQQPTS-EMETVVVEATRMSRQLAQVPTAITVVNQNDIQLGRQQLALDEALNRVPGVFMQNRYNYAQDLRISIRGFGARAAFGIRGIKILVDGIPETLPDGTGQVDSIDLGATRNIEVIRGPSSSLYGNASGGVINITSEDGPEIPYISTRISAGDYDFQKVQLKAGGQ-T-DL----LNYFVSFSDMEVGGYREHSQAESSQFTGRFNFDLGEDRDFRVVFNATDQPISNDPGGVKEADAAANPRAARGRNVTYDTGEALNQERIGFVFSTPIGENGELAARNYFVWRDFS--NKLP-------FPKADAVELKRFFAGGGITYTHSNTLAGMPNRLIVGFDIDDQNDERKRFLNN---KG-----ILGELQFNQNEDFSARGIFLQNELTLNEKLQLSFGLRYDEVEYSVTDSFLS--DGNDSGNRKLNDASPMLGAIYDLSPTINLFGSIATSFETPSTSDFANP-SGGGGFNPSLDPQNATNHEIGLRGTID-ERQYFEVALFNIDIKKEIVPDDGRTY---YQNAGSSGRSGIELSLISDISDRVRTSLSYSYGDFEF-ES-FQTI-D-----KDYS-GNNTPGTVEHLLFGEITYTHPNGWFGAFDFMHVGEQFANNANTV-KVDAHTIANLRLGFEKEVGSITISPFLGINNLFDENYYSNIRLNAYGSRYFETAPTRNIYAGFTADFGFR
>MBD93623.1
TRFGVSDTRGRFEIADLATGRYVEAVLSFGTVSVTVTAGVTSNLRLEPLTVTVTRTEQTLSGVPNSIAVVERDQIEFAERRTSLDESLRGIPGLFVQNRRNYGLSGGIGISIRAPQPRFGLRGVAIIQDGIPITTADGTTEPGNVDLGSVGRIEVIRGPSSVLYGNSAGGVINLTTTFDRSRRTIRPDVQFGSYGYNRQQIRADG--GNA---K-TQFMFSASRFETDGFRANSHAEIIQTNLLVRRELGPNTELRGVFNFNDTPYAESPSFLNESDARSDPRRDSARGVALSRNEGARQGQGGLTLEHRFSETDRLRVTGWGMWRSLD---A-V-G----AFR---NVELGRNGFGFRSEYLGGTQAGTVGLDWAAGFDVASQQDDRMEFGQVAPAVGG-R-ATSGSLRVDQTEDVLSAGPFAQIGISPNDRVRFSAGVRWDYYDFTAGDRKLD--DGDQSGGRTMSQVSPSVGVTVAAAEGVNLFGNVATAYETPTTVELSQSPTGAGGFNQELGPQDLTSVEFGARGLIS-PALRYEATVFVSTVDNALVSFQNPDDQTFFRNAGKSSRDGVELALEWVPTSSFNTRVAYTYQDFVF-EE-FATG-G-----NDFA-GNLEPGAPPHRMFFGANYIAPFGFRSGATVRWVDKFVANNANTV-YNWSYAVVDLRFGYDGQWGGVDVRPFLGIDNLLDERYNSSIITNAG-GRYFEPSPDREFYVGLTIGTGVR
>MBE41255.1
ATAVVSDQQGRFEFLDVEVGTYEVVLMSFTTVVVTVVVGGTPDITLEPLSVTVTRTLQDRSAVPAAVTVIAGDEIQFAQRQEALAETLRGIPGLFAENRRNFSLAGGVQATIRAPMVGFGMRGIQVLQDGIPLTTADGTTQPTNLDLGSAGRLEVIRGPNSVLYGNAAGGVLSLWTAFPSSRREIQPDIQFGSDGYQRQQVKVHG--TSG---Q-TSYLVNANRFETDGFRQHSKAEVRRANLVVRRAVSSNTELRGMFNLFDMPFGESASTLNESDARNKPKSV--RGLAITQGEAATQGQGGVTLEHAFSGGQVLRATGWAAWRDLY---N-P-I----PFR---IIDLSRNAGGFRSEITGGRQAGSVPIHWTTGFDMSYQRDNRSEFGNAGVPTGS-S-AERGSLRVKQLEEVRSLAPFAQVTLTLHPRWLATAGVRYDHYDFNATDRFLT--DGNQSGGRTLDAVSPMAGVTFAASDELNLYTNFSTAYQTPTTVELSNKPTGEGGFNENLNPEDLRSFEVGARGTGG-EGVRYEVAAYFSTLNNAFVELQRLDEQTYFQNAGESSRNGLEARVDWAPIPRMNAYASYTYQDFKF-VR-FQTD-D-----KNFS-GNIEPGAPPHQLFLGGSYETPFGLRSVAQFRWVDAFPVNNANTA-SNWSYEVVDLRFGWDGEWNNVAFQPFFGIDNLFDKRYNASTIPNAG-RRYYEPAPGREVYVGLRIGGGLQ
>MBE56578.1
STSAVSDQQGRFEFLAVGAGPYEAALMPFTTVIVTVVAGGTPDITLEPLSVTVTRTLQDRGAVPAAVTVIEGDEIQFAQRQEALAETLRGIPGLFAENRRNFSLAGGVQATIRAPMVGFGMRGIQVFQDGIPLTTADGTTQPTNLDLGSAGRLEIIRGPNSVLYGNAAGGVLSLWTAFPSSKREIQPDIQFGSDGYQRQQVKVHG--TSG---R-TSYLINANRFETDGFRQHSKAEVRRANLVVRRAVSSNTELRGMFNLFDMPFGESASTLNESDARNKPKSV--RGLAITQGEAATQGQGGVTLEHAFSGGQVLRATGWAAWRDLY---N-P-I----PFR---IIDLSRNAAGFRSVITGGRQAGSVPIHWTTGFDMSYQRDNRAEFGNAGVPTGT-S-AERGSLRVKQLEEVRSLAPFAQVTLTLHPRWLATAGVRYDYYDFTATDRFLT--DGNQSGGRTLEAVSPMAGVTFAASDELSLYTNFSTAYQTPTTVELSNKPTGEGGFNENLNPEDLRSFEVGARGTGG-EGVRYEVAAYFSTLDNAFVELQRLDEQTYFKNAGESSRNGLEARVDWAPVPHMNTYASYTRQDFSF-VR-FQTD-D-----KNFS-GNIEPGAPPHQLFLGGSYETPFGLRSVAQFRWVDAFPVNNANTA-SNWSYEVVDLRFGWDGEWNNVAIQPFFGIDNLFDKRYNASTIPNAG-RRYYEPAPGRELYVGLRIGGGLP
>MBF76549.1
RGQCPRQYLQQEKALMTQPTLRPRLLLPLALLGA-TATQAAPI-QLPTQTVLGASDDAHELTLPLARSTLFLDQQPATNLGANLSESLQRVPGLLALNRQNYAQDVQISSRGFGARAQFGVRGVRLLQDGIPLTMPDGQGQPGLFDLDNLYRIEVLRGPLSSLYGNASGGIIQGFSSEGSYFPTLENRSSVGSDGLWRSRLKYGGQ----H--GNLNVAANISRLXTDGYRDHSDTRRDMANLRLGWDIDDASSLTLLFNALDQPDTQDPLGLTAAALDADRQQAVAQAELFDTRKSIRHQQLGANYQRRLANDDEITVMVYGGERDVQQFLAFT-G-N-SLYSGGGVIELDRRFGGSELGWQRDTELFNLPVTLAAGLSWDYQGEGRKGFVNQ--------FGRKGNLQRDEFNRVESREAYLISTWQLAPRWSLTAGARYSKVKFDSDDSYFT--DGDDSGSVRYDQTSPALGLSYQWTPEINLYGAIGKGFETPTFQELAYRPSG-SGLNFDLQPSKADNAXVGFKLRRA-XTQ-VDVALFYTRVNDEIVTGPQLNDRSTXANAGKSTRQGIEXSIQQQLTDSLSGYLAYTWLDARFDRY-RSSN-G-----DDLA-GNRLPGVPRHSLYAELAWQPADGLSTALEMQSLSQRYANDTNSA-DAPGYAAFNWRASYRQQLGHWQLEPFARIDNLTDREYIGSLIVNGAGARYYEPAPERNWLLGVAVQYRWQ
>MBF8269683.1
EIGSITQSEMVMTIGKQGRRFCLQFFSALLIIQA-TNLMAVEE-ELEEIIVYSTRIEKSIYDTPSAVSVVTRDDIQTGRQQLGLDESLVKVPGVFMQDRYNYAQDLRIAIRGFGSRATFGIRGIRMFVDGIPATLPDGQSGVDSIDIGSIDRIEVIRGPSSSLYGSAAGGVISIYTEDGPEIPFIEAQYAGGQDDFQKYQLKAGGQ-Y-ES----LNYLVNLSRLDYEGYREQSHTKNFSLNTRLKYNFDETSDFTTIINISNTPVADDAGGLTALEAATKPKMARVSNVIFDAGEDITQQSAGFVYRKEIASHHEIRLNNYYVWRNFE--NRLA-------FANGGNVQFDRFFVGGGLTYTYDGDLFGHANDLVLGFDANAQEDDRQRYMNN---LG-----IVGALTFDQIESVDSLGAFLQDDLQLSDQVVLSFSVRYDEVDFDVADKFMS--NGDDSGVLSFDNFNPMVALLWQPMDYLNLYAKYSTSFETPTTTELANP-NGSGGFNPDLLPQLATNYEVGAKGQLP-NSLSYELALFHIDVEDELIRGPAFPGRDFFRNAGQSTRQGLEAAIAFMPIQHLTVSANYTYSDFEY-DD-YTTA-G------VFD-GNAIPGLPPHQAYAELNYQHPSGFYVVWDLLWTDEIFANDANTR-IDDDSTVSNVRAGYKGEWGKWNISPFVGLNNITDESYNTNIRINDPVNRFYEPAPNFNVYAGLSIRYRFE
>MBF86195.1
SSSVASDGQGRFQLLQLPAGDYENAIVPFTTATITVVVGGMQDITLEPLSVTVTRTLQERRAVPTAVTVIEGDEIQFAQRQEALAETLRGVPGLFAENRRNFSLAGGVQATIRAPMVGFGMRGIQVLQDGIPLTTADGTTQPTNLDLGSADRIEIIRGPNSVLYGNAAGGVISLWTAFPSSTPEIQPDIQFGSYGYNRQQVKVHG--TSG---R-TSYLFNANRIKTDGYREHSKAEVRRANLVVRRAVSSNTEIRGVFNFFDMPFGESASTLNEADARNNPRSV--RGLAITQGEAATQGQGGVTLEHEFDGGQVFRGTGWAAWRNLY---N-P-I----PFR---IIDLSRKAAGFRSELAGVGQAGSVPMQWTTGFDVSSQRDDRSEFGNAGVPAGS-S-AQRGTLRLKQLEEVLSLAPFAQVTLTLHPRWLATAGVRYDHYDFRATDSFLT--DGDQSGSRTLDAFSPMAGLTFVASDELNFYTNFSTAYQTPTTVELSNKPTGEGGFNEDLNPEDLRSVEVGARGTAG-EGVRYEFAAYFSTLDNAFVELQRIDEQTYFRNAAESSRNGLEARVDWSPTPQMRTYLSYTHQDFKF-VR-FETD-D-----NNFS-GNIEPGAPPHQLFFGGSYETAFGLRSVAQFRWVDAFPVNNANTA-LNWSYEVVDLRFGWDGKWNGVAIQPFFGIDNLFNKRYNASTIPNAG-SRFYEPAPGREVYVGFRIGGGRQ
>MBH17304.1
ATSVVSDQQGRFEFLDVEVGSYEVVLMSFTTVVVTVVVGGTPDITLEPLSVTVTRTLQDRSAVPAAVTVIEGDEIQFAQRQEALAETLRGIPGLFAENRRNFSLAGGVQATIRAPMVGFGMRGIQVFQDGIPLTTADGTTQPTNLDLGSAGRLEVIRGPNSVLYGNAAGGVLSLWTAFPSSRREIQPDIQFGSDGYQRQQVKVHG--TSG---Q-TSYLVNANRFETDGFRQHSKAEVRRANLVVRRAVSSNTELRGMFNLFDMPFGESASTLNESDARNKPKSV--RGLAITQGEAATQGQGGVTLEHAFSGGQVLRATGWAAWRDLY---N-P-I----PFR---IIDLSRNAGGFRSEITGGRQAGSVPIHWTTGFDMSYQRDNRSEFGNAGVPTGS-S-AERGSLRVKQLEEVRSLAPFAQVTLTLHPRWLATAGVRYDYYDFNATDRFLT--DGNQSGGRTLDAVSPMAGVTFAASDELNLYTNLSTAYQTPTTVELSNKPTGEGGFNENLNPEDLRSFEVGARGTGG-EGVRYEVAAYFSTLNNAFVELQRLDEQTYFQNAGESSRNGLEARVDWAPIPRTNAYASYTYQDFEF-VR-FQTD-D-----KNFS-GNIEPGAPPHQLFLGGSYETPFGLRSVAQFRWVDAFPVNNANTA-SNWSYEVVDLRFGWDGEWNNVALQPFFGIDNLFDKRYNASTIPNAG-RRYYEPAPGREVYVGLRIGGGLQ
>MBH81861.1
LPRRPWRAPNTMSRAKSICFVVACTLIGQVNLAA-SADEESAN-T-EEITVMATRAERNLQDVPAAVSVLTQDQIQRGRQRLGLDESLNRVPGVFSQNRYNFARDLRLAIRGFGARANFGIRGVKIYADGIPATMADGQSGVDDIDLGSIARMEVTRGPASSLYGASSGGVINLFTEDGPEQPFVETRMSLGAYDHQNYQLKAGGQ-A-DK----LNYLLSATHLSYDGYRDNARAEASQLNSKFRYDFDATSDLTVVLNLVNSPTAQDPGAVTLNDLSTDRRQAQPRNLSSNSGEALDQQKVGFVYNRSIGERHSISVRNYYLWRDFE--AFLPIGSHIRFVPDDGVVEFDRFFWGGGVQYAFSDLLFGKPNALILGVDAEIQEDDRQRFVND---AG-----VRGALTFDQREQAEAVGVFLRNEFSPADNVTLIVGLRYDRVELAVRDRFLA--NADQSGRIEFDELSPTAGVVLELNPNASVYATYATAFETPTFTELAVPRDVSLGGFNNVNAQDAESFEVGLRGSFF-GRLYLDIAAFTMEVDDEITSSIGNRS---FFENADTQRNGVEAYATLELAAGLQLSAAYTYSDFQF-DG-FDSN-I------EFD-GNSLPGLPDHQLFAELEYQHPSGVYVVADVLHVDELYGNNANSV-RSDSYTVANLRAGAALRFGSWQVEPFVGVNNLFSESYMSDVRINGFGGRLFEPAPKRNAYGGISVRFDVR
>MBH97896.1
PHQRALRSNTFTSITNSSFIIIILGSMLPILVNA-QNEQRPAQ-EMETIVVEATRISRPLGQVPTAISVINQNEIQLGRQQLGLDEALARVPGVFMQNRYNFAQDLRISMRGFGARAAFGIRGIKILVDGIPETLPDGTGQVDSIDLGATQNIEVIRGPSSSLYGNASGGVINITSEEGPESPYISTRISSGDYGFQKVQLKGGGQ-T-DS----LNYFLSFSDMEIDGYREHSQAKNTQFTGRFNFDLGEERNFRVVFNATDQPVSNDPGGVKEADAIANPRSARDRNVAYDTGEALNQERVGMLYSTPIGLNGELTGRSYFVWRDFS--NKLP-------WPVADAVDLKRFFSGGGITYTHSNVLAEMPNQLIIGFDIDDQNDERKRYLNN---KG-----TLGALLFNQNEDFSALGFFIQDELSVNEELQLSFGLRYDEVEYSVTDNFLS--DGNDSGNRKLNDTSPMLGAIYNLSPTVNLFGSIATSFETPSTSDFANP-NGGGGFNPSLEPQRATNREIGVRGALG-ERQYLELAFFTIDIDKEIVPDDGRTY---YQNAGTSSRSGMELSWTSNPNDRVRTSLSYSYGDFKF-DT-FKSV-D-----KDYS-GNQTPGTVKHLLFGEISYTHPDGYFGALDFMYVGEQFANNANTV-KVKDYTIGNLRLGYEREIGSMILSPFVGINNLFDENYYSNIRLNAFGSRYFETAPRRNIYAGITVDFGLR
>MBI4409569.1
FGRRPGAAHALICVLLVGMAGSSARVAMAAVQDT-VPARPDSVYRLEGLVVTVTRGEQPVNRIPRAVSW-ERQTVQRAQQTLSLEESLRFIPGISVESRQNFALGDRISIRGVGSRAQFGVRGIKIVADGIPLTLPDGQAQLTNLDLGSAGRVEVIRGPSSSLYGNAGGGVILVETERPESVPRLEPRGLVGAFDLRKWQGKASGALG-PA-----DYVLDASRTTVKGFRAHAAAHMTAVNALARWGVSPRTGLGFSLNFYDSPFAKNPSSLDRATADSAPESARLFVKRQGAGERAQQGQGGVHLRHALDAERVLEASAYGLWRELL---N-P----I-P---GRIIDLSRQAGGV--VLRGRASLFGQRFGWILGTDVELQRDDRVEFENRGIPDSEPAPGVQGALQLDQEERVRGVGPFAELDLEPGSRWNLTLGARYDRYRFEVRDRRTQE-DTDDSGARAMHQLSPLIGVGFRAHPSVNLYGNFATAFQTPTTSELSNRPEGVGGFNPELEPERIRSLEAGVKGTIPSARFAYSLAAYRARVRDALLPQV-PGEEVFFRNAGQTRHVGVELAAQWQAWSGLRTHLAYSWSDFEFTEV-DSAG--------DFS-GRQVPGVPAHRIFLALAYEHPLGLFGELHLRWVDEFFANDFNPPGSRPAYAVLDLRLGFDRAFDGFGLAPFLGVNNVLDERYNGSIVPNALGARFFEPAPGRNLYFGVSLSFRPA
>MBK3316767.1
SAHGIGRCVCVLSRWPPPSAIAVACLLALPPAMA-QQAPPAAT-TLDTVEVLGAHHELSD--FPGSVTVIDGDTLRAGQRQVSLSEALVRAPGITVLDRQNYAQDLQVQSRGFGARSTFGIRGIKLIVDGIPSSALDGQGQAASFPLSALDRIQVLRGPLALQYGNAAGGAIVGETVLD-GGHGVDVDAWAGSNASGRIATGIEGASDDDA----WRWQALGSYFSTDGDRPHSSAERAQLDAIAQWVPGEGQRLRLVAGGLHQPYTDDPLGLTRAQWQRDPHGTDPVAELFDTRKRIDNGQAGARWEDAYATGREYWLGGYGVARDVVQFLAIPIAAQRAPTSAGGVIDLGRQSTGVGHRWDG-EH-G--ALTV--GAEAGWLHEQRRGYENF-V--GT-QLGVRGRLRRDEDNRIRSNEAYVLGDLRPADDWTVLGAVRHARLHFSSDDHYIAPGNGDDSGSIDYSETAASLGVARAFG-HGEVFASVGRGFETPTVTELAYRPDGGAGLNFDLEPAHFDSAEIGARWRFG-SGD-ASIAAYRIDGEDEIVPADNRGGRASFANAGLTRREGVEAGIEARLHPRWSYVLTVNWLRARFTEPFYRVS-GG-VQVQQVEAGNRIPGIPQADGYAELAWNDASGRVAALEARASDRIATDDRNTD-YAPGYAQFALRLQWRAAASGW--RAFMRVDNVFDREFAGSVIVNEGNARYFEPGAGRGVTVGVGWGSNGA
>MBK48500.1
STSAVSDQQGRFEFPAVVAGTYETALLPFATVIVTVVADGTPDITLEPLSVTVTRTLQDRSAVPAAVTVIAGDEIQFAQRQEALAETLRGIPGLFAENRRNFSLAGGVQATIRAPMVGFGMRGIQVFQDGIPLTTADGTTQPTNLDLGSAGRLEVIRGPNSVLYGNAAGGVLSLWTAFPSSRREIQPDIQFGSNGYQRQQVKVHG--TSG---Q-TSYLVNANRFETDGFRQHSKAEVRRANLVVRRAVSSNTELRGMFNLFDMPFGESASTLNESDARNNPKSV--RGLAITQGEAATQGQGGVTLEHAFSGGQVLRATGWAAWRDLY---N-P-I----PFR---IIDLSRNAGGFRSEITGGRQAGSVPIHWTTGFDISYQRDNRSEFGNAGVPTGS-S-AERGSLRVKQLEEVRSLAPFAQVTLTLHPRWLATAGVRYDYYDFNATDSFLT--DGNQSGGRTLDAVSPMAGVTFAASDELNLYTNFSTAYQTPTTVELSNKPTGEGGFNENLNPEDLRSFEVGARGTGG-EGVRYEVAAYFSTLNNAFVELQRLDEQTYFQNAGESSRNGLEARVDWAPIPRMNAYASYTYQDFEF-VR-FQTD-D-----KNFS-GNIEPGAPPHQLFLGGSYETLFGLRSVGQFRWVDAFPVNNANTA-SNWSYEVVDLRFGWDGEWNNVALQPFFGIDNLFDKRYNASTIPNAG-SRYYEPAPGREVYVGLRIGGGLQ
>MBK6361974.1
SIILTRIYFGYLPIIEEMRTFFLFFTLFIIFGPV-LFCQ---K-Q-DTLLYTGDEIIFKDYKNPDEKPWVNRDTTKPDIFQSNFDKLFNRLPGVLALNGENTAQDIRISMRGFGSRSSFGIRGIKMYFDGIPMTSPDGTTQTDELSLFNISAVTILSSALSAHLGNSGGGTLSLFSQS-YE-KKISLLSRINNLGAYDLALQS-GF-SIKK----VKNQLSLNHHHFKSKRDHSFGLNSVLYNKTSFFIGKKLYSEVIIHGYYSPVGKDPGALNRQDFENNPFQANPRNLQYTAGEKVNGVNLSVKTHLSPNEKINFYTTIYHKIRVFE--GFLP----F---RSGGVSDLKRNVSGIINLFDYKTN-K--NITLSLGQNFEIQNDHRKRFTN----N---E-GLKGALDLHQTENVLNFSFFQKLKSSF-GKWGFYQLLRQDFYRYHLSDSF-T-GDGIQEGKIWFGKLNGSIGSQYKLINDWHLFTNLGTGFEVPTLNEFTNNPGQNPGFNPNLKPEKSIQFEVGSTIN-K-TNYSLSSSLYLMLINDLISGEEETPGRTYYKNAAEMKRSGMELKAEYHYSSSSSLALLYDYSNFVFSDN-F-SQ-N-----MVIK-GNSQPLIPKHKVVFISNTSIKS-FFTSAQLVFQNPVPLNDENTE-FSPSLWNINLVSENRIC-SKAVFG--FTANNLFNTNYS-NFRSNAAAGRYFEAASPQHFSFFIRYPFSLD
>MBK6564658.1
SIILTRIYFGYLPIIEEMRTFFLFFTLFIIFGPV-LFCQ---K-Q-DTLLYTGDEIIFKDYKNPDEKPWVNRDTTKPDIFQSNFDKLFNRLPGVLALNGENTAQDIRISMRGFGSRSSFGIRGIKMYFDGIPMTSPDGTTQTDELSLFNISAVTILSSALSAHLGNSGGGTLSLFSQS-YE-KKISLLSRINNLGAYDLALQS-GF-SIKK----VKNQLSLNHHHFKSKRDHSFGLNSVLYNKTSFFIGKKLYSEVIIHGYYSPVGKDPGALNRQDFENNPFQANPRNITYTAGEKVNGVNLSVKTHLSPNEKINFYTTIYHKIRVFE--GFLP----F---RSGGVSDLKRNVSGIINLFDYKTN-K--NITLSLGQNFEIQNDHRKRFTN----N---E-GLKGALDLHQTENVLNFSFFQKLKSSF-GKWGFYKLLRQDFYRYHLSDSF-T-GDGIQEGKIWFGKLNGSIGSQYKLINDWHLFTNLGTGFEVPTLNEFTNNPGQNPGFNPNLKPEKSIQFEVGSTIN-K-TNYSFSSSLYLMFINDLISGEEETPGRTYYKNAAEMKRSGMELKAEYHYSSSSSLALLYDYSNFVFSGN-F-SQ-N-----MVIK-GNSQPLIPKHKVVFISNTSIKS-FFTSAQLVFQNPVPLNDENTE-FSPSLWNINLVSENRIC-SKAVFG--FTANNLFNTNYS-NFRANAAAGRYFEAASPQHFSFFIRYHFSLD
>MBK6782848.1
SIILTRIYFGYLPIIEEMRTFFLFFTLFIIFGPV-LFCQ---K-Q-DTLLYTGDEIIFKDYKNPDEKPWVNRDTTKPDIFQSNFDKLFNRLPGVLALNGENTAQDIRISMRGFGSRSSFGIRGIKMYFDGIPMTSPDGTTQTDELSLFNISAVTILSSALSSHLGNSGGGTLSLFSQS-YE-KKISLLSRINTLGAYDLALQS-GF-SIKK----VKNQLSLNHHHFKSKRDHSFGLNSVLYNKTSFFIGKKLYSEVIIHGYYSPVGKDPGALNRQDFENNPFQANPRNITYNAGEKVNGVNLSVKTHLSPNEKINFYTTIYHKIRVFE--GFLP----F---RSGGVSDLKRNVSGIINLFDYKTS-K--NITLSLGQNFEIQNDHRKRFTN----N---E-GLKGALDLHQTENVLNFSFFQKLKSSF-GKWGFYQLLRQDFYRYHLSDSF-T-GDGIQEGKIWFGKLNGSIGSQYKLINDWHLFTNLGTGFEVPTLNEFTNNPGQNPGFNPNLKPEKSIQFEVGSTIN-K-TNYSFSSSLYLMFINDLISGEEETPGRTYYKNAAEMKRSGMELKAEYHYSSSSSLALLYDYSNFVFSDN-F-SQ-N-----MVIK-GNSQPLIPKHKVVFISNTSVKS-FFTSAQLVFQNPVPLNDENTE-FSPSLWNINLVSENRIC-SKAVFG--FTANNLLIQTIQ-ISEPTQLPADILKLPPRNIFLFLSGIIFRLT
>MBK7493253.1
ATIFCSDCFSCMRVIHFLMILTGCTAMALPAWAQ-ESKTASSV-ILHPINITATRSERSPEQIPNSVTQITRYPQQNFQPGATLDEFARGTPGVFFQNQFNFTQDLRIAIRGFGARSPFGVRGIQMRVDGIPATLPDGQTQLDSIDPSLIERMDILRGPSASLYGNASGGMIDITTREAPPEKVIMPRQVFGQYGYLKSELFMGGR----Q--GNFGYSLYGSHLQQDGWRDHSAMQNTFSQAKLNFQTSADSDLMLVFREFYSPLSKDPGALTRAEVQADPRQASARNVQYNAGEEIRQEEMGIRFRQRPSAGKEFSVTGHWLQRDFQSRQ--QF---FD----GGQVQFDRQVGGVMMQFVNDHMLFNRPNRFLLGVDYGIQNDNRQRFNNN--------FGARGALNLSQIERVQSTGPFFRNEWRVADKLDVVFGGRWDWLRYEVKDQFKS--DGNQSGARTVSQASGTAGLVYHVTSQQQIYAHTASVFEAPTTTELINNPAGKGGFNPNLNAQTSLSNELGFRGNTA--GFQYDTAVFFIRTWNEITPEASSPGRAFFRNAGQSRRIGVETRLATEWKG-LRGEVSYTFSDFEFEKY-I-AN-D-----TNLK-GNIFPGIPRHRWEGLLRYAP-LGFFGQLHVHRVGEFYVNDTNSA-TNPAYTLGQLLAGWELRRNNFESSIFFGVNNLFDAQYNANTRINAALGRYYEPGPPLNVFGGVRVRIVVF
>MBK7523297.1
SIILTRIYFGYLPIIEEMRTFFLFFTLFIIFGPV-LFCQ---K-Q-DTLLYTGDEIIFKDYKNPDEKPWVNRDTTKPDIFQSNFDKLFNRLPGVLALNGENTAQDIRISMRGFGSRSSFGIRGIKMYFDGIPMTSPDGTTQTDELSLFNISAVTILSSALSSHLGNSGGGTLSLFSQS-YE-KKISLLSRINTLGAYDLALQS-GF-SIKK----VKNQLSLNHHHFKSKRDHSFGLNSVLYNKTSFFIGKKLYSEVIIHGYYSPVGKDPGALNRQDFENNPFQANPRNITYTAGEKVNGVNLSVKTHLSPNEKINFYTTIYHKIRVFE--GFLP----F---RSGGVSDLKRNVSGIINLFDYKTN-K--NITLSLGQNFEIQNDHRKRFTN----N---E-GLKGALDLHQTENVLNFSFFQKLKSSF-GKWGFYKLLRQDFYRYHLSDSF-T-GDGIQEGKIWFGKLNGSIGSQYKLINDWHLFTNLGTGFEVPTLNEFTNNPGQNPGFNPNLKPEKSIQFEVGSTIN-K-TNYSFSSSLYLMFINDLISGEEETPGRTYYKNAAEMKRSGMELKAEYHYSSSSSLALLYDYSNFVFSDN-F-SQ-N-----MVIK-GNSQPLIPKHKVVFISNTSVKS-FFTSAQLVFQNPVPLNDENTE-FSPSLWNINLVSENRIC-SKAVFG--FTANNLFNTNYS-NFRANAAAGRYFEAASPQHFSFFIRYHFSLD
>MBK8371711.1
SIILTRIYFGYLPIIEEMRTFFLFFTLFIIFGPV-LFCQ---K-Q-DTLLYTGDEIIFKDYKNPDEKPWVNRDTTKPDIFQSNFDKLFNRLPGVLALNGENTAQDIRISMRGFGSRSSFGIRGIKMYFDGIPMTSPDGTTQTDELSLFNISAVTILSSALSSHLGNSGGGTLSLFSQS-YE-KKISLLSRINTLGAYDLALQS-GF-SIKK----VKNQLSLNHHHFKSKRDHSFGLNSVLYNKTSFFIGKKLYSEVIIHGYYSPVGKDPGALNRQDFENSPYQANPRNLQYTAGEKVNGVNLSVKTHLSPNEKINFYTTIYHKIRVFE--GFLP----F---RSGGVSDLKRNVSGIINLFDYKTN-K--NITLSLGQNFEIQNDHRKRFTN----N---E-GLKGALDLHQTENVLNFSFFQKLKSSF-GKWGFYKLLRQDFYRYHLSDSF-T-GDGIQEGKIWFGKLNGSIGSQYKLINDWHLFTNLGTGFEVPTLNEFTNNPGQNPGFNPNLKPEKSIQFEVGSTIN-K-TNYSLSSSLYLMLINDLISGEEETPGRTYYKNAAEMKRSGMELKAEYHYSSSSSLALLYDYSNFVFSDN-F-SQ-N-----MVIK-GNSQPLIPKHKVVFISNTSVKS-FFTSAQLVFQNPVPLNDENTE-FSPSLWNINLVSENRIC-SKAVFG--FTANNLFNTNYS-NFRANAAAGRYFEAASPQHFSFFIRYHFSLD
>MBK8546977.1
SIILTRIYFGYLPIIEEMRTFFLFFTLFIIFGPV-LFCQ---K-Q-DTLLYTGDEIIFKDYKNPDEKPWVNRDTTKPDIFQSNFDKLFNRLPGVLALNGENTAQDIRISMRGFGSRSSFGIRGIKMYFDGIPMTSPDGTTQTDELSLFNISAVTILSSALSAHLGNSGGGTLSLFSQS-YE-KKISLLSRINNLGAYDLALQS-GF-SIKK----VKNQLSLNHHHFKSKRDHSFGLNSVLYNKTSFFIGKKLYSEVIIHGYYSPVGKDPGALNRQDFENNPFQANPRNITYNAGEKVNGVNLSVKTHLSPNEKINFYTTIYHKIRVFE--GFLP----F---QSGGVTDLKRNVSGIINLFDYKTN-K--NITLSLGQNFEIQNDHRKRFTN----N---E-GLKGALDLHQTENVLNFSFFQKLKSSF-GKWGFYQLLRQDFYRYHLSDSF-T-GDGIQEGKIWFGKLNGSIGSQYKLINDWHLFTNLGTGFEVPTLNEFTNNPGQNPGFNPNLKPEKSIQFEVGSTIN-K-TNYSFSSSLYLMFINDLISGEEETPGRTYYKNAAEMKRSGMELKAEYHYSSSSSLALLYDYSNFVFSDN-F-SQ-N-----MVIK-GNSQPLIPKHKVVFISNTSVKS-FFTSAQLVFQNPVPLNDENTE-FSPSLWNINLVSENRIC-SKAVFG--FTANNLFNTNYS-NFRSNAAADRYFEAASPQHFSFFIRYHFSLD
>MBK8767610.1
IQGAAPIQGAAPIAAALAALVGALTTTAALAQPA-QTPAAGTD-ALPEVVVSANRQEQRAFDAPASIQSIDAETIRSAGPQVNLSEALSRVPGVLVLNRQNYAQDLQLSIRGFGARSTFGIRGVRLIVDGIPATMPDGQGQAATISLPSTSRIEVLRGPLALLYGNAAGGVVQAFT-ADGKVPKAEAVWSLGSFGAERFGLSASGQSG-SV-----SMLADWSRFATDGYRDHSAARREHFNAKLRLDLSERTRMTLVANVFDQPLSQDPLGLTREQMQANPRQVDASALSQDTRKTIAQNQVGLVLEHRPGGERRLVARLYGGQRAVFQTLATPPSAQAAATAPGGVVDLDRDYGGVGLQFTQTIRWQSARIT-TVGLDHDRQREWRQGFLNN---GGV-----VGARRRDELNRVENTDLYALATLVLPEDWTVTAGVRSSRVDFQSRDRYIVAGNGDDSGSRQYHATSPVLGIARTIGDRLNLYANLGRGFETPTFAELAYRSTAATGLNLALQASRSRQFEIGAKWRTARGDR-IDAALFSIRTNDEIVVDANSGGRTTFKNAGRTLREGAEVSWTGPLAQRVTARLALTWLAATYRDD-FVSGAG---AAVAVPAGNRLAGTADRLFFGEMVWRPAAGLQLAGEVMQVGQVYANDANSD-SAAPYALLNLRAGLHRDIGRWRISPFARVDNVTDRRYTGSVIVNDGNRRFFEPAPGRTWVAGASIAWRSE
>MBK8819458.1
SIILTRIYFGYLPIIEEMRTFFLFFTLFIIFGPV-LFCQ---K-Q-DTLLYTGDEIIFKDYKNPDEKPWVNRDTTKPDIFQSNFDKLFNRLPGVLALNGENTAQDIRISMRGFGSRSSFGIRGIKMYFDGIPMTSPDGTTQTDELSLFNISAVTILSSALSSHLGNSGGGTLSLFSQS-YE-KKISLLSRINTLGAYDLALQS-GF-SIKK----VKNQLSLNHHHFKSKRDHSFGLNSVLYNKTSFFIGKKLYSEVIIHGYYSPVGKDPGALNRQDFENSPYQANPRNLQYTAGEKVNGVNLSVKTHLSPNEKINFYTTIYHKIRVFE--GFLP----F---RSGGVSDLKRNVSGIINLFDYKTN-K--NITLSLGQNFEIQNDHRKRFTN----N---E-GLKGALDLHQTENVLNFSFFQKLKSSF-GKWGFYKLLRQDFYRYHLSDSF-T-GDGIQEGKIWFGKLNGSIGSQYKLINDWHLFTNLGTGFEVPTLNEFTNNPGQNPGFNPNLKPEKSIQFEVGSTIN-K-TNYSFSSSLYLMFINDLISGEEETPGRTYYKNAAEMKRSGMELKAEYHYSSSSSLALLYDYSNFVFSDN-F-SQ-N-----MVIK-GNSQPLIPKHKVVFISNTSIKS-FFTSAQLVFQNPVPLNDENTE-FSPSLWNINLVSENRIC-SKAVFG--FTANNLFNTNYS-NFRSNAAADRYFEAASPQHFSFFIRYHFSLD
>MBK9041982.1
SIILTRIYFGYLPIIEEMRTFFLFFTLFIIFGPV-LFCQ---K-Q-DTLLYTGDEIIFKDYKNPDEKPWVNRDTTKPDIFQSNFDKLFNRLPGVLALNGENTAQDIRISMRGFGSRSSFGIRGIKMYFDGIPMTSPDGTTQTDELSLFNISAVTILSSALSAHLGNSGGGTLSLFSQS-YE-KKISLLSRINNLGAYDLALQS-GF-SIKK----VKNQLSLNHHHFKSKRDHSFGLNSVLYNKTSFFIGKKLYSEVIIHGYYSPVGKDPGALNRQDFENNPFQANPRNITYNAGEKVNGVNLSVKTHLSPNEKINFYTTIYHKIRVFE--GFLP----F---RSGGVSDLKRNVSGIINLFDYKTN-K--NITLSLGQNFEIQNDHRKRFTN----N---E-GLKGALDLHQTENVLNFSFFQKLKSSF-GKWGFYQLLRQDFYRYHLSDSF-T-GDGIQEGKIWFGKLNGSIGSQYKLINDWHLFTNLGTGFEVPTLNEFTNNPGQNPGFNPNLKPEKSIQFEVGSTIN-K-TNYSFSSSLYLMFINDLISGEEETPGRTYYKNAAEMKRSGMELKAEYHYSSSSSLALLYDYSNFVFSGN-F-SQ-N-----MVIK-GNSQPLIPKHKVVFISNTSIKS-FFTSAQLVFQNPVPLNDENTE-FSPSLWNINLVSENRIC-SKAVFG--FTANNLFNTNYS-NFRSNAAADRYFEAASPQHFSFFIRYHFSLD
>MBL0951686.1
LEAATNKKKLKRIDSMRFK-LTCIA-L-LPGL---TLAEQTPY-QIDELVITGSRYEASGWRLPFSVNRIDAEQATLGKPGVNLSEALGSVPGLVVQNRQNYAQDLQISSRGFGARSAFGIRGIKLLADGVPLSNPDGQGQAATFDLDTLERIEVLRGPFASVYGSNSGGVIQLFSRDGEGAPKVSVDTSKAAYGTSRTRVAAEGG-NDKA--G---FIINRSHFETDGYRDHSGAILDKTFAKLTLYPDDVSKLSLSFSELDQNNTQDPQGLTWQQVQSDRRAAAPSALEFNTRKTVDHRQLALNYERSFA-AGTWQSTLYSGTRRVIQYQSIPVGVQSNPSHSGGVIDFERQFHGIGNRWIQSFDLGSSLLTVTTGLDYDYSRDDRQGYENF---VGT-TLGVKGNLRRDERNEVTSLSPYVQAAWQL-GKLDLQAGLRHSQVEFDVDDRFLS--NGDDSGSVTYRELTPTLGASYALLPDLNIYASWGKGVETPTLNELSYSGNGG-GFGFDLKPASSEQIEVGLKARLADATS-LQLALFQIDTDDELVVESASGGRSRFRNAAQTRRRGVELALESRLSDTLRASLAYTQIDAVYSKD-FTSN-N-----RLIESGNKLPGIPARTLYGELAWQPLGWFSTAVEGLYRSQLYVEDSNTAKAAPSYALFNWQARFEQKVGALTFNQVLRIDNLMDREYIGSVIVGDGNGRYYEPGPERAWYVGAGVQYQFD
>MBM3778538.1
SRSVVSDARGEYRITRLAPGSYDEAVLAFATGSTAVTVGEGPDVVLAPLTVTVTRTEQALAGVPQAVTVVNQATLEIAQKRVSLEEALRGVPGLLVQNRRSYTVSGGVGLAIRRPQSRFGIRGLALLQDGVPITTADGTTEPGNVDIGSAGRIEVIRGPSSVLYGNAAGGVINVTTEFSPKRRTFEPDVQFGSYGHNRQQLKVTG--REG---R-TDYLVNVSRFETDGFRGQSDAIIRQGNVVVRRQLSAATELRGVFNYYDSPFAGAPSFLQAADARNRPRAG--REIAIAQNEATTQAQGGVTLDHQFEAGPRLRATGWGVGRTLE---A-H-G----TGQ---IIDLGRGGGGLRAEALDRVSVGGRPLVWTAGFDLSTQSDDRSESVLVPNRTGG-F-SSRGRLLVDQQESIVSLGPFVHAALELHPRWRINGGARVDHYTFTAEDRKLD--DGDQSGDRTMSAVSPAIGMTFLAAAGVNVYSALSTAYETPTAQELSNRPEGHGGFNQGLEPEHLTSWEIGVRGLAA-AALRYELAFYTAQVTNGLVPFERPDGVVFFTNAGEIARNGLELALEWLPHASVSARLAYTYSDFTF-DT-FVLG-A-----SDFS-GNVEPGAPPHRIAAGLTHRTRHGLTSIVQLRWDDEYFVNNANTA-TNWGFTLVDLRVALDRRLGSSGIRPFLGIDNVFNQRYNAWTITNGG-GRYYDPSPGREVYGGVTVDVGVQ
>MBM3884750.1
AQREARAQRRRARWIGARRLVLGAVALPL-LAQR-ASVDTRPD-SLRTVPVREVTRSGTTLRLPWAVGT-QGPDLRRAQPTIGIDEALANIPGVVVSNRYNAAVDQRISIRGAGSRANFGLRGVKVLLDGIPQSLPDGQSQLTNVDLATIGRVEVLRGSASSVYGNGSGGVLAFTTDLDAPDPNLRLRTLAGSYGLAKHQLRLSARAGRSV--G----LLSASRTVTDGFRQHSADARQLALA-FDHALGKGRSLELRGGTSETPEAFNPGALTAAEWAANPDSAAATNLRRGARRAVAQRHVSAR-VRGETALGEWSVSVYRQARSVDPLATAPPAPA-GATN-GTYSTIDRRVIG--ARLDGRRD-GGAP-RLAAGLDLQRGRDARRNWRST---AGRRDLPTD-TLLLDQRETVTSVGPFVHLELSPAEKVTLSAGVRHDRIGFAVDDRFL--GDGDDSGSRVMAATSGHLGAVWRARPAAAPYVNLSTAFETPTTTELNARVDGAGGFNPSLDPQRVATLELGVRGRLGRAGVQYDLAWFDATAREAIVQLES-GGRAFFANAGGTRSRGVEAGLVV-VPRGVELRGAWTRAEYRFASA-VSVS-QP--AARDLD-GNRLAGVPRTTVRLGARLTRGAG-ALDVDQTLQSALWADDRNAI-RVPGWGRGQLNVRASWSFAH-PVEPFLAVQNALDQRYVGAVTVNGAFGRVFEPAPPRTWYAGLEIGVPLR
>MBM3899150.1
VRHGVGAVLALITLVAPAEGQLDTTRRTTAPRVT-VPRDAVPDAVIAPVQVTVTGRSQALPRVPWAVGTQELRDLRRGQATIGVDEALANIPGVVIANRYNAAVDQRLSIRGAGSRANFGVRGVKVLLDGIPQSLPDGQSQLTNIDLAAIGRVEVLRGSASALYGNGSGGVLSFTTDLSAPDPGVTARSLQGSFGLRKSQLRLSGRGGATV--G----ALSLSRTSSDGFRQHSAFVTDQLSLALDRSFGDRVLELRSGLAQTP-TAFNPGALTLTEYALNPDTAALANVRRGARRAIAQRHLSARMRGGDAQR-SWSVSIYGQGRTVD--NPLA-TPPPPAPTNGIYSTIDRAVTGARAELTRSLGARAR-GQLTSGVDVQRSRDWRRNWRST----AGAR-DPTDTLLLEQREIVTSVGPFVQWLIDPRDWMTVSAGGRLDHLTFAVDDRFSGDGD-DDSGRRAMQAWSGHLGVVLRPHPAVSPYLNWSTAFETPTTTELNARPDGLGGFNPELGPQQTSTVEVGVRG-VG-GRLRYEVALFDARARDAIVQLETNGA--FFRNAGRTRSRGAEGGVTLVVHPAVELRTAWTRAEYTFA-T-YRVP-SA-TRLDTLD-GNRLAGVPRTSVRLGARL-THRGFALDADHTLQSALWGNDANTV-PGWGRGLLQLRASWR-RIGAQEIEPFAAVQNLLEQRLIGAITLNGAFGRVLEPAPRRNLYLGLEIGRALR
>MBM41796.1
VHLGVSDGLGRYEILNLPAGTYARGVLPFSEQPTTVANVAVTDMTLGPLTVIVTRTDQDLSGVPNSVAVVSRDQIEFAQRRSSLDEALRGIPGLYVQNRRNYGLSGGIGLSIRAPQPRFGLRGVAIIQDGIPITTADGTTEPGNVDLGSVGRIDVIRGPSSVLYGNAAGGVINLQTTFDESRATIRPDVQFGSYGYNRQQLRVDG--GSA---S-TQFMLSASRFGTDGFRDNGAAEITQANFVMRHELGADTEIRGIFNLYDSPFAESPSFLNESDARGDPVRGSARGVAASRNEAATQGQGGITLEHRLSGTQVFRATGWGMWRDLG---A-V-G----AFR---NVDLGRNGFGFRSEYIGSTQRGGTGIDWAAGLDVASQNDDRMEFRQVAPTTGG-R-ATSGSLLVDQTEEVMSAGPFAQIGISPTDRVRLSAGVRWDYYDFQAGDRKLD--DGDQSGERTMNAVSPSVGITFAAAPGVNLFGNFSTAYETPTTVELSNTEDGSGGFNQNLEPQDLQSFEVGVRGLAE-AALRYEVAVYFSTVDSALVPFQSPIEETFFRNAGETSRDGFELALDWVPTSSFDVRVAYTYQDFVF-EN-FTPE-G-----NDFS-GMLEPGAVPHRLFAGFNYTAPFGLRSGATVRWNDDYALNNANTV-FNWAYTVVDLRFGWDAQIGDVDVRPFVGFDNIFDERYNSSGITNAG-GRYFEPSPGREFYVGFTVGGGPR
>MBN8445881.1
AASNCGDFHIKAIHCGQFALLLSLCFSSKISANE-SALTDT-D-I-ERINVSFIEHNYAWL--RTSAALQQRDLRGQY-PPIDSASLLQGIAGLQADQRGNFAQDSRISVRGFGTRSSFGVRGVEMTLDGLPLSTPDGQVQPSTLMLGQIQQVEVLKGPFAALYGNASGGVIAFVSKP-AVAGGIQLQQQHSALFDSNSLLI-----GNDL------GEFAWAQSKHQGYRAHNSAQKRQAYWRKAFELSTELSLHLRYDWSNDPLLEDPLALTEAEWRQDPTQTANVATLFDTKKSSAQQGLSARL--D-AEEYNWQLSSWQQERQIQQYLAFT-GDAQ--TSAGGIVDLTRRLRGLKGQLQHSI----DWGFWQIVASAERSTDQRLGF--V---N---QFGSQGALRRDETGDVSAQDLGTNVHLIASTDLDIFAGVRVSHQRFRVTDWFINQGNPDDSGAKSESHAHWALGSTYQLSNWQSLNLSVGEGYESPTLTEMAYTKNA-AGLNLGLQAAKALQWQAGWKYAKA-QSS-ISFDLFHIDTNDELLIDQSVGGRTSYRNAASTRRYGAEFSAEWHQTEFWQHRLSATAIDARF-QT------P------DQANGRQLPGLAKHQFSWQVDWYPQQSWQLQSIVDFKSKMATDDRNQQ-FAPAATLWRIQSRWQGEFFAGQWQAWLAGENIGKKQYVGAVVVNQGNGRSFEPGLPRQWLAGIQYSYQLN
>MBO9687829.1
SQGPPSEVAPTAARGQPVVIANRRQADSPSATPPDTPPHTLSG-TLPAVVVSGSVAGRRLDDAPYAASVIDADTLRGAGPRINLSEALNRVPGLTANNRQNYAQDLQLSTRGFGARAPFGVRGLRLYTDGIPATMPDGQGQVTHMDLASAARIEVLRGPFSALYGNSSGGVIAMVSAPVRER-FAAVDLDAGSAGLRQTRLSIGSPLG-G---G-WEAQAGVSHLALDGFRPHSAARRALANGRLAWAGER-DQVLVLMNSIDQ-RAQDPLGLTAAQLAANPDQTAAQAEQFDTRKNARQTQLGARWSHRFDAPSDTAITAYAGRRAVTQWQSITVAAQTPVGSGGGVVDFHRRYDGVDARAIWRL--G--EATLATGVNLERQRDDRQGHENF-IGSGAAQLGVTGALRRDEDNEAVTREAYAQLEAPITETLSASAGVRAGRVTLSAQDRFLS--NGNDSGAARYRYATPALGLGWKAAPGWLLHAAVGRGFESPTLNELAYRADGQGGFNAALKPQKSTQQELGLKWRGGRA-IELDATVFHIDTRDEIGVLTNSGGRSSFQNVGRTRRGGIELAGAWAFARRWRTQVALGTLKASYRDGFLTCT-ATPCAAASVPAGNRIAGTHAGSAYAELAWRPDEVAELAVEWRGVKRTAVNDINSE-WAAGYGVLNLRARHAWRFG-MRAELSARVDNVADRRYAGSVIVNDGNGRFYEPAPGRSFWLGLSLRAADG
>MBP2649134.1
MLLPSAAATRPVILLLATSTLIASLATAQEPVKP-ARPDSARD-VLQEINVTVTRTEEPLSRVPQAIGVVGPRDITRAQPTLTADEALNNVPGVYVQNRSQFSQGQRIEIRGAGARAQFGTRGVKVLLDGIPQTLPDGQSQLTNVDFGLLDRVEVLRGPASSLYGNASGGVVSLHSRDAAPELTQSVRLQAGSYGMGKWQAISTARKGNFS--G----VLSLSRFTWDGFRQNSAADIGIYNLGLTWTPTKSSLDLWVLLSNNP-LQENPGALTYAEYNVNPDSAAAANIRRGAQNDNNQQQASLTQQRFDSHGGAINVSLFGLKREIQ--NPLA-TAPPDQADAGVYVHIDRQAGGARTTGAYRPGTSWRSPLLTAGLDFQRMRDDRQNYRAL----R----GPTDSILLDQIETVTEVGPFIQAHWTPSERITVDGGVRYDWVTFDVQDNNTADGA-DNSGSLPQDAPSGTAGISYYIAEGITPYLNVASAFETPTTTELANRPGGTGGFNDAITPQRTLSGELGARG-LS-TWLSYSVAGFISRVNDAIVPRDVGGV--YYTNAGKLNNNGLEVSVTAAPVRQFSAFLSFTYANYRFA-D-YVVV-SG-TAADTLD-GNRVPGVPQFFTRIGLRSQPGLGFVVDLDQTLSSSLTADDQNTV-DNWGAGVTNLRLSWS-QGRDMSFLPYLGLANLFDRKYIGAVTVNGFGGRVLEPSARRNFYIGAEIGFRTR
>MBP6694683.1
SIILTRIYFGYLPIIEEMRTFFLFFTLFIIFGPV-LFCQ---K-Q-DTLLYTGDEIIFKDYKNPDEKPWVNRDTTKPDIFQSNFDKLFNRLPGVLALNGENTAQDIRISMRGFGSRSSFGIRGIKMYFDGIPMTSPDGTTQTDELSLFNISAVTILSSALSSHLGNSGGGTLSLFSQS-YE-KKISLLSRINTLGAYDLALQS-GF-SIKK----VKNQLSLNHHHFKSKRDHSFGLNSVLYNKTSFFIGKKLYSEVIIHGYYSPVGKDPGALNRQDFENSPYQANPRNLQYTAGEKVNGVNLSVKTHLSPNEKINFYTTIYHKIRVFE--GFLP----F---RSGGVSDLKRNVSGIINLFDYKTN-K--NITLSLGQNFEIQNDHRKRFTN----N---E-GLKGALDLHQTENVLNFSFFQKLKSSF-GKWGFYKLLRQDFYRYHLSDSF-T-GDGIQEGKIWFGKLNGSIGSQYKLINDWHLFTNLGTGFEVPTLNEFTNNPGQNPGFNPNLKPEKSIQFEVGSTIN-K-TNYSFSSSLYLMFINDLISGEEETPGRTYYKNAAEMKRSGMELKAEYHYSSSSSLALLYDYSNFVFSDN-F-SQ-N-----MVIK-GNSQPLIPKHKVVFISNTSVKS-FFTSAQLVFQNPVPLNDENTE-FSPSLWNINLVSENRIC-SKAVFG--FTANNLFNTNYS-NFRANAAAGRYFEAASPQHFSFFIRYPFSLD
>MBP6827945.1
MNKQKRHPRSEPAMHRPLIISCFLLLTFQVLSQQ--TDSLRLD-TLRTAVITTTRLPVSASESVLAVSSLNAERLRTAQAQLSLAESLGAIPGVFTMGDANFSQDLRISIRGFGARAGFGIRGIKLLLDGIPESSPDGQAQVDNLDIAAVSRMEVLRGASGGLWGNASGGVISLGTDPVPAEKGAEIRASAGAFGFQQWHAKAGARRGK-T--G---FTAGISHLRLDGYREHAALRNTLANAKIAWSPDTTSTLTMLLNLADSPRADDPGALTAEQVATDRRAANANNVKFNAGESLQQGKAALLFEKKTGARQVLRLRAYAAGRDFE--NRLAF--Q-N----GGQVAFRRLFAGGGGQYEWSAR-H-TPLQLTAGIDFDRQADQRQRYQNL-------D-GERGEQNLDQEEIFAGTGAYALARWTPVLKVTLSGGLRYDAVLLRVNDHFES--DGDQSGKEWFHRASPWGGLLLRLRPRLNLFANATTNFETPTLTELSNNPAGTGGFSADLKPQRTLSFETGLRNS-G-RRFDWELALFRTRTRDELTPEAGQPGRTYYRNAGEVLRQGVEASLNWFPARGLALLLAWSWSDFHFVES-T-PA-G------DLE-EKRLPVLPRQLGHAEVRWNHPGGLFAFAGARLTGDFFADDANTE-RIEQTVLLKMRAGWRHHFGSFVIEAFAGADNLGDVAYYNNVRPNAAGGRYFEPGAGRSWLAGVSLRRSWW
>MBP7779902.1
R-TTVADANGRYAFSALPPGEYRRAALPFAEVPVSLAAGETRDVPLGPFTVTVTRTGQDPARVPNAVSVVEGDAIQAFQRRASPAEAFAGIPGFFVENRRNFSLSGGVRFAIRAPMPRFGMRGVQIIQDGVPMTMADGTTEPTNIDLASLGRVEVLRGPSSVLYGNSAGGVISLQTEFPPAGRFAQPDVQWGSYGYQQQQFKAGA--TMP---K-ASFLVSTSRLQTDGFRENSHADVRRANVVVHAAPTSRTQVRGVFNLYDLPFGESASTLTLADARDNPTSV--RPQAITQGESTTQQQAGLTLEHQFSAGHMVRATAWGVWRDVW---N-P-I----PFS---VISVDRRAAGFRSEYTGTLDAGTVPITVTTGFDLSTQHDERAEYGNDGVPAGG-R-TRQGALQLAQLEEVRSVSPFVHVTARLGQRWSLTGGARYDRYRFAATDRLLA--DGDQSGGRTLDAVSPMAGVTFVPSSWLNLYANVATAYQTPTTVELSNRPDGAGGFNEELTSEDLRSVEAGVRGTIA-PWVRFEVATYASAIDDAIVRFQRADEQTYFRNAGEVKRKGLEVLFDWSPSARVNGRVAYTYQHFRY-GS-FVAP-E-----GDFS-NNVEPSAPPHQLVLAGRYLAPGGLFISAQYRMVDAYPVNSTNTI-DNWAYQVADLRLGLDRRWKGLRFRPFVSIDNLFGERYNGSAIANSG-NRFFEPAPGREFAVGLTLGIDGF
>MBP99172.1
SRTDVSDGRGRYEISRLPAGRYERGALPFSATTVTVSAGGSADLSLSPLSVTVMRTNQALSTVPQSVAVVQRNEIEHSQRRVSLDEALRGIPGLFVQNRRNYGLSGGIGLSIRAPQPRFGLRGLAIIQDGIPITTADGTTEPGNVDLGSVGRIDVVRGPSSVLYGNAAGGVINLNTTFDTSRPTITPDIQFGSHGYNRQQVRLEG--GNS---G-TQFMASASRFETSGFRENSAAEIIQANVVVNHVLSPSTDIRGVFNLYEAPFSESPSFLNETDARGEPIRDDARGVAVARHEGTNQGQYGLTVDHRFSETQQLRVTGWGMWRRLD---A-L-G----AFQ---NIELERSGFGFRSEYLGGTQVGDVGFEWAAGLDIASQNDDRMEFGQVAPVIGG-D-ATNGALAVDQTEDVLSAGPFAQVGIAPNDVVQFTAGVRWDYYDFTAGDRKLD--DGDQSGDRTMDQISPSVGVTVAAAPNVNLFANYATAYETPTTVELSNTETGAGGFNQELEPQDLSSVEVGVRGLIE-PALRYEATVFVSTVDNALVSFQNPLSQDFFRNAGKASRDGFELAFDFVPTPSFSTRFAYTYQDFVF-EE-FNTG-S-----SDFA-GNDEPGAPPHRFFGGVNYTAPFGLRSGATVRWVDEFTLNNANTV-FNWSYTVVDLRFGFDTTWGDTDIRPFIGIDNVFDERYNSSGITNAG-GRYFEPSPGREVYVGFTVGAGIR
>MBS0555977.1
SLVFLRNQHGRARVCFPVL-VAVLATFAYGVARA--QEP-QPK-SLPT-IVVATRIPTPEFDIPASIGVVEVGGVRLDTPGVNASEYLQQVPGVMARDRQNYAQDEQISIRGFGSRSTFGVRGVRLYTDGIPATMPDGQGQVSNFDFGGADRIEVLRGPFSALYGNSSGGVIQIFTADGSDPAQVSAGAGLGSNAAWRADVGARGT-R-GA----FGYNLDLSDFRTDGYRDHSQAKRINSNAKFDYTVG-DGKLTVLFNTVSVPQALDPQGLTWAQYQADPRQAAPAALQYDTRKSIHQWQGGALYTQQIDEHQQLRALFYYGQRGVLQYLSVPVAAQKNPSSSGGVVDLATLYRGTDLRWTWQGNMAGRPLDFAVGTTWDDEAQHRYGYENF-V--GN-ALGVIGRLRRDEQDGVYNIDEYAQGTWKFADRWSLTLGARHSDVRFHSTDYYITAGNPDDSGRVTYGATGPVAGMMFSASPNWHLYASWGKGFETPTFSELGYRPDDESGLNFDLRPARSRNGELGSKWRLAGGGS-FDVALFQANTRDEIAVLSSSGGRTTYQNVGRSRRRGAELGLDLPLGEWWRWNLAVTYLDAEFLDAFGNCS-SSA--GCSVAAGTRMPGVPRRWLHSGLHWGDLG-WHAGASLDAAGAVSVDDADTQ-LAPGHAVAGLDAGYVFDTAHHQIAPFARIDNLFDRRYIGSVIVNQASGGSFEPGPGRTFWLGINVTLRQS
>MBS1817022.1
VLRTVTDTEGVFAFQAVAPGAYHEASLAFTTSDVDARAGETHEVVLEAVSVSVTRTVQSEASVPHAVSVIEGDAVQAFQRRASPAEAFIGTPGMYVENRRNYSLSGGIRFAIRQPLPRFGMRGVQILQDGVPMTMADGTTEPTNIDLASLGRIEVLRGPSSVLYGNSAGGVITLQSEFPTDTRLVQPDLQWGSYGYAQQGMKVSG--SSG---R-TSYVVSANRLHSDGFRQHSAADVHRGNVVVLTALSARTDVRVVYNIYDLPFGQSASTITLADARTNPTFA--RPQAFTQGESTRQHQGGVTLRHAFGNAGTLTVTGWGTRRRVW---N-P-I----PAA---VVDLKRGAGGLRSEYSSTLRIGAVPTTWTTGFDLSLQSDRRQEFDNAGVPTGD-R-TRIGALHLAQQEKVRSASPFVLVSSRLANRWHLSAGARYDRYRFTAVDQYLS--NGDQSGGRTMSAISPMAGLTYLPSAWLNLYANIATAYQTPTTVELSNRPDGQGGFNQDLGPEKLRSVEVGARGAVA-PLGRFEVATYASRVDNALVRFTRADEQAYFRNAGRTTRRGLEALFEWMPTSRLRGRVAYTYQHFVL-DR-FVAP-E-----GDFS-GKPEPGAPPHQLIVGGTYSAAAGLFGSLQYRFIDAYPVNSANTI-ANWSYRVVDVRLGLDRRLRRVRLRPFVSIDNLFDERYNSSAIVNSG-DRYFEPSPGREIAVGVTIGANLF
>MBT5259169.1
LSGFSYFGISRSIIYEIIVSMTLIAGQSFAENLP-KKESHVSE-TLPVLEVSSTRSNKRAVNVPAPLSKISQREILFGLPQLSLDEALTHTPGVFFQNQFNAAQDLRISIRGFGARSAFGVRGIKVLVDGIPYTLPDGQTQLDSIDPGLIDSIEILRSPSSSLYGNSSGGIISIKTKEGHSSKESKVQLELGQFGLKKNWLNLSGV----S--GNLNYHFYTSHLQWDGYRNHSSTESTLTHGKFRLQTGADSDLTFILSHSHSPKAEDPGALTKLQAESNPQQANSTNTSYDAGEEVKEDRIALIYNKFFSPSHNFSLTTHLNHRLFQNKL--PY---TS----GGSIEFERWAPGIQVRSIFDLKFFDRPSRLIAGADLSFQNDDRKRFDNN--------DGTPGDKTLDRLETVHSIGPYLRAEWHWTPRLEVVGGIRYDRVRFELDDAFLD--NGDQSDDQTFSEFSGTVGSIFHLKESLHIYANVASAFETPTTTELAKDPNGGSGFNSDLKPQYSVSYEVGFKRRPE--GPELDLAFFIIHSHDELISES---GSTFYKNTGQSRRVGLEVGMSHPMEW-IKTSLSYTFSNFKFIEF-D-DS-G-----VDQS-GHSIPGIPEHHISFNLNAFE-SGWFARSELKHVSAFFVNNGNSV-KNSDYTTSRISFGYKKKVGGFVGSLYLGLNNLFDEKYNANTRINASGNRYFEPAPPFNVFGGFSLAYHII
>MBT7542658.1
KIESFLIKINSIISRILNIKIQWVTAIAFCFVVQ-SSPADLVI-LINPTKVNATRVEKNIIDIPASVSHIGQEKIQLGTEQLGLDESMSQVPGAFFLNRYNYAQDLRVSIRGFGARSSFGIRGIKIIVDGIPETLPDGQGSIDGVDIGSIYKINVIRGPSSSLYGNASGGAILIETERGPELPFIELRNTYGDFNLNKQQFKIGGE-T-GN----LNYLLNISNTSVDGYRDNSEFENKQFNGRFEYSLSDSSSIVSTVHHTDQPLANDPGGITAEDVATNPRQARTQNLNYQAGEKVKQTRFGLVYKTQLDKSRNVEVRTYNTDRDFS--NKLP-------FQNGGIVNLDRSFYGGGLKYIEEGNLGKYQNRLLLGIDYDRQDDNRSRYNNL---LG-----IKGAQTLQQNELITSLGTYFQNETKLNDITEITLGIRHDDVVFDVTDKFLA--DGDDSGKINLNKFSPMIAISLKASGNTNIYATVSKAFETPTTTEFANP--SGGGFNQAVKPQKSTNYEIGVK-TLS-NKYSFEASIFKINVEDELTPESEQPGRTFYTNAGSSDRYGLELTNIRRFYDQFEFSTTYTYSDFKF-NH-FDTS-D-----VIYD-GKRIPGIPKNLLNFNLSWSNDSGSYANLDTTFTDEFYADNGNQN-KVNSYTVSNLRLGKNFIRNDLDIGFYLGVNNIFNEKYNSNIRINAYGNRYFEPAPKQNVFFGITINKKFP
>MBT9505936.1
GTVPPQAARLPQVAHCAAWAGAIGALTIPALGLA-QTPVVREPGVLQPVVISGAAPDRQRWMAPVSMDILEDEEIRAGQLQVNLSESLGRVPGLVIQNRQNYAQDLQISVRGFGARSTFGVRGVRLFVDGIPASAPDGQGQASTFPIGSAQRIEVIRGPYAALYGSSSGAVIAMYSNEGSTPASLRAGVAAGADGLWRASTQAEGAVGS------VNYALDASTFATEGLRPQSAASRDNGFLKL-SRAYDDGRFVAIASRQKG-TALDPLGLTRTEFSVNPYQTTLTASNFNTRKWFEQTQVGLAWEHRLGGGHRLELMAYGGQRSITQFQSIPATTQIAATSPGGVIDLDRSFGGINARWRLDRQLDTGRLTTSAGIAADRQDEWRRGYENF-T--GT-ALGVLGRLRRDENNTATTVDPYAQLEWESPDWTL-TAGVRRSNVRFTSSDNYITAGNLNDSGASEYAGTMPVLGLRYRLSDQLQAYASTGMGFETPTLNEVAYRASGATGLNAQLLASRSRSSEVGLRGRHT-DAS-WTATAFEIRTEDEIVVLSNTGGRSTFQNAGRTLRQGLELSGELQW-GKVNITSALTLLDASYSDGFRTCV-ASPCTTLAIPAGNRIPGIPGRQLFVQLAWEPKAVPVYTMEVRHVGPMAVNDANTD-EAAAYTVLNLGARFQQTWGAWQFKEFVRMDNVTNQAYAGSVIVNEGNGRYFEAAAGRSLFVGVELVRRFQ
>MBU23495.1
SASAVSDGAGRFEVGQLPPGDYESASMPFPTSRVSVVAGAAEEFTLAPLSVTVTRTLQERSVVPTAVAVIDGDEVQFAQRQEALAETMRGVPGVFAENRRNFSLASGTQVTIRAPMVGFGMRGIQMFQDGIPLTTADGTTQPTNLDLGSAERLEIIRGPNSVLYGNAAGGVISVWTAFPTARREVQPDIQFGSYGYNRQQVKVHG--TSG---Q-TSYLFNANRIETDGFREHSAAEVRRANLVVRRALSSKTEIRGMFNFFDMPFGESASTLNEDDARNNPQSV--RALALPQGEAATQGQGGVTLEHQFENGMAFRGTGWGAWRDVS---S-S-I----PFR---TIDLGRNSGGFRTELSGANNSGAVPVRWTTGVDLSVQSDDRAEFGNAGGATGG-L-PEYGDMQLEQKEEVFSVAPFAQVTLTLHPRWFATAGVRYDYYDFTATDRFLS--DGDQSGGRTLDAVSPMAGVTFAASDEVNIYSNFSTAYQTPTTVELSNQPTGEGGFNENLNPEDLRSFEVGARGTAN-EGVSYVLAAYFATLDNAFVEFQRPDEQTFFLNAGKSSRNGLEARVDWAPTPQVSTYVSYTYQNFEF-VE-FETG-G-----DDFS-GNAEPGAPPHQLYVGGAYETPFGLRSIAQFRWVDAYAVNNANTA-ENWSYAVMDLRFGWDGEVNGVTIQPFFGVDNLFDERYNGSSIPNSG-RRYYEPSPGREVYVGFRIGGGIQ
>MBU32035.1
RGQCPRQYLQQEKALMTQPTLRPRLLLPLALLGA-TATQAAPI-QLPTQTVLGASDDAHELTLPLARSTLFLDQQPATNLGANLSESLQRVPGLLALNRQNYAQDVQISSRGFGARAQFGVRGVRLLQDGIPLTMPDGQGQPGLFDLDNLYRIEVLRGPLSSLYGNASGGIIQGFSSEGSYFPTLENRSSVGSDGLWRSRLKYGGQ----H--GNLNVAANISRLETDGYRDHSDTRRDMANLRLGWDIDDASSLTLLFNALDQPDTQDPLGLTAAALDADRQQAVAQAELFDTRKSIRHQQLGANYQRRLANDDEITVMVYGGERDVQQFLAFT-G-N-SLYSGGGVIELDRRFGGSELGWQRDTELFNLPVTLAAGLSWDYQGEGRKGFVNQ--------FGRKGNLQRDEFNRVESREAYLISTWQLAPRWSLTAGARYSKVKFDSDDSYFT--DGDDSGSVRYDQTSPALGLSYQWTPEISLYGAIGKGFETPTFQELAYRPSG-SGLNFDLQPSKADNAEVGFKLRRA-RTQ-VDVALFYTRVNDEIVTGPQLNDRSTYANAGKSTRQGIELSIQQQLTDSLSGYLAYTWLDARFDRY-RSSN-G-----DDLA-GNRLPGVPRHSLYAELAWQPTDGFSTALEMQSLSQRYANDTNSA-DAPGYAAFNWRASYRQQLGHWQLEPFARIDNLTDREYIGSLIVNGAGARYYEPAPERNWLLGVAVQYRWQ
>MPZ20605.1
SSTAVTDGQGRFEISGLDAGDHERAELSFTQELIATGLADTRDLELEPLTVTVMRSEEDRVAIPNAVSVIEGDRIQAFQRRASPAEALAGVPGFFVENRRNFSLSGGVRLAIRAPLPRFGMRGVQIVQDDVPMTVADGTTEPTNIDLGSLGRVEILRGPSSVLYGNSAGGVLSLRTELPSSERTVQPDIQYGSYRYRHQQLKVHG--TSG---R-MSYLVNASRMETDGFRDHSQTEVRRVNTVIRAALSPDTELRGVFNVYDLPFGESASTLTRADARDHPTSV--RPEAVTQGESTTQGQAGLTLEHHFGDGHRFRGTGWGLLRDVW---N-P-I----PFG---VVDVRRHASGFRSEYEGSARVRSVPVRWTAGFDVSRQRDERAEFENDGVPPGG-R-TRVGTRLLEQREGVLSLSPFVRASVGLGHRWHLTGGARYDHYDFSAADRFLD--DGDQSGGRTLSAVSPMVGVTYTAASWLNLYSSFATAYQTPTTVELSNRPSGTGGFNEELGPERLRSFEIGARGAVV-PWLSFEAAGYVSRLEDALVRFELPDERAFFRNAARARRNGIEASVEWKPMRRLRSHVSYTFQDFAL-VR-FVAP-E-----GDFS-GKTEPGAPPHQVSLGGSYDTPFGLHAAAELRFVDAYPVDSANTV-SNWAYHVLDLRFGLARSWKGTSIRPFVTIDNVFNERYNSSAIPNSA-NRFFEPAAGRELAIGVTIRAKLF
>MSR03295.1
VGDPPTRYQAGYPSDMLGFMGILAGAALVAAPQD-TSGRRDPP--LDPLEVRVTRGTETRQKAPVALGVIDSTAFRGGQLQNGLDETLGRLPGIYVANRFNPSLDQRLAIRGAGARGNFGVRGIKILLDGIPQTLPDGQSQLTNVDLGLVDRAEVLIGASSALYGNAAGGVIALSSA-LPTEPAARLRTLAGSFGTSRVAGQLSGMAGLWS--G----SVGVTRFQSRWARQQSRTLTTQLSLGVNRIVARWLVKGRYYLADSP-RAENAGALTQAEWLLNPDSAAANNLLRGADKSVRQHQAGLTVSRADGNGNTFDATVFGLWRDLA--NPLA-TAPPPAPAVGTYSAIDRKAGGARFALQRRLSA---RLRLSGGADFQTMRDDRLNQRAR----G----GSTDTTVADQREAVTEIGPFLSLHLEPTERLTVTGTTRYDRIRFQVADRYLLDGV-DQSGAKTMASGSGSLAASYTFGRSGAVYGSLANAFETPTTTELVNQSNGTIGFNRDLGPQRTVTTELGFRT----GAVAITAALYRSSIRDALVQRERDGA--FFENAARLVIRGLEAGATWRRAAGHAIQLVYNHTDATYQ-R-YVLK-NG-AAIDTLN-GRQVPGIPRHVVR-AVGTATVGILTAEWDQQIISRFFADDRNTI-DGWKAGVTSVRLQSR-PIKRTTIMPFVAVNNLFDRRYVAAATVNGFGGRVFEPAPGRWAYVGVDLSVGRG
>MXX54619.1
RTPALAVAPLRAGTRKPLRALAVLAGTALMVFGP-GTAHAQTETELAPIVVTVLRSPVRLDRLPFSASVLAGSVLSEGNTGLFIEEALHSLPGVRVQNRYNPAMGERISIRGFGARAQFGVRGIKILVDGIPATLPDGQTTLDHLDIGSLGRVEALRGPAAALYGNGAGGVILFESATPYAGPSQQASVVAGSDGLLRLQATGSGTAD-NL--A---FRASVAQHQFDGYRNNGDSRATRTTVNAGVTSSGGGLLRVQLSGLDL-DALNAGSLPAALFDEGSNEAWGFNVRRGTRKYVRQGQAGVSWQGPM-GGLEGTFSAYGVRRELD--NPIP-SAVI---------DLDRNGGGVRAALAREWETASGVGRIDFGMEGEVMSDARLNFRND----G----GESGALTLDQQERVRAAALFGQFRVPVAVRLDAVGAVRFDHFNFRADDNFTAADNPDDSGTRGMSGLSPSLGFHLDL-GSHGLFASVARSFETPTTTELANQPNRAGGFNPDLEPQRGWTVEGGLRGDLG-GGVAYDLAAFSSNLTNQLVPEVPSASRRFYRNVGRSRLRGFEASARTALSSSLSVRLTYGYVDARFT-A-FSVG-G-----NDFA-DNRIPGIAPHRLEAGLRA-HRGPWFGELRLEARDDVPANDANDA-IADSFTLVNLRFGASIAAGTLRLSPFVGITNLTNVRYATSVVVNAFGGRFFEPGPDRGGYLGLSLAVDRR
>MXX72465.1
RTPALAVAPLRAGTRKPLRALAVLAGTALMVFGP-GTAHAQTETELAPIVVTVLRSPVRLDRLPFSASVLAGSVLSEGNTGLFIEEALHSLPGVRVQNRYNPAMGERISIRGFGARAQFGVRGIKILVDGIPATLPDGQTTLDHLDIGSLGRVEALRGPAAALYGNGAGGVILFESATPYAGPSQQASVVAGSDGLLRLQATGSGTAD-NL--A---FRASVAQHQFDGYRNNGDSRATRTTVNAGVTSSGGGLLRVQLSGLDL-DALNAGSLPAALFDEGSNEAWGFNVRRGTRKYVRQGQAGVSWQGPM-GGLEGTFSAYGVRRELD--NPIP-SAVI---------DLDRNGGGVRAALAREWETASGVGRIDFGMEGEVMSDARLNFRND----G----GESGALTLDQQERVRAAALFGQFRVPVAVRLDAVGAVRFDHFNFRADDNFTAADNPDDSGTRGMSGLSPSLGFHLDL-GSHGLFASVARSFETPTTTELANQPNRAGGFNPDLEPQRGWTVEGGLRGDLG-GGVAYDLAAFSSNLTNQLVPEVPSASRRFYRNVGRSRLRGFEASARTALSSSLSVRLTYGYVDARFT-E-FSVG-G-----NDFA-DNRIPGIAPHRLEAGLRA-HRGPWFGELRLEARDDVPANDANDA-IADSFTLVNLRFGASIAAGTLRLSPFVGITNLTNVRYATSVVVNAFGGRFFEPGPDRGGYLGLSLAVDRR
>MXY24523.1
VRSAVTDAQGIYSISRLPAGDYGTVLMPFGSTTVTVGSTAARDLTLGPITVEVTRSAQTLATVPNAVAVVGNEQINFTERRSSLDEVLRGIPGLFVQNRRNYGLSGGVGLSIRAPQPRFGLRGLAIIQDGIPITTADGTTEPGNVDLGSVRRIEVIRGPSSVLYGNSAGGVISLFTEIDPSRRAIRPDLQWGSNGYQRQQVRADGH-NNS---G-TSFMGSFTRFQTDGWRDHSEADIRQTNVVVRQAVGARWHLTGVFNHYDSPFAESASFLTAAQAGDPRLPAARSATVAEQNEIARQGQGGATLEYRFAGTQVFRATGWASNRKLD---A-G-G----VGQ---VIDLSRQGRGLRSEYLGASESGAV--TWTTGVDVATQDDDRMEFGFMPPFAGS-T-SHRAELRLDQQEQVLSAGPFAQVGLSPHARVTLTAGVRYDYYRFRAIDRLLA--DGDQSGERTMGAASPSVGLTVAATENLNLYGNVSTAYETPTTVELSNTPTGEGGFNQALDPERLRSVEFGIRGLVE-PALHYDIAVYRARVLDAFVPFNRPDDRTFFANAGETDRTGLEFSINWQPVSVFSARAAYTRQHFVF-DE-FLLG-G-----HDFS-GNLEPGTPPHRFFAGIDYAIPGGLRGSMTVRHVAEFTLTNDESQ-SNWAHTVVDLRFGLDQQAGDVEIRPFVGIDNLFGVRYNSSAITNAG-RRYYEPSPGREIYVGITFGGGVR
>MXZ71634.1
VRSAVTDAQGIYSISRLPAGDYGTVLMPFGSTTVTVGSTAARDLTLGPITVEVTRSAQTLATVPNAVAVVGNEQINFTERRSSLDEVLRGIPGLFVQNRRNYGLSGGVGLSIRAPQPRFGLRGLAIIQDGIPITTADGTTEPGNVDLGSVRRIEVIRGPSSVLYGNSAGGVISLFTEIDPSRRAIRPDLQWGSNGYQRQQVRADGH-NNS---G-TSFMGSFTRFQTDGWRDHSEADIRQTNVVVRQAVGARWHLTGVFNHYDSPFAESASFLTAAQAGDPRLPAARSATVAEQNEIARQGQGGATLEYRFAGTQVFRATGWASNRKLD---A-G-G----VGQ---VIDLSRQGRGLRSEYLGASESGAV--TWTTGVDVATQDDDRMEFGFMPPFAGS-T-SHRAELRLDQQEQVLSAGPFAQVGLSPHARVTLTAGVRYDYYRFRAIDRLLA--DGDQSGERTMGAASPSVGLTVAATENLNLYGNVSTAYETPTTVELSNTPTGEGGFNQALDPERLRSVEFGIRGLVE-PALHYDIAVYRARVLDAFVPFNRPDDRTFFANAGETDRTGLEFSINWQPVSVFSARAAYTRQHFVF-DE-FLLG-G-----DDFS-GNLEPGTPPHRFFAGIDYAIPGGLRGSMTVRHVAEFTLTNDESQ-SNWAHTVVDLRFGLDQQAGDVEIRPFVGIDNLFGVRYNSSAITNAG-RRYYEPSPGREIYVGITFGGGVR
>MYB06748.1
RTSALAGAPSRARTGKPLRALAVLACTTPMVLGS-GTAHAQTETELAPIVVTVLRSPVRLDRLPFSASVLAGSVLSEGNTGLFIEEALHSLPGVRVQNRYNPAMGERISIRGFGARAQFGVRGIKILVDGIPATLPDGQTTLDHLDIGSLGRVEALRGPAAALYGNGAGGVILFESATPYAGPSQQASVVAGSDGLLRLQATGSGTAD-NL--A---FRASIAQHQFDGYRNNGDSRATRTTVNAGVASSGGGLLRVQLSGLDL-DALNAGSLPAALFDEGSNEAWGFNVRRGTRKYVRQGQAGVSWQGPM-GGLEGTFSAYGVRRELD--NPIP-SAVI---------DLDRNGGGVRAALAREWETASGVGRVDFGMEGEVMSDARLNFRND----G----GESGALTLDQQERVRAAALFGQFRLPVAGRLDAVGAVRFDHFNFRADDNFTAADNPDDSGTRGMSGLSPSLGFHLDL-GRHGLFASVARSFETPTTTELANQPNRAGGFNPDLEPQRGWTVEGGLRGDLG-GGVAYDLAAFSSNLTNQLVPEVPSASRRFYRNVGRSRLRGFEASARTALSSSLSVRLTYGYVDARFT-E-FSVG-G-----DDFA-DNRIPGIAPHRLEAGLRA-HRGPWFGELRLEARDDVPANDANDA-IADSFTLVDLRFGASIAAGTLRLSPFVGITNLTNVRYATSVVVNAFGGRYFEPGPDRGGYLGLSLAVDRR
>MYE17474.1
RTSALAGAPSRARTGKPLRALAVLACATSMVLGS-GTAHAQTETELAPIVVTVLRSPVRLDRLPFSASVLAGSVLSEGNTGLFIEEALHSLPGVRVQNRYNPAMGERISIRGFGARAQFGVRGIKILVDGIPATLPDGQTTLDHLDIGSLGRVEALRGPAAALYGNGAGGVILFESATPYAGPSQQASVVAGSDGLLRLQATGSGTAD-NL--A---FRASIAQHQFDGYRNNGDSRATRTTVNAGVTSSGGGLLRVQLSGLDL-DALNAGSLPAALFDEGSNEAWGFNVRRGTRKYVRQGQAGVSWQGPM-GGLEGTFSAYGVRRELD--NPIP-SAVI---------DLDRNGGGVRAALAREWETASGVGRVDFGMEGEVMSDARLNFRND----G----GESGALTLDQQERVRAAALFGQFRLPVAGRLDAVGAVRFDHFNFRADDNFTAADNPDDSGTRGMSGLSPSLGFHLDL-GRHGLFASVARSFETPTTTELANQPDRAGGFNPDLEPQRGWTVEGGLRGDLG-GGVAYDLAAFSSNLTNQLVPEVPSASRRFYRNVGRSRLRGFEASARTALSSSLSVRLTYGYVDARFT-E-FSVG-G-----DDFA-DNRIPGIAPHRLEAGLRA-HRGPWFGELRLEARDDVPANDANDA-IADSFTLVDLRFGASIAAGTLRLSPFVGITNLTNVRYATSVVVNAFGGRYFEPGPDRGGYLGLSLAVDRR
>MYE69914.1
HSHPQQDRALNTRLLPPQPAVLLAALLSTVPFPV-SPAQGQTETTLPTVVVTVLRSPVRLDRMPFATSVLAGPEVREGNSGVFIEEALHGLPGVRVQNRYNPSQGERISIRGFGARSQFGVRGIKILVDGIPATLPDGQSTLDHLDIGSLGRVEALRGPAAAMYGNGAGGVLLFESAAPHTGTRQDATVVAGSNGLLRLQATGSGTSG-GV--A---FRASATQSRFDGFRDNGESQATRTTLNAGLTTSAGGTLALQLSGVDL-DALNGGSLPAELFDEGSNEAWGFNVRRGTRKDARQGQVGVSWRGGV-GALAGTFSAYGVGRELD--NPIP-NSVI---------DLTRRGGGVRVGLARGWDTEGGTARVDFGVEGELQSDDRRNFAND----G----GEAGALTRDQQEDVRTGALFAQLQLPLTGRLAVTGALRFDHFSFSADDRFEAPGNPDDSGSRTMTGLNPSLGVHFDL-GGHGLFASVARSFETPTTTELANRPDRAGGFNPELEPQQGWTLEGGLRGEFG-GRTSYDFAAYSTTLTNQLVPEVPTDGRRFYRNAGRSRVQGFELSARTSLSPTFTARLAYGYLDARFT-E-FTVG-G-----NDYA-DNQVPGIAPHRVEAALRA-GRGPWFGELRLEARGDVPANDANDA-SAEGYTLVELRAGGTIRAGSLRLSPFAAITNLTDVRYASSVVVNAFGGRYFEPGPSRGGYVGLSLGWDRG
>MYI75474.1
SRSVVSDSRGDYVVPRLDPGEYEEAVLPFTPSAVTVGSGAASDIVLGPLTVTVTRVDQELAAVPNAIAVVNRDTIEVGQRRSSLDEALRGIPGLFVQNRRNYGLSGGIGLSIRAPEPRFGLRGLAILQDGIPITTADGTTEPGNVDLGSVGRIDVIRGPSSVLYGNSAGGVINLETTFDTSRATITPDIQFGSHGYNRQQVRVDA--GNT---G-TQFMGSFSRFETDGFRQNGHAEITQANFVLRRELTANTEIRGVFNHYDSPFAESPSFLNRADASADPVRGSARGIAAARGEAAGQGQGGVTLEHRFSDTQRFRVTGWGMWRDLS---A-V-G----AFR---NIELGRNGAGFRSEYTGAAEAGAVTVDWAAGMDVATQNDDRMEFGQAGDGS-------STNLRVSQTEDVVSAGPFAQIGISPHERVRFTGGVRWNYYKFTAGDRLLD--DGDQSGDRTMDAVSPSVGVTVSAARNVNLFANVSTAFETPTTVELSNTPTGEGGFNQALEPEDLTSFEFGIRGLAE-PALRYEVAYYTSNVTNAFVPQQRPDDEVYQVNAGETSRNGLEMLLEWVPDSTFSARFAYTYQDFVF-DR-FTLN-G-----TDFA-GFLEPGAPPHRVFAGVTHRAPFGLTSIAQLRWVDEYTLNNTNTA-YNWAYTVVDLRFAFDSKGGDSDLRPFVGIDNLFNERYNSSTITNAG-GRFYEPSPGREIYVGMTVGFGVR
>NBT78184.1
MDYLMNTRITVCASLLVTGVVLEPAFAQTLAQAQ-GQ-AEGQA-L-ADVVVSASRSEQRSFDAPAAIQSVGRAAIEDGGPQVNLSEALKQVPGLTILNRQNYAQDLQVSIRGFGSRASFGIRGIRLLIDGIPATTPDGQAQGSSISLTSTERIEVLRGPLAQLYGNASGGVIQAFTREAPETPEFSAQAYGGSYGLQRTDWQYAGRSG-SV--G---IVADYSTFKLDGYRDNSAAERNQFNGRLSFALAPSTRMQVVFNQFDMPLAKDPLGLDRDQLAANPTQAGTGTNRFRVRKAVSQNQIGSSITHTLDADWSLTARTYYGTRDNLQFQA-G-SGNTA-NYNGSWVGLDRSYFGAALQLNGRSQVGGVPVLLATGYDFDRSREVRQGGAAN---LGE-R---T-TLTRDELNKAQNSDVFAQATFLASDQVSVVTGVRSSSIQFSSDDNYLADNNG--SGERRFHATSPVVGLTFHAARDLNLYANYGKGFETPTLSEVAYR-LGTAAFNPSLNASVSHHRELGAKWTPLPAVR-ADLNLYQIDSRNEIVVSTSSGGQSAFQNAPGTSRRGAELNLGAQLNPHLRASVAANWIEAEFSQA-F-SYNV----ANKVGNGFKIPGIPQHFIFSELLWTADAGARVALELIRAGQLVANDTNTE-SA-GYTTWNLMASQGWALGRANLTAYARVDNLLDEHYVGSVIVNQSAAKYYEPSPGRTWTLGLRYRLPLR
>NBW45661.1
MDQSMKIRISVYASLLATGVAIQPALAQSQAQSQ-AQQSEGQA-L-ADVVVSASRSEQRSFDAPAAIQSVGRAAIEDGGPQVNLSEALKQVPGLTILNRQNYAQDLQVSIRGFGSRASFGIRGIRLLIDGIPATTPDGQAQGSSISLTSTERIEVLRGPLAQLYGNASGGVIQAFTREAPEIPEFSAQAYGGSYGMQRTDWQYAGRSG-SV--G---IVADYSTFKLDGYRDNSVAERNQFNGRLSFALAPSTRMQVIFNQFDMPLAQDPLGLDRDQLAANPTQAGTGTNRFRVRKAVLQNQIGSSITHTLDADWSLTARAYYGTRDNLQFQA-G-SGNTA-NYNGSWVGLDRTYLGAALQLNGKSKLGNMPVLLATGYDFDRSREVRQGGAAN---LGE-R---T-TLTRNELNKAQNNDVFAQATWLASEQVSVVTGVRSSSIQFSSDDNYLADNNG--SGERRFRATSPVLGLTFHATRDLNLYANYGKGFETPTLSEVAYR-LGTAAFNPTLNASVSHHRELGAKWTPMPNVR-ADLNLYQIDSRDEIVVSTSSGGQSAFQNAPGTSRRGAELNLGAQLHPHLRASVAANWIEAEFSQP-F-SYNV----ANKVGNGFKIPGIPQHFIFSELLWTADAGTRVALELIRAGQLIANDTNTE-SA-GYTTWNLMASQGWALGRANLTAYARVDNLFDEHYVGSVIVNQSAAKYYEPSPGRTWTLGLRYRLPLR
>NBW64359.1
ILLDMLPRIFRLLRSALVAIVTIHPVLAAQGTAA-DSAARAAA-RVAAVRVTITRTDAQADAAPWAVGVVTTSQLRDGRATLGVDEALSSVPGVVVSNRYNYSVDQRISIRGAGARANFGMRGVKVLLDGVPQSLPDGQSQLTNIDLGDIARVEVLRGSASSLYGNGSGGVIAFTTDLSASDPATTLRTTAGSFGLRKWQSRSSGRTGNMV--G----SLSMSRTTVDGARQYSNADLRQLMAATDWALAGVTLALRAAIAETP-VALNPGALTAAEYAKNRDSAAAINVARGASRAISQNQFSLRASHDDPAG-SWAATAYVVRRFVD--NPLA-TTPATSATVGTYSTINRWVTGVRLDASQPLGAGPAAPRLAAGLDAQQSTDIRRNSRAT----GGHP-SATDTVLLFQDEIVTAIGPFAQLTWEPVRRVHLDAGARWDQLRFEARDHFLGDKV-DNSGARSMTAATGHLGVSWSLAAVFSPYANWSSAFETPTTTELNARPDGAGGFNPDLGPQRVRTVELGARG-AG--LASYTFSVFESYADDAIIQLATDGS--FFRNAGRTRHRGVELGLQWQIASWLSATGGWTEADYRFV-R-YIIP-RG-TAADTLN-GKYEAGVPARVVRVGVDA-RVAGATVSVDNTWSDAQFADDKNTV-DGTGPGVLNVRVSGS-GVGTVRWSPFAGVNNATNRAYVGAVTINGASGRVLEPAPLRNYYLGVELGWRAA
>NQV86062.1
LVAIDSDGTSAATIDYVARVAAGLVSCAAIFLSL-SSPSAAND-TLDEIVVSATRLETSLRDTARSVSLVDKERIQNGTQQLGLDEALSGVPGLYMQNRYNFAQDLRISLRGFGARSSFGVRGVKIVIDGIPETLPDGQAQVDSIDLGSVKRIEVLRGPASSLYGNSSGGVIAIESELGDGPKFVEASLGAGELGYSRLSLKTGGQ-A-SN----VDYLLNVTSQDIDGWREQSDSRSRMLNGKVGIPIGSNDRLQIALNLTDQPTADDPGGINAAQVAADPRSARDANLRFDAGESMDQQRIGLLYTRERDAGT-MTLRNYYLLRDFA--NKLP-------FGDGGIVEFDRLVYGFGAQYQLGDMLPQNLQ-LAFGVDFDRQDDDRRRFDNN---DG-----SYGALSFEQREQVTSDAIYLQAQYALDDLWTLSAGVRYDEIKFDVRDHFLA--DGDDSGKLGFDQFSPSLGVVADLDKYI-LFASWSSSFETPTTTELANP-DASGGFNPLLEAQLADSFEFGIKTGNE-R-LFYELAIFQINIDDELVPEAAFPGRTFFVNAARSDRRGIETAVSWRHDSGFSIDASYTWSDFTY-DQ-FDNN-G-----NDFA-GNELPGLPEHFGYLGLNYKTRSGLAIALETSYSGKLFADNANAA-KVDAYTVSNLRLYNEFDYGRWQVRPYIGINNLLDERYNSNIRINAFGGRYFEPAPDRNVYAGVTINFQPG
>NUO65232.1
RRALGVALASTALQLAPTTPAAAQTTAADSIRAD-SVRADSVRPTLAPVRVTALGGSLAPGRVPYAVAVQGASAAAELKAPLAIDEPLRGIPGLAVDNRYNIALGERITIRGFGARTQFGVRGIHVDVDGVPATMPDGQTTLSHVDAGTIATTEALRGPASSLYGNSAGGAVLLRTWAHPVTGDARGSASIAERGTTTSRLELGGSSG-GW--S---AAARASALDYRGYRVH--SDARDVRGGARVAHASRDTLALSIATANY-DADNPGGLTDSARTADPRSASATNLRFRTGEVGVHRQAGLSWRHAA-DAWTLDASAWGLGRRVD--NPIP-QRII---------DLRRRAGGARASVES-RALADGRVTLGAGVEHGTQIDDRRAYGSL----N----GVRGATQLDQLEHVNGDGVYLRAAVAPLEKLSVLGAVRGDRVAFHVDDRLVSATDPDDGGSRTMRAISPSLGASWSWTNRFSTYANVGTAFETPTTTELANRPSGAGGMNPDLSPQRIVSTEIGVRAPAA-STGSLTLAVFDARIRDALVPELASAGRQFYRNASRASHRGAEGSISSTVGTWGLARVAATLLDARFR-A-TDTT-A-----GLEA-GKRIPGIAPFRADVSFAAGLAGPLRAELIVAAQSRTPVNDANTF-WSPGFAVVNVALSARRIVGPLFVTAGLFVTNLSDRRFDTSVVPNAARDRYFEPGPPRTVTVTLDIAPRGA
>NUQ93703.1
RRALGVALASTALQLAPTTPAAAQTTAADSIRAD-SVRADSVRPTLAPVRVTALGGSLAPGRVPYAVAVQGASAAAELKAPLAIDEPLRGIPGLAVDNRYNIALGERITIRGFGARTQFGVRGIHVDVDGVPATMPDGQTTLSHVDAGSIATTEALRGPASSLYGNSAGGAVLLRTWAHPVTGDARGSASIAERGTTTSRLELGGSSG-GW--S---AAARASALDYRGYRVH--SDARDVRGGARVAHASRDTLALSIATANY-DADNPGGLTDSARTADPRSASATNLRFRTGEVGVHRQAGLSWRHAA-DAWTLDASAWGLGRRVD--NPIP-QRII---------DLRRRAGGARASVES-RALADGRVTLGAGVEHGTQIDDRRAYGSL----N----GVRGATQLDQLEHVNGDGVYLRAAVAPLEKLSVLGAVRGDRVAFHVDDRLVSATDPDDGGSRTMRAISPSLGASWSWTNRFSTYANVGTAFETPTTTELANRPSGAGGMNPDLSPQRIVSTEIGVRAPAA-STGSLTLAVFDARIRDALVPELASAGRQFYRNASRASHRGAEGSISSTVGTWGLARVAATLLDARFR-A-TDTT-A-----GLEA-GKRIPGIAPFRADVSFAAGLAGPLRAELIVAAQSRTPVNDANTF-WSPGFAVVNVALSARRIVGPLFVTAGLFVTNLSDRRFDTSVVPNAARDRYFEPGPPRTVTVTLDIAPRGA
>NYG62875.1
TCNGTYKKNLQKDRSMRLK-LTCIA-L-LPGL---TLAEQTPY-EIDELVITGSRYEASGWQLPFSVNRIDAEQATLGKPGVNLSEALGSVPGLVVQNRQNYAQDLQISSRGFGARSAFGIRGIKLLADGVPLSNPDGQGQAATFDLDTLERIEVLRGPFASVYGSNSGGVIQLFSRDGEGPPKVSLDTSQAAYGTSRTRVAAEGG-NDKA--G---FIINRSHFETDGYRDHSGAILDKTFAKLTLYPDDLSKLSLSFSELDQNGTQDPQGLTWQQVQSDRRSAAPSALLFNTRKTVDHRQFALNYERSFA-AGTWQSTLYSGTRRVIQYQSIPVAAQTPASQSGGVIDFERRFHGIGNRWIQSFDLGSSLLTVTTGLDYDYSRDDRQGFENF---VGS-TLGVKGNLRRDERNEVTSLSPYVQAAWQL-GKLDLQAGLRHSQVEFDVDDRFLS--NGDDSGSVTYRELTPTLGASYALLPDLNAYASWGKGVETPTLNELSYSGPGN-SFGFDLKPATSEQIEIGLKARLADATS-LQLALIQIDTDDELVVASALGGRNSFQNAAQTRRRGVELALQSQLSETLRANLAYTQIDATYSKD-FTSN-G-----RLIESGNHLPGIPARSLYGELAWQPLGWFSTAVEGLYRSKLYVEDSNSAKAAPSYALFNWQARFEQKAGALTFNQVLRIDNLLDREYIGSVIVGDGNGRYYEPGPERAWYVGAGVQYQFD
>OQW43319.1
LAYFYFGRFNRIRVIHLAMILAGYIASALPVQGQ-KPETPQSV-ILNPINITATRSERSPEQIPNSITQIKRDTQHGYQPGATMDEFARGTPGVFFQNQFNFTQDLKISIRGFGARSPFGVRGMQLRVDGIPATLPDGQTQLDSIDPSLIERMDIVRGPSAALYGNASGGLIDITTREAPDEKIIMPRQVFGEYGYTKSELFMGGR----Q--GGFGYSLYGSHLQQDGWRDHSAMQNTFSQTKLNFQTGANSDLMLVFREFYSPLSKDPGGLTYAEMQANPRQASARNVQYNAGEEIRQEEMGIRFRQRPAAGKEFTLTTHMLHRDFQSRQ--PF---FD----GGQVQFDRLVGGVMAQFVNDHQLLNRPNRFLIGVDYGVQNDDRQRFNNN--------LGKRGSLNLNQIERVHSIGPFVRNEWNIADKLDVVIGGRWDWLHYQVKDQFRS--DGNDTGSRTVSQGSGSAGLVYHVTSQQQLYAHTATVFEAPTTTELLNNPAGRGGFNPNLNPQTSLSNEFGFRGNTA--GFQYDTAVFFIKTWDEITPEPSSPGRAFFRNAGQSRRIGVETRLATEWKG-LRGEVSHTFSDFEFEKY-T-VN-N-----ADLK-GNSFPGIPRHRWEGLLRYSP-LGFFGQLHVHRVGQFYVNDHNTA-VNPAYTLGQLLAGWELRRNNFESSIFFGVNNLFDADYNANTRINAALGRYYEPGPPLNLFGGMRVRIVVF
>OSJ77452.1
PLIRLHLSGIFMKIISVRQRLYPALLLPLTFSPV-LQAASASN-E-QTMIVTATPQTVSELDTPAAVSVIEGEDMRLATPRVNLSESLTSVPGLQVQNRQNYAQDLQISIRGFGSRSAFGVRGIRLYVDGIPATMPDGQGQISNIDINSIQDVEVLRGPFSALYGNASGGVINVTTETGRQPPTLEASSYYGSYGSWRYGLKATGAMGDGTQPGDVDYTVSTTRFTTHGYRDHSGARKNLANAKLGVRLDDVSKLSLIFNSVDI-KADDPGGLTESEWKADPQQA-PRAEQYNTRKTIKQTQAGLRYERQLSAQDDISVMAYAGERETTQYQSIPLVAQLKPAQAGGVITLQRHYQGIDSRWTHRGELG-VPVTFTGGVNYENMSENRKGYNNFRLNNGTPEFGHKGDLRRDERNLMWNVDPYLQTQWQLTQKLSLDAGVRYSSVWFDSNDHYIAPGNGDDSGDASYHHWLPAGSLKYALTDAWNLYLAAGRGFETPTINELSYRADGQSGFNFDLKPSTNDTVEVGSKTRIG-NGL-LTAALFQTDTDDEIVVASSMGGRTTYKNAGKTRRQGAELALDQRFAGDWRVKASWTWLDATYRSN-V-CR-G-----QNCD-GNRMPGIARNMGFASLGFIPDEGWYAGTDVRYMGDIMANDENTA-KAPSYTVVGLNTGYKFNYSQLTVDIFGRVDNLFDKEYIGSVIVNESNGRYYEPAPGRNYGVGINLAWQFE
>OSJ93501.1
PLIRLHLSGIFMKIISVRQRLYPALLLPLTFSPV-LQAASASN-E-QTMIVTATPQTVSELDTPAAVSVIEGEDMRLATPRVNLSESLTSVPGLQVQNRQNYAQDLQISIRGFGSRSAFGVRGIRLYVDGIPATMPDGQGQISNIDINSIQNVEVLRGPFSALYGNASGGVINVTTETGRQPPTLEANSYYGSYGSWRYGLKATGAMGDGTQPGDVDYTVSTTRFTTHGYRDHSGARKNLANAKLGVRLDDVSKLSLIFNSVDI-KADDPGGLTESEWKADPQQA-PRAEQYNTRKTIKQTQAGLRYERQLSAQDDISVMAYAGERETTQYQSIPLVAQLKPAQAGGVITLQRHYQGIDSRWTHRGELG-VPVTFTGGLNYENMSENRKGYNNFRLNNGTPEFGHKGDLRRDERNLMWNVDPYLQTQWQLTQKLSLDAGVRYSSVWFDSNDHYIAPGNGDDSGDASYHHWLPAGSLKYALTDAWNLYLAAGRGFETPTINELSYRADGQSGFNFDLKPSTNDTVEVGSKTRIG-NGL-LTAALFQTDTDDEIVVASSMGGRTTYKNAGKTRRQGAELALDQRFAGDWRVKASWTWLDATYRSN-V-CQ-G-----QNCD-GNRMPGIARNMGFASLGFIPDEGWYAGTDVRYMGDIMANDENTA-KAPSYTVVGLNTGYKFNYSQLTVDIFGRVDNLFDKEYIGSVIVNESNGRYYEPAPGRNYGVGINLAWQFE
>OWQ48051.1
CAGVALLGGLYGAVQAQEQAQEQAQGQVQEQTPAASGPAGRAR-PLPTVVVSGSVAERRLDEAPYAASVIDADTLRAAGPMINLSEALNRVPGLTANNRQNYAQDLQLSSRGFGARAPFGVRGLRLYTDGIPATMPDGQGQVTHFDLASAARVEVLRGPFSALYGNSSGGVIALVSAPVRER-FAELDLDAGSAGLRQARITAGTPFG-D---G-WEAQVGASRMETDGFRPHSAARRTLANGRLAWTGAR-DQVLLLVSDIDQ-RAQDPLGLTAAQFAADPDQTASQAEQFNTRKNASQTQLGARWRHRFDGISESALTAYAGRRSVTQWQSIAVGAQTPPGSGGGVVDFSRDYDGVDARVVWRL--G--PATLATGVNLERQEDDRQGYENF-LGTGPSQLGVTGALRRDEQNRAVTREAYAQGELPLTTTLTASAGVRAGRVSLSARDRFLG--NGDDSGSLRYDYTNPALGLGWKVAPSLLLHAALGRGFESPTLNELAYRADGQGGFNTALRPQKSVQQEVGAKWRAG-T-VELDATAFHVATRDEIGVLTNSGGRSSFQNVGRTRRSGVELSGAWDVTPRWRAQMALGTLKASYRDGFLTCT-GTPCPTANVAAGNRIAGTNGGSAYAELAWRPFEAAELAVEWRGMKRTAVNDINSE-SAGGYGVLHLRARHGWTLG-MRAELIARVDNAADRRYVGSVIVNDGNGRFYEPAPGRSFWLGLSLRAASP
>OWQ89977.1
TAQDAHAQPMAQQKTQMPTPSGTSAKAQPDAAPRPEPSVQVAA-ALPVVVVTGSVSERALEAAPYAASVVDAETLRQAGPMVNLSEALARVPGITANNRQNYAQDLQLSSRGFGARAPFGVRGLRLYTDGIPATMPDGQGQVSHVDLASAQRVEVVRGPFTALYGNSSGGVIAAFTAPVTQA-GAEMSLDAGADGFRQGRLNVGAPLG-R---G-WEGQASISGLRLDGFRPQSEAHRTLGTGRLAWSGEA-DRVILLLNTFRQ-NAQDPLGLTRAQWLDNPDQTTPQALQFNTRKEASQTQLGGRWTHRFDSPASASLMAYTGWRSVTQWQSITVGAQSAAGSGGGVVDVDRRYDGVDGRLVWRV--A--GGSLATGVNLERQRDDRQGFQNF-IGTGPTQLGVTGALRRDEDNRATTREAYAQWDGALTSTLDGMIGVRGGEVRMSAQDRYLS--NGDDSGARRFRYANPAVGLGWRLAPGLLVHAAVGRGFESPTLNELAYRVDGTGGFNTDLKAQKSQQQEVGLKWRGE-R-ASLDATVFHIGTRDEIAVLTNSGGRSSYQNVGRTRRSGLELSGDWRPVSRWKVAATLSTLTARYRDSFVTCT-GTPCPTPTVPSGRRIAGTNGGSAFAELAWKPE-VWEAALEWRGVKTTAVNDTNSE-FAPGYGLWHLRLSQDGQAS-GRWTWIARVENLANRRYVGSVIVNDGNGRFYEPAPGRTWWLGLKLATSLG
>PKM28899.1
MALSARPASLYTRLHIHNRVTPMTVLIPLTALGY-VQASETPL-SLPAQVILGSQSDADDLPLALSKTRLQGEQLTPQSLGANLSESLQRVPGILALNRQNYAQDLQISSRGFGARAAFGVRGVRLVQDGIPLTMPDGQGQPALFDLDSLERIEVLRGPLTTLYGNASGGIIQGFTGEGDLYPTLENRTAFGPDGLRRSRLRYGGQ----Y--DDLNISANLARLETDGYRDHSQTRRDTANLRLGWDIDDASSLTLLINSLDQPDTQDPLGLTAEQVRQDRRQAISGPDTYNTRKTVRHNQAGINYTRRLQNDDQLTLMLYGGERFVQQYLAFS-G-G-GQFAGGGVIELDRRFAGGELGWQRDTNLFGLPVELAAGLTYDYQGEQRDGFINN--------NGRKGGQQREEFNAVDSQDLYLISTWQLAPRWNLTAGVRHSRVEFDSDDDYLI--DGDDSGSVRYSQTNPALGLSYQWTPSLRLYAALGQGFETPTFQELAYQPET-SGLNFDLKPSQSRNAEIGMAFQHG-RTR-IDLALFESRVKDEIVAGQQALGRGTFANAGRSTRRGIELAMEQSFDHGINAYLAYTLLDARFDRY-QRSD-G-----SDLS-GRTLPGVPRHSLFAELSWQPPGGFSTALEAQSLSQRYATDDNSA-AASGYAVFNWRAAYTHELGNWQIEPFARIDNLADREYIGSLIVNGAGARYYEPAPDRQWLLGIAVQHQWR
>PQB16555.1
PLIRLQLSGIFMKIISVRQRLYPALLLPLTFSPV-LQAASAPN-E-QTMIVTATPQTVSELDTPAAVSVIEGEDMRLATPRVNLSESLTSVPGLQVQNRQNYAQDLQISIRGFGSRSAFGVRGIRLYVDGIPATMPDGQGQISNIDINSIQDVEVLRGPFSALYGNASGGVINVTTETGRQPPTLEASSYYGSYGSWRYGLKATGAMGDGTQSGDVDYTVSTTRFTTHGYRDHSGARKNLANAKLGVRLDEASKLSLIFNSVDI-KADDPGGLTESEWKADPQQA-PRAEQYNTRKTIKQTQAGLRYERQLSAQDDISVMAYAGERETTQYQSIPLVAQLKPAQAGGVITLQRHYQGIDSRWTHRGELG-VPVTFTGGLNYENMSENRKGYNNFRLNNGTPEFGHKGDLRRDERNLMWNVDPYLQTQWQLTQKLSLDAGVRYSSVWFDSNDHYIAPGNGDDSGDASYHHWLPAGSLKYALTDAWNLYLAAGRGFETPTINELSYRADGQSGFNFDLKPSTNDTVEVGSKTRIG-NGL-LTAALFQTDTDDEIVVASSMGGRTTYKNAGKTRRQGAELALDQRFAGDWRVKASWTWLDATYRSN-V-CR-G-----QNCD-GNRMPGIARNMGFASLGFIPDEGWYAGTDVRYMGDIMANDENTA-KAPSYTVVGLNTGYKFNYSQLTVDIFGRVDNLFDKEYIGSVIVNESNGRYYEPAPGRNYGVGINLAWQFE
>PQB22980.1
PLIRLQLSGIFMKIISVRQRLYPALLLPLTFSPV-LQAASASN-E-QTMIVTATPQTVSELDTPAAVSVIEGEDMRLATPRVNLSESLTSVPGLQVQNRQNYAQDLQISIRGFGSRSAFGVRGIRLYVDGIPATMPDGQGQISNIDINSIQDVEVLRGPFSALYGNASGGVINVTTETGRQPPTLEASSYYGSYGSWRYGLKATGAMGDGTQPGDVDYTVSTTRFTTHGYRDHSGARKNLANAKLGVRLDDVSKLSLIFNSVDI-KADDPGGLTESEWKADPQQA-PRAEQYNTRKTIKQTQAGLRYERQLSAQDDISVMAYAGERETTQYQSIPLVAQLKPAQAGGVITLQRHYQGIDSRWTHRGELG-VPVTFTGGVNYENMSENRKGYNNFRLNNGTPEFGHKGDLRRDEHNLMWNVDPYLQTQWQLTQKLSLDAGVRYSSVWFDSNDHYIAPGNGDDSGDASYHHWLPAGSLKYALTDAWNLYLAAGRGFETPTINELSYRADGQSGFNFDLKPSTNDTVEVGSKTRIG-NGL-LTAALFQTDTDDEIVVASSMGGRTTYKNAGKTRRQGAELALDQRFAGDWRVKASWTWLDATYRSN-V-CQ-G-----QNCD-GNRMPGIARNMGFASLGFIPDEGWYAGTDVRYMGDIMANDENTA-KAPSYTVVGLNTGYKFNYSQLTVDIFGRVDNLFDKEYIGSVIVNESNGRYYEPAPGRNYGVGINLAWQFE
>PTM76301.1
AAHFCLACFSRPRVIHYLIVLTGSLAISSFAWAQ-NPGTPQSV-ILNPINITATRSERSPEQIPNSITQITRTPQHNYQPGATLDEFARGTPGVFFQNQFNFTQDLRIAIRGFGARSPFGVRGIQMRVDGIPATLPDGQTQLDSIDPSLIERMDILRGPSASLYGNASGGMIDITTREAPPEKVVMPRQVFGQYGYLKSELFMGGR----Q--GNFAYSLYGSHTQQDGWRGHSAMQNTFSQAKLNFQTSDNSDLMLVLREFYSPLSKDPGALTRAEVQADPRQASARNVQYNAGEEIRQEEMGIRFRQRPSAGKEFSVTGHWLQRDFQSRQ--QF---FD----GGQVQFDRQVGGLMMQFVNDHILFNRPNRFLIGVDYGIQNDDRQRFNNN--------FGVRGALNLSQTERVQSVGPFFRNEWRMADKLDLVFGGRWDWLRYEVKDQFKA--DGNQSGSRTVSQASGTTGLVYHLTPQQQIYAHVASVFEAPTTTELINNPAGKGGFNPHLNAQTSLSNELGFRGNTA--GFQYDTAVFFIRTWNEITPEATSPGRAFFRNAGQSRRIGVETRLATEWKG-LRGEVSYTFSDFAFEKY-L-VN-D-----ANLK-GNIFPGIPRHRWEGLLRYAP-LGFFGQVHVQRVGEFFVNDINTA-ANPAYTLGQLLLGWEKKHHNIEGSVFFGVNNLFDAQYNANTRINAALGRYYEPGPPLNVFGGVRMRIAVF
>PUB73342.1
YKPSILSESNTMPDVRQTLIPAVLIFIAFRSSVA-IADEARAT-ALDDISVTATRVEKSLETVPAAIGIVQQEEIQFAEPQLGLDESLAKVPGIFMQNRYNFAQDLRVSIRGFGARSAFGIRGIKVLVDGIPETLPDGQANVDSIDIGSIGNMQVIRGPVSALYGNASGGALLIESEQPPDTPFISFRPTFGEDGFQKHQLKFGGK-H-ER----FDYLLNISDLSYDGYREHSATELSALNSKFGFDFAGGGRLTTVLNYTDSPQADDPGGLTEALVDEDPTQAWTRNLSLDSGEKLEQTRLGFVYDRPLGERGELRVRNYYVSRDLA--NRLP------IGATGHGILLDRFAFGGGAQYTHTAPFSGHANRLTLGVDLDRQEDERKRF-LL---AG--D--RLGTKIQDQDEQVDSIGVYIQNEYSISEQMELTLGGRYDRLDFDVDDNFLS--NGDDSGDRSFRKFSPTLGLRYTPRSGLNLYANISRSFESPTAVELRDP--DGAGFNQELDPQVATSYEIGVKGVLG-GEVRYDLALFTMDVTDELVPEDDTEF---YENAGESRRNGLEAQLVFEPIKYLIATLAYTYSDFEF-DE-FDDN-G-----NDFS-GNVIPGVPENLLSADFTYTHPNGIYSQFTALYVDEIYANNANTV-TNDSYTVADLRLGYSKFIGPWEISPFVGVNNMFDKQYNGNVRINAFGGRYFEPAPDRDVYAGLTLRYDFE
>PWL02702.1
PLIRLHLSGIFMKIISVRQRLYPALLLPLTFSPV-LQAASASN-E-QTMIVTATPQTVSELDTPAAVSVIEGEDMRLATPRVNLSETLTSVPGLQVQNRQNYAQDLQISIRGFGSRSAFGVRGIRLYVDGIPATMPDGQGQISNIDINSIQDVEVLRGPFSALYGNASGGVINVTTETGRQPPTLEASSYYGSYGSWRYGLKATGAMGDGTQPGDVDYTVSTTRFTTHGYRDHSGARKNLANAKLGVRLDDVSKLSLIFNSVDI-KADDPGGLTESEWKADPQQA-PRAEQYNTRKTIKQTQAGLRYERQLSAQDDISVMAYAGERETTQYQSIPLVAQLKPAQAGGVITLQRHYQGIDSRWTHRGELG-VPVTFTGGLNYENMSENRKGYNNFRLNNGPPEFGHKGDLRRDERNLMWNVDPYLQTQWQLTQKLSLDAGVRYSSVWFDSNDHYIAPGNGDDSGDASYHHWLPAGSLKYALTDAWNLYLAAGRGFETPTINELSYRADGQSGFNFDLKPSTNDTVEVGSKTRIG-NGL-LTAALFQTDTDDEIVVASSMGGRTTYKNAGKTRRQGAELALDQRFAGDWRVKASWTWLDATYRSN-V-CQ-G-----QNCD-GNRMPGIARNMGFASLGFIPDEGWYAGTDVRYMGDIMANDENTA-KAPSYTVVGLNTGYKFNYSQLTVDIFGRVDNLFDKEYIGSVIVNESNGRYYEPAPGRNYGVGINLAWQFE
>PXW13988.1
PLIRLHLSGIFMKIISVRQRLYPALLLPLTFSPV-LQAASAPN-E-QTMIVTATPQTVSELDTPAAVSVIEGEDMRLATPRVNLSETLTSVPGLQVQNRQNYAQDLQISIRGFGSRSAFGVRGIRLYVDGIPATMPDGQGQISNIDINSIQNVEVLRGPFSALYGNASGGVINVTTETGRQPPTLEASSYYGSYGSWRYGLKATGAMGDGTQPGDVDYTVSTTRFTTHGYRDHSGARKNLANAKLGVRLDDVSELSLIFNSVDI-KADDPGGLTESEWKADPQQA-PRAEQYNTRKTIKQTQAGLRYERQLSAQDDISVMAYAGERETTQYQSIPLVAQLKPAQAGGVITLQRHYQGIDSRWTHRGELG-VPVTFTGGVNYENMSENRKGYNNFRLNNGTPEFGHKGDLRRDERNLMWNVDPYLQTQWQLTQKLSLDAGVRYSSVWFDSNDHYIAPGNGDDSGDASYHHWLPAGSLKYALTDAWNLYLAAGRGFETPTINELSYRADGQSGFNFDLKPSTNDTVEVGSKTRIG-NGL-LTAALFQTDTDDEIVVASSMGGRTTYKNAGKTRRQGAELALDQRFAGDWRVKASWTWLDATYRSN-V-CQ-G-----QNCD-GNRMPGIARNMGFASLGFIPDEGWYAGTDVRYMGDIMANDENTA-KAPSYTVVGLNTGYKFNYSQLTVDIFGRVDNLFDKEYIGSVIVNESNGRYYEPAPGRNYGVGINLAWQFE
>QDI08745.1
HMFRLVRFTSFMKIHSVRTAALPALLFPLIAVAQ--NAS---D-E-QTMVVTAAPTAVSELDTPAAVSVVNGDEMRQAAPRVNLSESLGAVPGLQVQNRQNYAQDLQLSIRGFGSRSTFGVRGLRIYVDGIPATMPDGQGQTSNIDIGSIETLDVLRGPFSALYGNSSGGVINVTTQTGSQPPTLEASSYYGSFGSWHYGMKATGAVGDGTHAGDVDYTVSTNRFTTHGYRDHSGARKNLANAKLGVRINEVSKLTLLFNSVDI-KANDAGGLSYDEWQNNPRQS-PRGDQYNTRKSTKQTQAGLRYERQLSEQDDLSVMMYAGERETTQYQSIPRAPQLNPGHAGGVIDLTRHYQGIDTRWTHRGELL-VPVTFTTGLDYENMSERRKGYENFVMSNGAPQYGEEGSLRRNERNLMWNIDPYLQTQWQLTDKLSLDAGVRYSSVWFDSNDYYVTPGNGDDSGDASYHKWLPASSLKYALTDAWNVYLSAGRGFETPTINELSYRSGNQSGLNFGLQPATNDTVEVGSKTRVG-NGL-FTAALFQTNTDNEIVVDASSGGRTSYKNAGKTRRQGMELGLDQQFGESWRLKAAWTWLDATYRTN-V-CN-D-----ADCN-GNRIPGIARNMGYASFGYQPEHGWYAGSDIRYLSDIMANDKNSA-KAPSWTVVGLTTGYKWSYGKMDMDLFGRVDNLFDRRYVGSVIVNESNGRYYEPAPGRNYGVGLNLAWRFE
>QOJ22649.1
FIPAIHSRSFRIRLICCLIVLVGYITGAIQAWAQ-NPATTQSV-ILNPINITATRSERSPADIPNSITQITRYPQQNFQPGATLDEFARGTPGVFFQNQFNFTQDLRIAIRGFGARSPFGVRGIQMRVDGIPQTLPDGQTQLDSIDPSLIERMDILRGPSASLYGNASGGMIDITTREAPPEKVVMPRQVFGQYGYLKSELFMGGR----Q--GNFGYSIFGSHLQQDGWRDQSAMQNTLFQTKLNFKTSEDSDLMLVVREFYSPLSKDPGALTSVEVRDNPRQAAARNVQFNAGEEIRQEELGVRFRNRFSAGKELTATTYLLHRDFQNRQ--QF---FD----GGQVQFDRWVGGLMMQFVNDHMLFNRPNRFLVGVDYGIQNDDRQRFDNN--------FGGRGTLNLSQIERVQSTGPFFRNEWRVADKLDLVFGGRWDWLRYEVKDQFKS--DGNQSGARTVSQASGTAGLVYHLTGQQQIYAHVASVFEAPTTTELINNPAGKGGFNPNLNAQTSLSNELGWRGNAA--GFQFDTAVFFIRTWNEITPEASSPGRAFFRNAGQSRRIGVETRLATEWKG-LRGEVSYTFSDFAFEKY-V-VN-D-----ANLK-GNTFPGIPRHRWEGLLRYAP-FGFFGQIHVQRVGEFFVNDTNTA-VNHAYNLGQLLLGWEKKYNGIDGSVFFGVNNLFDAHYNANTRINAALGRYYEPGPPLNVFGGLRVRIVVF
>RCX09204.1
ALPKSCSRIWRLAGRLGTCGVLWWVAAATAQDAA-PDPAHRAEGLLQPVVITSGTAERTRWDTPATLDVVEGDEIRAHPLQVNLSESLGRVPGLMVLNRQNYAQDLQISVRGYGARSTFGVRGVRLFVDGIPATAPDGQGQAANFPLGSAERIEVIRGPFAALYGSSSGGVISLYTREGAEP-AVRAGVAGGADGVRRASGQAEGRVGA------LGYLVDVAHFTTDGLRAQSAARRDNAYFKL-SHSDEDGRLVAVFSRQTG-NAQDPLGLSRAEFNANPFQTTAAATTFNTRKSSEQNQLGLAWEHSLGGGHRLEWMAYGGERQVRQFQAIPPAAQTAPTSAGGVIDLQRNYGGTNARWRFERSLAEGRLSASAGVAYDRQNEWRRGFENF-L--GT-ALGVQGALRRDEDNTASTLDPYAQLAWESARWTL-SAGVRHSTVRFDSRDHYITPRNPDDSGASRYSGTMPVLGLRYRLSDALQLYANTGRGFETPTLNEVAYKASGASGLNSQLAASKSRNSEVGLRGRHG-SLG-WTATAFDIRTDDEIAVLTNTGGRSTYQNVGRSLRRGVELSGETQW-ARVHASVAWTLMKAIYRDGFFSCT-ASPCKNVPVPGGNRIPGVAREQLFVQLDWEPHPLPVFTLELRHMGSIFVNDTNTD-AAPAYTIASLGAQFKRQQGPWELRALARLDNLTNRVYAGSVIVNEGNQRYFETAPGRSAFVGVELQRRFD
>RJQ87509.1
RLFCSALCMALILDGAEPSAAGAAGDPQTSTRQA-TAKPGKPV-QLEPVIVTATRVAADAGRVPAAVTTLKSEDIQQGRPAIKLNDALVRVPGVFVQNEENFAQDLRVDIRGFGARSAFGIRGIQIYVDGIPHTLPDGQSAFDTVDPEVIAQLEVLRGPISALYGNSAGGVINITTQDGPAHPFWEARAVAGEHGLWKSLLKGGGQ-N-GA----LNYFASLSHVESDGFRAHSRAKSTLFNGKLRRDIDAASDMTLILSAVRTPEAQDPGGLTAAQADADPSLAAALNLLYGAGETVSDQRVGLIYRRELFARQNLEVAGFFNRRDLE--NAIP----------FRFIELDRRVAGGRIQYDLSGMLFGYAHRLVSGIDLQHQADDRVNYDNI---GG--E--PGGTLLLAQDEAVTALGVHLQEEVDLACGLSVLLGGRYDNVRFAIDDHFPS--DADDSGSKTFDQFTGRFGLMYTVHPGLRLYGNLAQSFETPTTTEVVNRPEGGGGINPDIEPQRAVNYEIGLKMDLG-RGFKLDAALFLIRLEDELIARATDRV--FYRNAGESRRVGAELGITKRFGQAWRFDLAYTYLEPEF-ER-YVKQ-G-----LDLA-GKHVPGVPEQRLFAELRYAHASGVYAAGSLRYAGAFFVDDENTL-KNDPATVLDVRLGIEKKLRHWLVEPFLGMRNLLDEEYNNNVRINAAGGRYFEPAPRRNFYGGLRVSHQWL
>RMF90219.1
LLVGFLVVINPLGFYPGSREVGAAEEQESAPPQP-GEEQAEAI-KLQPNIVTAPRVAKPLLEVPAAVGAVEKEDIQLGRQQLGLDESLVKIPGLFFQNRFNFAQDLRIAIRGFGARAAFGIRGVKILVDGIPETLPDGQAQVDNIDLGSAERIEVIRGPTSSLYGNASGGVISIITEEGPEEPFVETRLSWGEFRFQKYQLKTGGQ-H-GP----LNYLVNLSRLDMEGFREHSGTENVLVNSKLRLDIDETSTVTALINFAHAPIADDPGALTREQAEADPRQARDRNVQFDAGEDITQGRFGLVYQKRFGQSHELSANAYYVFRDFA--NKLP-------FQGGGSVDFDRFVVGGGMKYIYTTQIWGRRNRLTLGIDLELQNDDRRRFDNN---NG-----QLGDLVFNQEEEVSSIGPFIQDEFRLLKNLELTVGVRYDRVRFSVEDFFLS--DGDDSGARTLDKFSPMIGLLYTFSPALHIYGNVSTSFETPTTTEFANP-SGRGGFNPDLEPQKATNYEIGVKGNWR-GRWSYELALFTVRVEDELIPEPDNPGRTFFRNAGKSTRNGVELGLKAELWKGLTASVAYTFSDFFF-EE-FRTE-D-----GVFD-DNEIPGIPKHQLHGEIAYFHPSGLYGIWDILFVDKFFADNANTV-QNDAYTIANLRLGYVGQFGNWEVSPFLGLNNLFDDQYNANVRLNAFGGRFFEPGPDFNVYGGLSLSHTWS
>RMG20392.1
EGKCLNPAWYLLGMALFLFFLAAGSIQAQTDSLP--ADSLRLL-ELPAVELTATRLAFSSQRAPLAVSVVDQALVQRAQPQLSLQESMQAVPGVFTLNAENFAQDLRIAIRGFGARAAFGIRGIKLLVDGVPESTPDGQAQLDNLDLGLVERIEVVRGPSSGLYGNASGGVISIRTQQAGENPYVEGRLSVGSYGFQRYQLKTAAQLGK-F--Q---YVLYNAYTQIKGYREHSGMKNNLLNARLQLEPDSLSRIVLLFNHLYSPQADDAGALTLDQMAENPRQARDRNLAFATGEEVEQGRLALQYQRRLAKGHQLRLRSYYLYRDFN--NRLPF--E-T----GGRVSLNRTYWGGGLNYLYQGK-L---YHSNVGLDVDIQNDHRQRFDNL-------Q-GEQGEKRLDQDEAFRSTAAFWMQKLRLLPAWELSLGMRLDVLHLEARDAFLT--NGDDSGSLSYRQFNPIVGMSYVLGPGMVLYTNLATSFESPALSELSANPAGSGGFNAELKPQRATNYELGLRGEAA-GKLAWDLALFSIALRDELVPEPDFPGRTFFRNAGRSARKGIEASLKWRIIKSLELQSSYTYSDFRYRET-T-PD-G------NFE-GNRLPAIPPHHFYLGLTYQASRGFMARLQLRRVGEMYAEDFNEV-RIAPFTTLNMQLAYPLVFNQWEMEFFMGVNNLLDATYPSNIRINAFGMRYVEPATGRFVFGGMRLRLGKP
>RUA01913.1
VRSGVTDSRGRYDISSLPAGRYTSGALPFSTISVSVGGGSTENLMLTPLTVTVTRTDQDLADVPQSVAVVQRDQIEFAQRRSSLDEALRGIPGLFVQNRRNYGLSGGIGLSIRAPQPRFGLRGLAIIQDGIPITTADGTTEPGNVDLGSVGRIDVIRGPSSVLYGNAAGGVINLNTTFDTSRRTITPDIQFGSHGYNRQQIRVDG--GNA---T-TQFMTSVSRFEIDGFRQNSAAEITQANFVLRQELSPDTEIRAVFNFYDAPFAESASFLNEADARADPVRDDARGIARARHEATTQGQGGVTVEHRFNESQLFRATGWGMWRDLG---A-I-G----AFQ---NIELGRTGFGFRSEYLGGTQTGSVALDWAAGIDVASQNDDRMEFGQVAQAFGE-D-AINGSLRVDQTEDVLSAGPFAQIGIAPNDRIRFTAGVRWDYYDFKAGDRKLD--DGDQSGDRTMDAVSPSVGVTVAAAPNINLFANFATAYETPTTVELSNTPTGVGGFNQDLEPQDLRSFEFGVRGLAE-PALRYEAAVYFSTVDNALVSFQNPLSQDFFRNAGKSSRDGVELLLEWVPHASFNTRFAYTYQDFVF-EE-FNTG-S-----NDFS-GNKEPGAPPHRMFAGFNYTTPFGLRSGATVRWVDEFFVRNDNTV-SNWAYTVIDLRFGFDAKWGDVNVRPFVGIDNLGGVRYNSSAIVNAG-GRYYEPSPGREVYVGFTVGGGVR
>SEL18205.1
ALAQTQEPGPLARTQEPAPSARTQEPAPSARTQTPEGSPAVAA-RLPTVVVTGSVTERALSSAPYAATVLDADTLRLAGPMVNLSEALARVPGITANNRQNYAQDLQLSSRGFGARAPFGVRGLRLYTDGIPATMPDGQGQVTHFDLASAQRVEVVRGPFTALYGNSSGGVIATVSAPVARP-AVELDLDAGANGLRQARVSAAAPLG-H---G-WEGQASASGFQIDGFRPQSEAHRTLLNGRLAWTGEA-DSLTLLANSLNQ-RAQDPLGLTRAQWNENPDQTTPQAEQFNTRKNATQTQLGGRWRHRFDAPTDSSLVAYTGWRGVTQWQSITVGAQAAPGSGGGVVDFDRRYDGVDGRLVWRV--A--GGALSTGLNLERQRDDRQGYENF-IGTGTAQLGVTGALRRDEENEASTREAYAQWQGAVTTTLEATLGVRAGQVRMSTQDHFLS--NGDDSGARRYRYANPALGLGWQVAEGLLLHAAAGQGFESPTLNELAYRPDGGGGFNADLKPQKSRQQEVGLKWRRE-R-LELDATVFHIATRDEIAVLTNSGGRSSYQNVGRTRRSGLEVSGAWRFTPGWRTAWAVSTLEASYRDSFQTCT-GTPCATANVAAGRRIAGTNGGSAFAELAWKPP-VWEAAVEWRAVKRTAVNDTNSE-FAPGYGLLHLRLSQEGQAQ-GRWTWIARVENLMDRRYVGSVIVNDGNGRFYEPAPGRTWWLGLKFTTDLG
>SFL08612.1
RGLARAMVLATCGVGGMAP-VAAAAQVNRSSPTH--EAA-KPR-LLPI-VVVATHIPELAFDVPASITAVQIGSPTSSAPGINASEYLREVPGVLARDRQNYAQDEQISIRGFGSRATFGVVGVRLYADGIPATMPDGQGQVSNFDFGGAERIEVLRGPFSALYGNSSGGVIQIFTADGSNPPEVLGSLGGGSFGQWHADAGARGT-Y-GG----FGYNLDLAGFRTEGYREHSGAKRINGNVKLDFKVG-DGKLTVLLNTVSVPLALDPQGLTWAQYQANPRQASPSALLYNTRKSVHQWQGGALYSQKLDAHQRVQALVYYGQRGVQQFLSVPVAAQKNPLNSGGVVDLHTLYKGTDLRWIWQGELAGRPLDFAAGVAYDDENQHRTGRENF-A--GD-TLGVVGALRRNEQDDVYDIDEYAQGTWKFAERWSLTLGARHSVVRFSSGDSYITGKNPDDSGRVAYGSTSPVAGLLFDASDAWHLYASFGKGFETPTFSEIGYRPNGENGLNFGLRPARSRNGEIGSKWSFADGGL-LDIALFEAMTRDEIAVLSSLGGRTTYHNVGRARRRGAELGLRLPLGDAWKWNLAYTRLDAHFLDTFSDCN-TPA--TCTIPAGTRIPGVPRNLLHASLRWGDSG-WHAGMSVDAASAVTANDAGTL-AAPGYAVAGMDVGYVWNSAHYTIAPYARVDNLFNRDYIGSVIVDQRNGGSFEPAPGRTFWVGVNVKLRAA
>SFP46730.1
TCNGTYKKNLQKDRSMRLK-LTCIA-L-LPGL---TLAEQTPY-EIDELVITGSRYEASGWQLPFSVNRIDAEQATLGKPGVNLSEALGSVPGLVVQNRQNYAQDLQISSRGFGARSAFGIRGIKLLADGVPLSNPDGQGQAATFDLDTLERIEVLRGPFASVYGSNSGGVIQLFSRDGEGPPKVSLDTSQAAYGTSRTRVAAEGG-NDKA--G---FIINRSHFETDGYRDHSGAILDKTFAKLTLYPDDLSKLSLSFSELDQNGTQDPQGLTWQQVQSDRRSAAPSALLFNTRKTVDHRQFALNYERSFA-AGTWQSTLYSGTRRVIQYQSIPRLAQLPPKHSGGVIDFERSFHGIGNRWIQSFDLGSSLLTVTTGLDYDYSRDDRQGYENF---VGD-TLGVKGDLRRDERNEVTSLSPYVQAAWQL-GKLDLQAGLRHSQVEFDVDDRFLS--NGDDSGSVTYRELTPTLGASYALLPDLNAYASWGKGVETPTLNELSYSGPGN-SFGFDLRPATSEQIEIGLKARLADATS-LQLALFQIDTDDELVVASALGGRNSFQNAAQTRRRGVELALQSQLSETLRANLAYTQIDATYSKD-FTSN-G-----RLIESGNHLPGIPARSLYGELAWQPLGWFSTAVEGLYRSKLYVEDSNTAKAAPSYALFNWQARFEQKAGALTFNQVLRIDNLLDRKYIGSVIVGDGNGRYYEPGPERAWYVGAGVQYQFD
>SFQ86293.1
ASLRSAMTRAVASTPAVFNPVLRLTLALALVLVP-YGHAHERL-SLPAQIILGGGDDGQDLQLPLARHTVTAEQLNAPNLGANLSESLQRAPGLVALNRQNYAQDLQISSRGFGARSQFGVRGVRLVQDGIPLTMPDGQGQPALFDLDGLQRIEVLRGPLTTLYGNASGGIIQGFTGEAPFYPTLDNRTAVGSDGLWRSRLRYGGQ----H--GDLNISANISRLETDGYRDHSDTRRDIANLRLGWDIDDVSSLTLLVNSLDQPDTQDPLGLTAEQVRADRHQAPPQAELFDTRKSVRHNQIGLNYQRRLANEDQLTVMVYGGERDMQQFLAFP-G-S-GATAGGGVVELDRRFGGGELGWQRETRLFDLPVTLAAGLAYNYQGEERKGFVNA--------NGSKGGLQRDEFNRVDSQEAYLISTWQLAPRWELVAGLRYNRVEFDSDDDYLV--DGDDSGRMRVHRTNPALGLNWQWTPQLSLYAALGQGFETPTFQELAYRQDG-AGMNQALKPSLSRNAEVGLKWRRD-NTR-LDIALFDSRVKDEIVTGNQLGGRATYTNAGRSTRRGVELSIEQQFAHGLSAYLAYTWLQAEYDRF-IDGD-G-----TSHA-GNRLPGIPRHSFFAELAWQPQDGFATALEAQGMSQRYATDDNQH-QASGYTVLNWRAGYQQPIGNLTLEPFARLDNLTDREYIGSLIVNGSGGRYYEPAPERSWLVGLGLQYQWR
>SQH80522.1
PLIRLHLSGIFMKIISVRQRLYPALLLPLTFSPV-LQAASASN-E-QTMIVTATPQTVSELDTPAAVSVIEGEDMRLATPRVNLSESLTSVPGLQVQNRQNYAQDLQISIRGFGSRSAFGVRGIRLYVDGIPATMPDGQGQISNIDINSIQDVEVLRGPFSALYGNASGGVINVTTETGRQPPTLEASSYYGSYGSWRYGLKATGAMGDGTQPGDVDYTVSTTRFTTHGYRDHSGARKNLANAKLGVRLDDVSKLSLIFNSVDI-KADDPGGLTESEWKADPQQA-PRAEQYNTRKTIKQTQAGLRYERQLSAQDDISVMAYAGERETTQYQSIPLVAQLKPAQAGGVITLQRHYQGIDSRWTHRGELG-VPVTFTGGVNYENMSENRKGYNNFRLNNGTPEFGHKGDLRRDERNLMWNVDPYLQTQWQLTQKLSLDAGVRYSSVWFDSNDHYIAPGNGDDSGDASYHHWLPAGSLKYALTDAWNLYLAAGRGFETPTINELSYRADGQSGFNFDLKPSTNDTVEVGSKTRIG-NGL-LTAALFQTDTDDEIVVASSMGGRTTYKNAGKTRRQGAELALDQRFAGDWRVKASWTWLDATYRSN-V-CQ-E-----QNCD-GNRMPGIARNMGFASLGFIPDEGWYAGTDVRYMGDIMANDENTA-KAPSYTVVGLNTGYKFNYSQLTVDIFGRVDNLFDKEYIGSVIVNESNGRYYEPAPGRNYGVGINLAWQFE
>SQH84770.1
PLIRLHLSGIFMKIISIRQRLYPALLLPLTFSPV-LQAASTPN-E-QTMIVTATPQTVSELDTPAAVSVIEGEDMRLATPRVNLSESLTSVPGLQVQNRQNYAQDLQISIRGFGSRSAFGVRGIRLYVDGIPATMPDGQGQISNIDINSIQDVEVLRGPFSALYGNASGGVINVTTETGKQPPTLEASSYYGSYGSWRYGLKATGAMGDGTQPGDVDYTVSTTRFTTHGYRDHSGARKNLANAKLGVRLDDVSKLSLIFNSVDI-KADDPGGLTESEWKADPQQA-PRAEQYNTRKTIKQTQAGLRYERQLSAQDDISVMAYAGERETTQYQSIPLVAQLKPAQAGGVITLQRHYQGIDSRWTHRGELG-VPVTFTGGLNYENMSENRKGYNNFRLNNGTPEFGHKGDLRRDERNLMWNVDPYLQTQWQLTQKLSLDAGVRYSSVWFDSNDHYIAPGNGDDSGDASYHHWLPAGSLKYALTDAWNLYLAAGRGFETPTINELSYRADGQSGFNFDLKPSTNDTVEVGSKTRIG-NGL-LTAALFQTDTDDEIVVASSMGGRTTYKNAGKTRRQGAELALDQRFAGDWRVKASWTWLDATYRSN-V-CQ-G-----QNCD-GNRMPGIARNMGFASLGFIPDEGWYAGTDVRYMGDIMANDENTA-KAPSYTVVGLNTGYKFNYSQLTVDIFGRVDNLFDKEYIGSVIVNESNGRYYEPAPGRNYGVGINLAWQFE
>SQH89150.1
PLIRLHLSGIFMKIISIRQRLYPALLLPLTFSPV-LQAASTPN-E-QTMIVTATPQTVSELDTPAAVSVIEGEDMRLATPRVNLSESLTSVPGLQVQNRQNYAQDLQISIRGFGSRSAFGVRGIRLYVDGIPATMPDGQGQISNIDINSIQDVEVLRGPFSALYGNASGGVINVTTETGRQPPTLEASSYYGSYGSWRYGLKATGAMGDGTQPGDVDYTVSTTRFTTHGYRDHSGARKNLANAKLGVRLDDVSKLSLIFNSVDI-KADDPGGLTESEWKADPQQA-PRAEQYNTRKTIKQTQAGLRYERQLSAQDDISVMAYAGERETTQYQSIPLVAQLKPAQAGGVITLQRHYQGIDSRWTHRGELG-VPVTFTGGLNYENMSENRKGYNNFRLNNGTPEFGHKGDLRRDERNLMWNVDPYLQTQWQLTQKLSLDAGVRYSSVWFDSNDHYIAPGNGDDSGDASYHHWLPAGSLKYALTDAWNLYLAAGRGFETPTINELSYRADGQSGFNFDLKPSTNDTVEVGSKTRIG-NGL-LTAALFQTDTDDEIVVASSMGGRTTYKNAGKTRRQGAELSLDQRFAGDWRVKASWTWLDATYRSN-V-CQ-G-----QNCD-GNRMPGIARNMGFASLGFIPDEGWYAGTDVRYMGDIMANDENTA-KAPSYTVVGLNTGYKFNYSQLTVDIFGRVDNLFDKEYIGSVIVNESNGRYYEPALGRNYGVGINLAWQFE
>SQH93846.1
PLIRLHLPGIFMKIISVRQRLYPALLFPLTFSPV-FQAASAPN-E-QTLIVTATPQTVSELDTPAAVSVIEGEDMRLATPRVNLSESLTSVPGMQVQNRQNYAQDLQISIRGFGSRSAFGVRGIRLYVDGIPATMPDGQGQISNIDINSIQDVEVLRGPFSALYGNASGGVINVTTETGRQPPTLEASSYYGSYGSWRYGLKATGAMGDGTQPGDVDYTVSTTRFTTHGYRDHSGARKNLANAKLGVRLDDASKLSLIFNSVDI-KADDPGGLTESEWKADPQQA-PRAEQYNTRKTIKQTQAGLRYERQLSAQDDISVMAYAGERETTQYQSIPLVAQLKPAQAGGVITLQRHYQGIDSRWTHRGELG-VPVTFTGGLNYENMSENRKGYNNFRLNNGTPEFGHKGDLRRDERNLMWNVDPYLQTQWQLTQKLSLDAGVRYSSVWFDSNDHYIAPGNGDDSGDASYHQWLPAGSLKYALTDAWNLYLAAGRGFETPTINELSYRADGQSGFNFDLKPSTNDTVEVGSKTRIG-NGL-LTAALFQTDTDDEIVVASSMGGRTTYKNAGKTRRQGAELALDQRFAGDWRVKASWTWLDATYRSN-V-CQ-G-----QNCD-GNRMPGIARNMGFASLGFIPDEGWYAGTDVRYMGDIMADDENTA-KAPSYTVVGLNTGYKFNYSQLTVDIFGRVDNLFDKEYVGSVIVNESNGRYYEPAPGRNYGVGINLAWRFE
>SQI16292.1
PLIRLHLSGIFMKIISVRQRLYPALLLPLTFSPV-LQAASAPN-E-QTMIVTATPQTVSELDTPAAVSVIGGEDMRLATPRVNLSESLTSVPGLQVQNRQNYAQDLQISIRGFGSRSAFGVRGIRLYVDGIPATMPDGQGQISNIDINSIQDVEVLRGPFSALYGNASGGVINVTTETGRQPPTLEASSYYGSYGSWRYGLKATGAMGDGTQPGDVDYTVSTTRFTTHGYRDHSGARKNLANAKLGVRLDDVSKLSLIFNSVDI-KADDPGGLTESEWKADPQQA-PRAEQYNTRKTIKQTQAGLRYERQLSAQDDISVMAYAGERETTQYQSIPLVAQLKPAQAGGVITLQRHYQGIDSRWTHRGELG-VPVTFTGGLNYENMSENRKGYNNFRLNNGTPEFGHKGDLRRDERNLMWNVDPYLQTQWQLTQKLSLDAGVRYSSVWFDSNDHYIAPGNGDDSGDASYHHWLPAGSLKYALTDAWNLYLAAGRGFETPTINELSYRADGQSGFNFDLKPSTNDTVEVGSKTRIG-NGL-LTAALFQTDTDDEIVVASSMGGRTTYKNAGKTRRQGAELALDQRFAGDWRVKASWTWLDATYRSN-V-CQ-G-----QNCD-GNRMPGIARNMGFASLGFIPDEGWYAGTDVRYMGDIMANDENTA-KVPSYTVVGLNTGYKFNYSQLTVDIFGRVDNLFDKEYIGSVIVNESNGRYYEPAPGRNYGVGINLAWQFE
>SQI58184.1
PLIRLHLPGIFMKIISVRQRLYPALLFPLTFSPV-LQAASAPN-E-QTMIVTATPQTVSELDTPAAVSVIEGEDMRLATPRVNLSESLTSVPGLQVQNRQNYAQDLQISIRGFGSRSAFGVRGIRLYVDGIPATMPDGQGQISNIDINSIQDVEVLRGPFSALYGNASGGVINVTTETGRQPPTLEASSYYGSYGSWRYGLKATGAMGDGTQPGDVDYTVSTTRFTTHGYRDHSGARKNLANAKLGVRLDDASKLSLIFNSVDI-KADDPGGLTESEWKADPQQA-PRAEQYNTRKTIKQTQAGLRYERQLSAQDDISVMAYAGERETTQYQSIPLVAQLKPAQAGGVITLQRHYQGIDSRWTHRGELG-VPVTFTGGLNYENMSENRKGYNNFRLNNGTPEFGHKGDLRRDERNLMWNVDPYLQTQWQLTQKLSLDAGVRYSSVWFDSNDHYIAPGNGDDSGDASYHQWLPAGSLKYALTDAWNLYLAAGRGFETPTINELSYRADGQSGFNFDLKPSTNDTVEVGSKTRIG-NGL-LTAALFQTDTDDEIVVASSMGGRTTYKNAGKTRRQGAELALDQRFAGDWRVKASWTWLDATYRSN-V-CQ-G-----QNCD-GNRMPGIARNMGFASLGFIPDEGWYAGTDVRYMGDIMADDENTA-KAPSYTVVGLNSGYKFNYSQLTVDIFGRVDNLFDKEYVGSVIVNESNGRYYEPAPGRNYGVGINLAWRFE
>SQI64911.1
PLIRLHLPGIFMKIISVRQRLYPALLFPLTFSPV-LQAASAPN-E-QTMIVTATPQTVSELDTPAAVSVIEGEDMRLARPRVNLSESLTSVPGLQMQNRQNYAQDLQISIRGFGSRSAFGVRGIRLYVDGIPATMPDGQGQISNIDINSIQDVEVLRGPFSALYGNASGGVINVTTETGRQPPTLEASSYYGSYGSWRYGLKATGAMGDGTQPGDVDYTVSTTRFTTHGYRDHSGARKNLANAKLGVRLDDSSKLSLIFNSVDI-KADDPGGLTESEWKADPQQA-PRAEQYNTRKTIKQTQAGLRYERQLSAQDDISVMAYAGERETTQYQSIPLVAQLKPAQAGGVITLQRHYQGIDSRWTHRGELG-VPVTFTGGLNYENMSENRKGYNNFRLNNGTPEFGHKGDLRRDERNLMWNVDPYLQTQWQLTQKLSLDAGVRYSSVWFDSNDHYIAPGNGDDSGDASYHQWLPAGSLKYALTDAWNLYLAAGRGFETPTINELSYRADGQSGFNFDLKPSTNDTVEVGSKTRIG-NGL-LTAALFQTDTDDEIVVASSMGGRTTYKNAGKTRRQGAELALDQRFAGDWRVKASWTWLDATYRSN-V-CQ-G-----QNCD-GNRMPGIARNMGFASLGFIPDEGWYAGTDVRYMGDIMVDDENTA-KAPSYTVVGLNTGYKFNYSQLTVDIFGRVDNLFDKEYIGSVIVNESNGRYYEPAPGRNYGVGINLAWRFE
>SQI70508.1
PLIRLHLPGIFMKIISVRQRLYPALLFPLTFSPV-LQAASAPN-E-QTLIVTATPQTVSELDTPAAVSVIEGEDMRLATPRVNLSESLTSVPGMQVQNRQNYAQDLQISIRGFGSRSAFGVRGIRLYVDGIPATMPDGQGQISNIDINSIQDVEVLRGPFSALYGNASGGVINVTTETGRQPPTLEASSYYGSYGSWRYGLKATGAMGDGTQPGDVDYTVSTTRFTTHGYRDHSGARKNLANAKLGVRLDDASKLSLIFNSVDI-KADDPGGLTESEWKADPQQA-PRAEQYNTRKTIKQTQAGLRYERQLSAQDDISVMAYAGERETTQYQSIPLVAQLKPAQAGGVITLQRHYQGIDSRWTHRGELG-VPVTFTGGLNYENMSENRKGYNNFRLNNGTPEFGHKGDLRRDERNLMWNVDPYLQTQWQLTQKLSLDAGVRYSSVWFDSNDHYIAPGNGDDSGDASYHQWLPAGSLKYALTDAWNLYLAAGRGFETPTINELSYRADGQSGFNFDLKPSTNDTVEVGSKTRIG-NGL-LTAALFQTDTDDEIVVASSMGGRTTYKNAGKTRRQGAELALDQRFAGDWRVKASWTWLDATYRSN-V-CQ-G-----QNCD-GNRMPGIARNMGFASLGFIPDEGWYAGTDVRYMGDIMADDENTA-KAPSYTVVGLNTGYKFNYSQLTVDIFGRVDNLFDKEYVGSVIVNESNGRYYEPAPGRNYGVGINLAWRFE
>SQI74764.1
PLIRLQLPGIFMKIISVRQRLYPALLFPLTFSPF-LQAANAPN-E-QTMIVTATPQTVSELDTPAAVSVIEGEDMRLATSRVNLSESLTSVPGLQVQNRQNYAQDLQISIRGFGSRSAFGVRGIRLYVDGIPATMPDGQGQISNIDINSIQDVEVLRGPFSALYGNASGGVINVTTETGRQPPALEASSYYGSYGSWRYGLKATGAMGDGTQPGDVDYTVSTTRFTTHGYRDHSGARKNLANAKLGVRLDDASKLSLIFNRVDI-KADDPGGLTESEWKTDPQQA-PRAEQYNTRKTIKQTQAGLRYERQLSAQDDISVMAYAGERETTQYQSIPLVAQLKPAQAGGVITLQRHYQGIDSRWTHRGELG-VPVTFTGGLNYENMSENRKGYNNFRLNNGTPEFGHKGDLRRDERNLMWNVDPYLQTQWQLTQKLSLDAGVRYSSVWFDSNDHYIAPGNGDDSGDASYHQWLPAGSLKYALTDAWNLYLAAGRGFETPTINELSYRADGQSGFNFDLKPSTNDTVEVGSKTRIG-NGL-LTAALFQTDTDDEIVVASSMGGRTTYKNAGKTRRQGAELALDQRFAGDWRVKASWTWLDATYRSN-V-CQ-G-----QNCD-GNRMPGIARNMGFASLGFIPDEGWYAGTDVRYMGDIMADDENTA-KAPSYTVVGLNTGYKFNYSQLTVDIFGRIDNLFDKEYVGSVIVNESNGRYYEPAPGRNYGVGINLAWRFE
>SQI79785.1
PLIRLHLSGIFMKIISVRQRLYPALLLPLTFSPV-LQAASASN-E-QTMIVTATPQTVSELDTPAAVSVIEGEDMRLATPRVNLSETLTSVPGLQVQNRQNYAQDLQISIRGFGSRSAFGVRGIRLYVDGIPATMPDGQGQISNIDINSIQDVEVLRGPFSALYGNASGGVINVTTETGRQPPTLEASSYYGSYGSWRYGLKATGAMGDGTQPGDVDYTVSTTRFTTHGYRDHSGAQKNLANAKLGVRLDDVSKLSLIFNSVDI-KADDPGGLTESEWKADPQQA-PRAEQYNTRKTIKQTQAGLRYERQLSAQDDISVMAYAGERETTQYQSIPLVAQLKPAQAGGVITLQRHYQGIDSRWTHRGELG-VPVTFTGGLNYENMSENRKGYNNFRLNNGTPEFGHKGDLRRDERNLMWNVDPYLQTQWQLTQKLSLDAGVRYSSVWFDSNDHYIAPGNGDDSGDASYHHWLPAGSLKYALTDAWNLYLAAGRGFETPTINELSYRADGQSGFNFDLKPSTNDTVEVGSKTRIG-NGL-LTAALFQTDTDDEIVVASSMGGRTTYKNAGKTRRQGAELALDQRFAGDWRVKASWTWLDATYRSN-V-CQ-G-----QNCD-GNRMPGIARNMGFASLGFIPDEGWYAGTDVRYMGDIMANDENTA-KAPSYTVVGLNTGYKFNYSQLTVDIFGRVDNLFDKEYIGSVIVNESNGRYYEPAPGRNYGVGINLAWQFE
>SQJ13354.1
PLIRLHLSGIFMKIISVRQRLYPALLLPLTFSPV-LQAASAPN-E-QTMIVTATPQTVSELDTPAAVSVIEGEDMRLATPRVNLSESLTSVPGLQVQNRQNYAQDLQISIRGFGSRSAFGVRGIRLYVDGIPATMPDGQGQISNIDINSIQDVEVLRGPFSALYGNASGGVINVTTETGRQPPTLEASSYYGSYGSWRYGLKATGAMGDGTQPGDVDYTVSTTRFTTHGYRDHSGARKNLANAKLGVRLDDVSKLSLIFNSVDI-KADDPGGLTESEWKADPQQA-PRAEQYNTRKTIKQTQAGLRYERQLSAQDDISVMAYAGERETTQYQSIPLVAQIKPAQAGGVITLQRHYQGIDSRWTHRGELG-VPVTFTGGLNYENMSENRKGYNNFRLNNGTPEFGHKGDLRRDERNLMWNVDPYLQTQWQLTQKLSLDAGVRYSSVWFDSNDHYIAPGNGDDSGDASYHHWLPAGSLKYALTDAWNLYLAAGRGFETPTINELSYRADGQSGFNFDLKPSTNDTVEVGSKTRIG-NGL-LTAALFQTDTDDEIVVASSMGGRTTYKNAGKTRRQGAELSLDQRFAGDWRVKASWTWLDATYRSN-V-CQ-G-----QNCD-GNRMPGIARNMGFASLGFIPDEGWYAGTDVRYMGDIMANDENTA-KAPSYTVVGLNTGYKFNYSQLTVDIFGRVDNLFDKEYIGSVIVNESNGRYYEPAPGRNYGVGINLAWQFE
>SQJ22410.1
PLIRLHLSGIFMKIISVRQRLYPALLLPLTFSPV-LQAASAPN-E-QTMIVTATPQTVSELDTPAAVSVIEGEDMRLATPRVNLSESLTSVPGLQVQNRQNYAQDLQISIRGFGSRSAFGVRGIRLYVDGIPATMPDGQGQISNIDINSIQDVEVLRGPFSALYGNASGGVINVTTETGRQPPTLEASSYYGSYGSWRYGLKATGAMGDGTQPGDVDYTVSTTRFTTHGYRDHSGARKNLANAKLGVRLDDVSKLSLIFNSVDI-KADDPGGLTESEWKADPQQA-PRAEQYNTRKTIKQTQAGLRYERQLSAQDDISVMAYAGERETTQYQSIPLVAQLKPAQAGGVITLQRHYQGIDSRWTHRGELG-VPVTFTGGVNYENMSENRKGYNNFRLNNGTPEFGHKGDLRRDEHNLMWNVDPYLQTQWQLTQKLSLDAGVRYSSVWFDSNDHYIAPGNGDDSGDASYHHWLPAGSLKYALTDAWNLYLAAGRGFETPTINELSYRADGQSGFNFDLKPSTNDTVEVGSKTRIG-NGL-LTAALFQTDTDDEIVVASSMGGRTTYKNAGKTRRQGAELALDQRFAGDWRVKASWTWLDATYRSN-V-CQ-G-----QNCD-GNRMPGIARNMGFASLGFIPDEGWYAGTDVRYMGDIMANDENTA-KAPSYTVVGLNTGYKFNYSQLTVDIFGRVDNLFDKEYIGSVIVNESNGRYYEPAPGRNYGVGINLAWQFE
>SQJ23463.1
PLIRLQLSGIFMKIISVRQRLYPALLLPLTFSPV-LQAASASN-E-QTMIVTATPQTVSELDTPAAVSVIEGEDMRLATPRVNLSETLTSVPGLQVQNRQNYAQDLQISIRGFGSRSAFGVRGIRLYVDGIPATMPDGQGQISNIDINSIQNVEVLRGPFSALYGNASGGVINVTTETGRQPPTLEASSYYGSYGSWRYGLKATGAMGDGTQPGDVDYTVSTTRFTTHGYRDHSGARKNLANAKLGVRLDDVSKLSLIFNSVDI-KADDPGGLTESEWKADPQQA-PRAEQYNTRKTIKQTQAGLRYERQLSAQDDISVMAYAGERETTQYQSIPLVAQLKPAQAGGVITLQRHYQGIDSRWTHRGELG-VPVTFTGGVNYENMSENRKGYNNFRLNNGTPEFGHKGDLRRDERNLMWNVDPYLQTQWQLTQKLSLDAGVRYSSVWFDSNDHYIAPGNGDDSGDASYHHWLPAGSLKYALTDAWNLYLAAGRGFETPTINELSYRADGQSGFNFDLKPSTNDTVEVGSKTRIG-NGL-LTAALFQTDTDDEIVVASSMGGRTTYKNAGKTRRQGAELALDQRFAGDWRVKASWTWLDATYRSN-V-CQ-G-----QNCD-GNRMPGIARNMGFASLGFIPDEGWYAGTDVRYMGDIMANDENTA-KAPSYTVVGLNTGYKFNYSQLTVDIFGRVDNLFDKEYIGSVIVNESNGRYYEPAPGRNYGVGINLAWQFE
>SQJ42300.1
PLIRLHLPGIFMKIISVRQRVYPALLFPLTFSPV-LQAASAPN-E-QTLIVTATPQTVSELDTPAAVSVIEGEDMRLATPRVNLSESLTSVPGMQVQNRQNYAQDLQISIRGFGSRSAFGVRGIRLYVDGIPATMPDGQGQISNIDINSIQDVEVLRGPFSALYGNASGGVINVTTETGRQPPTLEASSYYGSYGSWRYGLKATGAMGDGTQPGDVDYTVSTTRFTTHGYRDHSGARKNLANAKLGVRLDDASKLSLIFNSVDI-KADDPGGLTESEWKADPQQA-PRAEQYNTRKTIKQTQAGLRYERQLSAQDDISVMAYAGERETTQYQSIPMVAQLKPAQAGGVITLQRHYQGIDSRWTHRGELG-VPVTFTGGLNYENMSENRKGYNNFRLNNGTPEFGHKGDLRRDERNLMWNVDPYLQTQWQLTQKLSLDAGVRYSSVWFDSNDHYIAPGNGDDSGDASYHQWLPAGSLKYALTDAWNLYLAAGRGFETPTINELSYRADGQSGFNFDLKPSTNDTVEVGSKTRIG-NGL-LTTALFQTDTDDEIVVASSMGGRTTYKNAGKTRRQGAELALDQRFAGDWRVKASWTWLDATYRSN-V-CQ-G-----QNCD-GNRMPGIARNMGFASLGFIPDEGWYAGTDVRYMGDIMADDENTA-KAPSYTVVGLNTGYKFNYSQLTVDIFGRVDNLFDKEYVGSVIVNESNGRYYEPAPGRNYGVGINLAWRFE
>SUE51775.1
PLIRLHLSGIFMKIISVRQRLYPALLLPLTFSPV-LQAASAPN-E-QTMLVTATPQTVSELDTPAAVSVIEGEDMRLATPRVNLSESLTSVPGLQVQNRQNYAQDLQISIRGFGSRSAFGVRGIRLYVDGIPATMPDGQGQISNIDINSIQNVEVLRGPFSALYGNASGGVINVTTETGRQPPTLEASSYYGSYGSWRYGLKATGAMGDGTQPGDVDYTVSTTRFTTHGYRDHSGARKNLANAKLGVRLDDVSKLSLIFNSVDI-KADDPGGLTESEWKADPQQA-PRAEQYNTRKTIKQTQAGLRYERQLSAQDDISVMAYAGERETTQYQSIPLVAQLKPAQAGGVITLQRHYQGIDSRWTHRGELG-VPVTFTGGLNYENMSENRKGYNNFRLNNGTPEFGHKGDLRRDERNLMWNVDPYLQTQWQLTQKLSLDAGVRYSSVWFDSNDHYIAPGNGDDSGDASYHHWLPAGSLKYALTDAWNLYLAAGRGFETPTINELSYRADGQSGFNFDLKPSTNDTVEVGSKTRIG-NGL-LTAALFQTDTDDEIVVASSMGGRTTYKNAGKTRRQGAELALDQRFAGDWRVKASWTWLDATYRSN-V-CQ-G-----QNCD-GNRMPGIARNMGFASLGFIPDEGWYAGTDVRYMGDIMANDENTA-KAPSYTVVGLNTGYKFNYSQLTVDIFGRVDNLFDKEYIGSVIVNESNGRYYEPAPGRNYGVGINLAWQFE
>SUE60291.1
PLIRLHLSGIFMKIISVRQRLYPALLLPLTFSPV-LQAASAPN-E-QTMIVTATPQTVSELDTPAAVSVIEGEDMRLATPRVNLSESLTSVPGLQVQNRQNYAQDLQISIRGFGSRSAFGVRGIRLYVDGIPATMPDGQGQISNIDINSIQDVEVLRGPFSALYGNASGGVINVTTETGKQPPTLEASSYYGSYGSWRYGLKATGAMGDGTQPGDVDYTVSTTRFTTHGYRDHSGARKNLANAKLGVRLDDVSKLSLIFNSVDI-KADDPGGLTESEWKADPQQA-PRAEQYNTRKTIKQTQAGLRYERQLSAQDDISVMAYAGERETTQYQSIPLVAQLKPAQAGGVITLQRHYQGIDSRWTHRGELG-VPVTFTGGLNYENMSENRKGYNNFRLNNGTPEFGHKGDLRRDERNLMWNVDPYLQTQWQLTQKLSLDAGVRYSSVWFDSNDHYIAPGNGDDSGDASYHHWLPAGSLKYALTDAWNLYLAAGRGFETPTINELSYRADGQSGFNFDLKPSTNDTVEVGSKTRIG-NGL-LTAALFQTDTDDEIVVASSMGGRTTYKNAGKTRRQGAELSLDQRFAGDWRVKASWTWLDATYRSN-V-CQ-G-----QNCD-GNRMPGIARNMGFASLGFIPDEGWYAGTDVRYMGDIMANDENTA-KAPSYTVVGLNTGYKFNYSQLTVDIFGRVDNLFDKEYIGSVIVNESNGRYYEPAPGRNYGVGINLAWQFE
>SUE70166.1
PLIRLQLSGIFMKIISVRQRLYPALLLPLTFSPV-LQAASAPN-E-QTMIVTATPQTVSELDTPAAVSVIEGEDMRLATPRVNLSESLTSVPGLQVQNRQNYAQDLQISIRGFGSRSAFGVRGIRLYVDGIPATMPDGQGQISNIDINSIQDVEVLRGPFSALYGNASGGVINVTTETGRQPPTLEASSYYGSYGSWRYGLKATGAMGDGTQSGDVDYTVSTTRFTTHGYRDHSGARKNLANAKLGVRLDEASKLSLIFNSVDI-KADDPGGLTESEWKADPQQA-PRAEQYNTRKTIKQTQAGLRYERQLSAQDDISVMAYAGERETTQYQSIPLVAQLKPAQAGGVITLQRHYQGIDSRWTHRGELG-VPVTFTGGLNYENMSENRKGYNNFRLNNGTPEFGHKGDLRRDERNLMWNVDPYLQTQWQLTQKLSLDAGVRYSSVWFDSNDHYIAPGNGDDSGDASYHHWLPAGSLKYALTDAWNLYLAAGRGFETPTINELSYRADGQSGFNFDLKPSTNDTVEVGSKTRIG-NGL-LTAALFQTDTDDEIVVASSMGGRTTYKNAGKTRRQGAELALDQRFAGDWRVKASWTWLDATYRSN-I-CQ-G-----QNCD-GNRMPGIARNMGFASLGFIPDEGWYAGTDVRYMGDIMANDENTA-KAPSYTVVGLNTGYKFNYSQLTVDIFGRVDNLFDKEYIGSVIVNESNGRYYEPAPGRNYGVGINLAWQFE
>SUE79507.1
PLIRLHLSGIFMKIISVRQRLYPALLLPLTFSPV-LQAASAPN-E-QTMIVTATPQTVSELDTPAAVSVIEGEDMRLATPRVNLSETLTSVPGLQVQNRQNYAQDLQISIRGFGSRSAFGVRGIRLYVDGIPATMPDGQGQISNIDINSIQDVEVLRGPFSALYGNASGGVINVTTETGRQPPTLEASSYYGSYGSWRYGLKATGAMGDGTQPGDVDYTVSTTRFTTHGYRDHSGARKNLANAKLGVRLDDVSKLSLIFNSVDI-KADDPGGLTESEWKADPQQA-PRAEQYNTRKTIKQTQAGLRYERQLSAQDDISVMAYAGERETTQYQSIPLVAQLKPAQAGGVITLQRHYQGIDSRWTHRGELG-VPVTFTGGVNYENMSENRKGYNNFRLNNGTPEFGHKGDLRRDERNLMWNVDPYLQTQWQLTQKLSLDAGVRYSSVWFDSNDHYIAPGNGDDSGDASYHHWLPAGSLKYALTDAWNLYLAAGRGFETPTINELSYRADGQSGFNFDLKPSTNDTVEVGSKTRIG-NGL-LTAALFQTDTDDEIVVASSMGGRTTYKNAGKTRRQGAELALDQRFAGDWRVKASWTWLDATYRSN-V-CR-G-----QNCD-GNRMPGIARNMGFASLGFIPDEGWYAGTDVRYMGDIMANDENTA-KAPSYTVVGLNTGYKFNYSQLTVDIFGRVDNLFDKEYIGSVIVNESNGRYYEPAPGRNYGVGINLAWRFE
>SUE83854.1
PLIRLHLSGIFMKIISVRQRLYPALLLPLTFSPV-LQAASAPN-E-QTMIVTATPQTVSELDTPAAVSVIEGEDMRLATPRVNLSESLTSVPGLQVQNRQNYAQDLQISIRGFGSRSAFGVRGIRLYVDGIPATMPDGQGQISNIDINSIQDVEVLRGPFSALYGNASGGVINVTTETGRQPPTLEASSYYGSYGSWRYALKATGAMGDGTQPGDVDYTVSTTRFTTHGYRDHSGARKNLANAKLGVRLDEASKLSLIFNSVDI-KADDPGGLTESEWKADPQQA-PRAEQYNTRKTIKQTQAGLRYERQLSAQDDISVMAYAGERETTQYQSIPLVAQLKPAQAGGVITLQRHYQGIDSRWTHRGELG-VPVTFTGGLNYENMSENRKGYNNFRLNNGTPEFGHKGDLRRDERNLMWNVDPYLQTQWQLTQKLSLDAGVRYSSVWFDSNDHYIAPGNGDDSGDASYHHWLPAGSLKYALTDAWNLYLAAGRGFETPTINELSYRADGQSGFNFDLKPSTNDTVEVGSKTRIG-NGL-LTAALFQTDTDDEIVVASSMGGRTTYKNAGKTRRQGAELSLDQRFAGDWRVKASWTWLDATYRSN-V-CQ-G-----QNCD-GNRMPGIARNMGFASLGFIPDEGWYAGTDVRYMGDIMANDENTA-KAPSYTVVGLNTGYKFNYSQLTVDIFGRVDNLFDKEYIGSVIVNESNGRYYEPAPGRNYGVGINLAWQFE
>SUE88933.1
PLIRLHLSGIFMKIISVRQRLYPALLLPLTFSPV-LQAASAPN-E-QTMIVTATPQTVSELDTPAAVSVIEGEDMRLATPRVNLSESLTSVPGLQVQNRQNYAQDLQISIRGFGSRSAFGVRGIRLYVDGIPATMPDGQGQISNIDINSIQDVEVLRGPFSALYGNASGGVINVTTETGKQPPTLEASSYYGSYGSWRYGLKATGAMGDGTQPGDVDYTVSTTRFTTHGYRDHSGARKNLANAKLGVRLDDVSKLSLIFNSVDI-KADDPGGLTESEWKADPQQA-PRAEQYNTRKTIKQTQAGLRYERQLSAQDDISVMAYAGERETTQYQSIPLVAQLKPAQAGGVITLQRHYQGIDSRWTHRGELG-VPVTFTGGLNYENMSENRKGYNNFLLNNGTPEFGHKGDLRRDERNLMWNVDPYLQTQWQLTQKLSLDAGVRYSSVWFDSNDHYIAPGNGDDSGDASYHHWLPAGSLKYALTDAWNLYLAAGRGFETPTINELSYRADGQSGFNFDLKPSTNDTVEVGSKTRIG-NGL-LTAALFQTDTDDEIVVASSMGGRTTYKNAGKTRRQGAELSLDQRFAGDWRVKASWTWLDATYRSN-V-CQ-G-----QNCD-GNRMPGIARNMGFASLGFIPDEGWYAGTDVRYMGDIMANDENTA-KAPSYTVVGLNTGYKFNYSQLTVDIFGRVDNLFDKEYIGSVIVNESNGRYYEPAPGRNYGVGINLAWQFE
>SUE92648.1
PLIRLHLSGIFMKIISVRQRLYPALLLPLTFSPV-LQAASAPN-E-QTMIVTATPQTVSELDTPAAVSVIEGEDMRLATPRVNLSESLTSVPGLQVQNRQNYAQDLQISIRGFGSRSAFGVRGIRLYVDGIPATMPDGQGQISNIDINSIQDVEVLRGPFSALYGNASGGVINVTTETGKQPPTLEASSYYGSYGSWRYGLKATGAMGDGTQPGDVDYTVSTTRFTTHGYRDHSGARKNLANAKLGVRLDDVSKLSLIFNSVDI-KADDPGGLTESEWKADPQQA-PRAEQYNTRKTIKQTQAGLRYERQLSAQDDISVMAYAGERETTQYQSIPLVAQLKPAQAGGVITLQRHYQGIDSRWAHRGELG-VPVTFTGGLNYENMSENRKGYNNFRLNNGTPEFGHKGDLRRDERNLMWNVDPYLQTQWQLTQKLSLDAGVRYSSVWFDSNDHYIAPGNGDDSGDASYHHWLPAGSLKYALTDAWNLYLAAGRGFETPTINELSYRADGQSGFNFDLKPSTNDTVEVGSKTRIG-NGL-LTAALFQTDTDDEIVVASSMGGRTTYKNAGKTRRQGAELSLDQRFAGDWRVKASWTWLDATYRSN-V-CQ-G-----QNCD-GNRMPGIARNMGFASLGFIPDEGWYAGTDVRYMGDIMANDENTA-KAPSYTVVGLNTGYKFNYSQLTVDIFGRVDNLFDKEYIGSVIVNESNGRYYEPAPGRNYGVGINLAWQFE
>SUF01424.1
PLIRLQLSGIFMKIISVRQRLYPALLLPLTFSPV-LQAASASN-E-QTMIVTATPQTVSELDTPAAVSVIEGEDMRLATPRVNLSESLTSVPGLQVQNRQNYAQDLQISIRGFGSRSAFGVRGIRLYVDGIPATMPDGQGQISNIDINSIQDVEVLRGPFSALYGNASGGVINVTTETGRQPPTLEASSYYGSYGSWRYGLKATGAMGDGTQPGDVDYTVSTTRFTTHGYRDHSGARKNLANAKLGVRLDDVSKLSLIFNSVDI-KADDPGGLTESEWKADPQQA-PRAEQYNTRKTIKQTQAGLRYERQLSAQDDISVMAYAGERETTQYQSIPLVAQLKPAQAGGVITLQRHYQGIDSRWTHRGELG-VPVTFTGGVNYENMSENRKGYNNFRLNNGTPEFGHKGDLRRDERNLMWNVDPYLQTQWQLTQKLSLDAGVRYSSVWFDSNDHYIAPGNGDDSGDASYHHWLPAGSLKYALTDAWNLYLAAGRGFETPTINELSYRADGQSGFNFDLKPSTNDTVEVGSKTRIG-NGL-LTAALFQTDTDDEIVVASSMGGRTTYKNAGKTRRQGAELALDQRFAGDWRVKASWTWLDATYRSN-V-CQ-G-----QNCD-GNRMPGIARNMGFASLGFIPDEGWYAGTDIRYMGDIMADDENTA-KAPSYTVVGLNTGYKFNYSQLTVDIFGRVDNLFDKEYIGSVIVNESNGRYYEPAPGRNYGVGINLAWQFE
>SUF16208.1
PLIRLHLSGIFMKIISVRQRLYPALLLPLTFSPV-LQAASAPN-E-QTMIVTATPQTVSELDTPAAVSVIEGEDMRLATPRVNLSESLTSVPGLQVQNRQNYAQDLQISIRGFGSRSAFGVRGIRLYVDGIPATMPDGQGQISNIDINSIQDVEVLRGPFSALYGNASGGVINVTTETGRQPPTLEASSYYGSYGSWRYGLKATGAMGDGTQPGDVDYTVSTTRFTTHGYRDHSGAQKNLANAKLGVRLDDVSKLSLIFNSVDI-KADDPGRLTESEWKADPQQA-PRAEQYNTRKTIKQTQAGLRYERQLSAQDDISVMAYAGERETTQYQSIPLVAQLKPAQAGGVITLQRHYQGIDSRWTHRGELG-VPVTFTGGLNYENMSENRKGYNNFRLNNGTPEFGHKGDLRRDERNLMWNVDPYLQTQWQLTQKLSLDAGVRYSSVWFDSNDHYIAPGNGDDSGDASYHHWLPAGSLKYALTDAWNLYLAAGRGFETPTINELSYRADGQSGFNFDLKPSTNDTVEVGSKTRIG-NGL-LTAALFQTDTDDEIVVASSMGGRTTYKNAGKTRRQGAELALDQRFAGDWRVKASWTWLDATYRSN-V-CQ-G-----QNCD-GNRMPGIARNMGFASLGFIPDEGWYAGTDVRYMGDIMANDENTA-KAPSYTVVGLNTGYKFNYSQLTVDIFGRVDNLFDKEYIGSVIVNESNGRYYEPAPGRNYGVGINLAWQFE
>SUF22343.1
PLIRLHLPGIFMKIISVRQRLYPAFLFPLAFSPV-LQAADTPN-E-QTMIVTATPQTVSELDTPAAVSVVEGEDMRLATPRVNLSESLTSVPGLQVQNRQNYAQDLQISIRGFGSRSAFGVRGIRLYVDGIPATMPDGQGQISNIDINSIQNVEVLRGPFSALYGNASGGVINVTTETGKEPPTLEASSYYSSYGSWRYGLKATGAMGDGTQPGDVDYTVSTTRFTTHGYRAHSGARKNLANAKLGVRLDDASKLSLIFNSVDI-KADDPGGLTESEWKADPQQA-PRAEQYNTRKTVKQTQAGLRYERQLSAQDDISVMAYAGERETTQYQSIPMAAQLKPAQAGGVITLQRHYQGIDSRWTHRGELG-VPVTFTTGLNYENMSENRKGYNNFRFNNGLPEFGHKGDLRRDERNLMWNADPYLQTQWQLTQKFSLDAGVRYSSVWFDSNDHYVASGNGDDSGDASYHQWLPAGSLKYALTDAWNLYLAAGRGFETPTINEISYRADGQSGFNFDLKPSTNDTVEVGSKTRIG-NGL-LTAALFQTDTDDEIVVASSMGGRTTYKNAGKTRRQGAELALDQRLADGWRMKASWTWLDATYRSN-V-CQ-G-----QNCN-GNRMPGIARNMGFASLGFVPDEGWYAGTDVRYMGDIMADDKNTA-KAPSYTVVGLNTGYKLNYSQLTIDIFGRVDNLFDKEYIGSVIVNESNGRYYEPAPGRNYGVGINLAWRFE
>SUF29163.1
PLIRLHLSGIFMKIISVRQRLYPALLLPLTFSPV-LQAASAPN-E-QTMIVTATPQTVSELDTPAAVSVIEGEDMRLATPRVNLSESLTSVPGLQVQNRQNYAQDLQISIRGFGSRSAFGVRGIRLYVDGIPATMPDGQGQISNIDINSIQDVEVLRGPFSALYGNASGGVINVTTETGRQPPTLEASSYYGSYGSWRYGLKATGAMGDGTQPGDVDYTVSTTRFTTHGYRDHSGAQKNLANAKLGVRLDDVSKLSLIFNSVDI-KADDPGGLTESEWKADPQQA-PRAEQYNTRKTIKQTQAGLRYERQLSAQDDISVMAYAGERETTQYQSIPLVAQLKPAQAGGVITLQRHYQGIDSRWTHRGELG-VPVTFTGGLNYENMSENRKGYNNFRLNNGTPEFGHKGDLRRDERNLMWNVDPYLQTQWQLTQKLSLDAGVRYSSVWFDSNDHYIAPGNGDDSGDASYHHWLPAGSLKYALTDAWNLYLAAGRGFETPTINELSYRADGQSGFNFDLKPSTNDTVEVGSKTRIG-NGL-LTAALFQTDTDDEIVVASSMGGRTTYKNAGKTRRQGAELALDQRFAGDWRVKASWTWLDATYRSN-V-CQ-G-----QNCD-GNRMPGIARNMGFASLGFIPDEGWYAGTDVRYMGDIMANDENTA-KAPSYTVVGLNTGYKFNYSQLTVDIFGRVDNLFDKEYIGSVIVNESNGRYYEPAPGRNYGVGINLAWQFE
>SUF37925.1
PLIRLHLPGIFMKIISVRQRVYPALLFPLTFSPV-FQAASAPN-E-QTMIVTATPQTVSELDTPAAVSVIEGEDMRLATPRVNLSESLTSVPGMQVQNRQNYAQDLQISIRGFGSRSAFGVRGIRLYVDGIPATMPDGQGQISNIDINSIQDVEVLRGPFSALYGNASGGVINVTTETGRQPPTLEASSYYGSYGSWRYGLKATGAMGDGTQPGDVDYTVSTTRFTTHGYRDHSGARKNLANAKLGVRLDDASKLSLIFNSVDI-KADDPGGLTESEWKADPQQA-PRAEQYNTRKTIKQTQAGLRYERQLSAQDDISVMAYAGERETTQYQSIPMVAQLKPAQAGGVITLQRHYQGIDSRWTHRGELG-VPVTFTGGLNYENMSENRKGYNNFRLNSGTPEFGHKGDLRRDERNLMWNVDPYLQTQWQLTQKLSLDAGVRYSSVWFDSNDHYIAPGNGDDSGDASYHQWLPAGSLKYALTDAWNLYLAAGRGFETPTINELSYRADGQSGFNFDLKPSTNDTVEVGSKTRIG-NGL-LTTALFQTDTDDEIVVASSMGGRTTYKNAGKTRRQGAELALDQRFAGDWRVKASWTWLDATYRSN-V-CQ-G-----QNCD-GNRMPGIARNMGFASLGFIPDEGWYAGTDVRYMGDIMADDENTA-KAPSYTVVGLNTGYKFNYSQLTVDIFGRVDNLFDKEYVGSVIVNESNGRYYEPAPGRNYGVGINLAWRFE
>SUF42903.1
PLIRLHLSGIFMKIISVRQRLYPALLLPLTFSPV-LQAASAPN-E-QTMIVTATPQTVSELDTPAAVSVIEGEDMRLATPRVNLSESLTSVPGLQVQNRQNYAQDLQISIRGFGSRSAFGVRGIRLYVDGIPATMPDGQGQISNIDINSIQDVEVLRGPFSALYGNASGGVINVTTETGRQPPTLEASSYYGSYGSWRYGLKATGAMGDGTQPGDVDYTVSTTRFTTHGYRDHSGARKNLANAKLGVRLDEVSKLSLIFNSVDI-KADDPGGLTESEWKADPQQA-PRAEQYNTRKTIKQTQAGLRYERQLSAQDDISVMAYAGERETTQYQSIPLVAQLKPAQAGGVITLQRHYQGIDSRWTHRGELG-VPVTFTGGVNYENMSENRKGYNNFRLNNGTPEFGHKGDLRRDERNLMWNVDPYLQTQWQLTQKLSLDAGVRYSSVWFDSNDHYIAPGNGDDSGDASYHHWLPAGSLKYALTDAWNLYLAAGRGFETPTINELSYRADGQSGFNFDLKPSTNDTVEVGSKTRIG-NGL-LTAALFQTDTDDEIVVASSMGGRTTYKNAGKTRRQGAELALDQRFAGDWRVKASWTWLDATYRSN-V-CQ-G-----QNCD-GNRMPGIARNMGFASLGFIPDEGWYAGTDVRYMGDIMANDENTA-KAPSYTVVGLNTGYKFNYSQLTVDIFGRVDNLFDKEYIGSVIVNESNGRYYEPAPGRNYGVGINLAWQFE
>SUF47306.1
PLIRLHLSGIFMKIISVRQRLYPALLLPLTFSPV-LQAASAPN-E-QTMIVTATPQTVSELDTPAAVSVIEGEDMRLATPRVNLSESLTSVPGLQVQNRQNYAQDLQISIRGFGSRSAFGVRGIRLYVDGIPATMPDGQGQISNIDINSIQDVEVLRGPFSALYGNASGGVINVTTETGRQPPTLEASSYYGSYGSWRYGLKATGAMGDGTQPGDVDYTVSTTRFTTHGYRDHSGARKNLANAKLGVRLDDVSKLSLIFNSVDI-KADDPGGLTESEWKADPQQA-PRAEQYNTRKTIKQTQAGLRYERQLSAQDDISVMAYAGERETTQYQSIPLVAQLKPAQAGGVITLQRHYQGIDSRWTHRGELG-VPVTFTGGLNYENMSENRKGYNNFRLNNGTPEFGHKGDLRRNERNLMWNVDPYLQTQWQLTQKLSLDAGVRYSSVWFDSNDHYIAPGNGDDSGDASYHHWLPAGSLKYALTDAWNLYLAAGRGFETPTINELSYRADGQSGFNFDLKPSTNDTVEVGSKTRIG-NGL-LTAALFQTDTDDEIVVASSMGGRTTYKNAGKTRRQGAELALDQRFAGDWRMKASWTWLDATYRSN-V-CQ-G-----QNCD-GNRMPGIARNMGFASLGFIPDEGWYAGTDVRYMGDIMANDENTA-KAPSYTVVGLNTGYKFNYSQLTVDIFGRVDNLFDKEYIGSVIVNESNGRYYEPAPGRNYGVGINLAWQFE
>SUF51906.1
PLIRLQLPGIFMKIISVRQRLYPALLFPLTFSPF-LQAASAPN-E-QTMIVTATPQTVSELDTPAAVSVIEGEDMRLATPRVNLSESLTSVPGLQVQNRQNYAQDLQISIRGFGSRSAFGVRGIRLYVDGIPATMPDGQGQISNIDINSIQDVEVLRGPFSALYGNASGGVINVTTETGRQPPALEASSYYGSYGSWRYGLKATGAMGDGTQPGDVDYTVSTTRFTTHGYRDHSGARKNLANAKLGVRLDDASKLSLIFNRVDI-KADDPGGLTESEWKTDPQQA-PRAEQYNTRKTIKQTQAGLRYERQLSAQDDISVMAYAGERETTQYQSIPLVAQLKPAQAGGVITLQRHYQGIDSRWTHRGELG-VPVTFTGGLNYENMSENRKGYNNFRLNNGTPEFGHKGDLRRDERNLMWNVDPYLQTQWQLTQKLSLDAGVRYSSVWFDSNDHYIAPGNGDDSGDASYHQWLPAGSLKYALTDAWNLYLAAGRGFETPTINELSYRADGQSGFNFDLKPSTNDTVEVGSKTRIG-NGL-LTAALFQTDTDDEIVVASSMGGRTTYKNAGKTRRQGAELALDQRFAGDWRVKASWTWLDATYRSN-V-CQ-G-----QNCD-GNRMPGIARNMGFASLGFIPDEGWYAGTDVRYMGDIMADDENTA-KAPSYTVVGLNTGYKFNYSQLTVDIFGRIDNLFDKEYVGSVIVNESNGRYYEPAPGRNYGVGINLAWRFE
>SUF57453.1
PLIRLHLPGIFMKIISVRQRLYPALLFPLTFSPV-LQAASASN-E-QTMIVTATPQTVSELDTPAAVSVVEGEDMRLATPRVNLSESLTSVPGLQVQNRQNYAQDLQISIRGFGSRSAFGVRGIRLYVDGIPATMPDGQGQISNIDINSIQDVEVLRGPFSALYGNASGGVINVTTETGRQPPTLEASSYYGSYGSWRYGLKATGAMGDGTQPGDVDYTVSTTRFTTHGYRDHSGARKNLANAKLGVRLDDASKLSLIFNSVDI-KADDPGGLTESEWKADPQQA-PRAEQYNTRKTIKQTQAGLRYERQLSAQDDISVMAYAGERETTQYQSIPLVAQLKPAQAGGVITLQRHYQGIDSRWTHRGELG-VPVTFTGGLNYENMSENRKGYNNFRLNNGTPEFGHKGDLRRDERNLMWNVDPYLQTQWQLTQKLSLDAGVRYSSVWFDSNDHYIAPGNGDDSGDASYHQWLPAGSLKYALTDAWNLYLAAGRGFETPTINELSYRADGQSGFNFDLKPSTNDTVEVGSKTRIG-NGL-LTAALFQTDTDDEIVVASSMGGRTTYKNAGKTRRQGAELALDQRFAGDWRVKASWTWLDATYRSN-V-CQ-G-----QNCN-GNRMPGIARNMGFASLGFIPDEGWYAGTDVRYMGDIMADDENTA-KAPSYTVVGLNTGYKFNYSQLTVDIFGRVDNLFDKEYIGSVIVNESNGRYYEPAPGRNYGVGINLAWRFE
>SUF61005.1
PLIRLHLPGIFMKIISVRQRLYPAFLFPLAFSPV-LQAADTPN-E-QTMIVTATPQTVSELDTPAAVSVVEGEDMRLATPRVNLSESLTSVPGLQVQNRQNYAQDLQISIRGFGSRSAFGVRGIRLYVDGIPATMPDGQGQISNIDINSIQNVEVLRGPFSALYGNASGGVINVTTETGKQPPTLEASSYYSSYGSWRYGLKATGAMGDGTQPGDVDYTVSTTRFTTHGYRAHSGARKNLANAKLGVRLDDASKLSLIFNSVDI-KADDPGGLTESEWKADPQQA-PRAEQYNTRKTVKQTQSGLRYERQLSAQDDISVMAYAGERETTQYQSIPMAAQLKPAQAGGVITLQRHYQGIDSRWTHRGELG-VPVTFTTGLDYENMSENRKGYNNFRFNNGLPEFGHKGDLRRDERNLMWNVDPYLQTQWQLTQKFSLDAGVRYSSVWFDSNDHYVASGNGDDSGDASYHQWLPAGSLKYALTDAWNLYLAAGRGFETPTINEISYRADGQSGFNFDLKPSTNDTVEVGSKTRIG-NGL-LTAALFQTDTDDEIVVASSMGGRTTYKNAGKTRRQGAELALDQRLAGGWRMKASWTWLDATYRSN-V-CQ-G-----QNCN-GNRMPGIARNMGFASLGFVPDEGWYAGTDVRYMGDIMADDKNTA-KAPSYTVVGLNTGYKLNYSQLTIDIFGRVDNLFDKEYIGSVIVNESNGRYYEPAPGRNYGVGINLAWRFE
>SUF64900.1
PLIRLQLSGIFMKIISVRQRLYPALLLPLTFSPV-LQAASASN-E-QTMIVTATPQTVSELDTPAAVSVIEGEDMRLATPRVNLSETLTSVPGLQVQNRQNYAQDLQISIRGFGSRSAFGVRGIRLYVDGIPATMPDGQGQISNIDINSIQDVEVLRGPFSALYGNASGGVINVTTETGRQPPTLEASSYYGSYGSWRYGLKATGAMGDGTQPGDVDYTVSTTRFTTHGYRDHSGARKNLANAKLGVRLDEASKLSLIFNSVDI-KADDPGGLTESEWKADPQQA-PRAEQYNTRKTIKQTQAGLRYERQLSAQDDISVMAYAGERETTQYQSIPLVAQLKPAQAGGVITLQRHYQGIDSRWTHRGELG-VPVTFTGGVNYENMSENRKGYNNFRLNNGTPEFGHKGDLRRDERNLMWNVDPYLQTQWQLTQKLSLDAGVRYSSVWFDSNDHYIAPGNGDDSGDASYHHWLPAGSLKYALTDAWNIYLAAGRGFETPTINELSYRADGQSGFNFDLKPSTNDTVEVGSKTRIG-NGL-LTAALFQTDTDDEIVVASSMGGRTTYKNAGKTRRQGAELALDQRFAGDWRVKASWTWLDATYRSN-V-CQ-G-----QNCD-GNRMPGIARNMGFASLGFIPDEGWYAGTDVRYMGDIMANDENTA-KAPSYTVVGLNTGYKFNYSQLTVDIFGRVDNLFDKEYIGSVIVNESNGRYYEPAPGRNYGVGINLAWQFE
>SUF70360.1
PLIRLHLPGIFMKIISVRQRLYPALLFPLTFSPV-FQAASAPN-E-QTMIVTATPQTVSELDTPAAVSVIEGEDMRLATPRVNLSESLTSVPGMQVQNRQNYAQDLQISIRGFGSRSAFGVRGIRLYVDGIPATMPDGQGQISNIDINSIQDVEVLRGPFSALYGNASGGVINVTTETGRQPPTLEASSYYGSYGSWRYGLKATGAMGDGTQPGDVDYTVSTTRFTTHGYRDHSGARKNLANAKLGVRLDDASKLSLIFNSVDI-KADDPGGLTESEWKADPQQA-PRAEQYNTRKTIKQTQAGLRYERQLSAQDDISVMAYAGERETTQYQSIPMVAQLKPAQAGGVITLQRHYQGIDSRWTHRGELG-VPVTFTGGLNYENMSENRKGYNNFRLNNGTPEFGHKGDLRRDERNLMWNVDPYLQTQWQLTQKLSLDAGVRYSSVWFDSNDHYIAPGNGDDSGDASYHQWLPAGSLKYALTDAWNLYLAAGRGFETPTINELSYRADGQSGFNFDLKPSTNDTVEVGSKTRIG-NGL-LTAALFQTDTDDEIVVASSMGGRTTYKNAGKTRRQGAELALDQRFAGDWRVKASWTWLDATYRSN-V-CQ-G-----QNCD-GNRMPGIARNMGFASLGFIPDEGWYAGTDVRYMGDIMADDENTA-KAPSYTVVGLNTGYKFNYSQLTVDIFGRVDNLFDKEYVGSVIVNESNGRYYEPAPGRNYGVGINLAWRFE
>SUF73267.1
PLIRLHLSGIFMKIISVRQRLYPALLLPLTFSPV-LQAASAPN-E-QTMIVTATPQTVSELDTPAAVSVIEGEDMRLATPRVNLSESLTSVPGLQVQNRQNYAQDLQISIRGFGSRSAFGVRGIRLYVDGIPATMPDGQGQISNIDINSIQDVEVLRGPFSALYGNASGGVINVTTETGRQPPTLEASSYYGSYGSWRYGLKATGAMGDGTQPGDVDYTVSTTRFTTHGYRDHSGARKNLANAKLGVRLDDVSKLSLIFNSVDI-KADDPGGLTESEWKADPQQA-PRAEQYNTRKTIKQTQAGLRYERQLSAQDDISVMAYAGERETTQYQSIPLVAQLKPAQAGGVITLQRHYQGIDSRWTHRGELG-VPVTFTGGVNYENMSENRKGYNNFRLNNGTPEFGHKGDLRRDERNLMWNVDPYLQTQWQLTQKLSLDAGVRYSSVWFDSNDHYIAPGNGDDSGDASYHHWLPAGSLKYALTDAWNLYLAAGRGFETPTINELSYRADGQSGFNFDLKPSTNDTVEVGSKTRIG-NGL-LTAALFQTDTDDEIVVASSMGGRTTYKNAGKTRRQGAELSLDQRFAGDWRVKASWTWLDATYRSN-V-CQ-G-----QNCD-GNRMPGIARNMGFASLGFIPDEGWYAGTDVRYMGDIMANDENTA-KAPSYTVVGLNTGYKFNYSQLTVDIFGRVDNLFDKEYIGSVIVNESNGRYYEPAPGRNYGVGINLAWQFE
>SUG00811.1
PLIRLHLSGIFMKIISVRQRLYPALLLPLTFSPV-LQAASAPN-E-QTMIVTATPQTVSELDTPAAVSVIEGEDMRLATPRVNLSESLTSVPGLQVQNRQNYAQDLQISIRGFGSRSAFGVRGIRLYVDGIPATMPDGQGQISNIDINSIQDVEVLRGPFSALYGNASGGVINVTTETGRQPPTLEASSYYGSYGSWRYGLKATGAMGDGTQPGDVDYTVSTTRFTTHGYRDHSGARKNLANAKLGVRLDDVSKLSLIFNSVDI-KADDPGGLTESEWKADPQQA-PRAEQYNTRKTIKQTQAGLRYERQLSAQDDISVMAYAGERETTQYQSIPLVAQLKPAQAGGVITLQRHYQGIDSRWTHRGELG-VPVTFTGGLNYENMSENRKGYNNFRLNNGTPEFGHKGDLRRDERNLMWNVDPYLQTQWQLTQKLSLDAGVRYSSVWFDSNDHYIAPGNGDDSGDASYHHWLPAGSLKYALTDAWNLYLAAGRGFETPTINELSYRADGQSGFNFDLKPSTNDTVEVGSKMRIG-NGL-LTAALFQTDTDDEIVVASSMGGRTTYKNAGKTRRQGAELALDQRFAGDWRVKASWTWLDATYRSN-V-CQ-G-----QNCD-GNRMPGIARNMGFASLGFIPDEGWYAGTDVRYMGDIMANDENTA-KAPSYTVVGLNTGYKFNYSQLTVDIFGRVDNLFDKEYIGSVIVNESNGRYYEPAPGRNYGVGINLAWQFE
>SUG10093.1
PLIRLHLSGIFMKIISVRQRLYPALLLPLTFSPV-LQAASASN-E-QTMIVTATPQTVSELDTPAAVSVIEGEDMRLATPRVNLSETLTSVPGLQVQNRQNYAQDLQISIRGFGSRSAFGVRGIRLYVDGIPATMPDGQGQISNIDINSIQDVEVLRDPFSALYGNASGGVINVTTETGRQPPTLEASSYYGSYGSWRYGLKATGAMGDGTQPGDVDYTVSTTRFTTHGYRDHSGARKNLANAKLGVRLDDVSKLSLIFNSVDI-KADDPGGLTESEWKADPQQA-PRAEQYNTRKTIKQTQAGLRYERQLSAQDDISVMAYAGERETTQYQSIPLVAQLKPAQAGGVITLQRHYQGIDSRWTHRGELG-VPVTFTGGLNYENMSENRKGYNNFRLNNGTPEFGHKGDLRRDERNLMWNVDPYLQTQWQLTQKLSLDAGVRYSSVWFDSNDHYIAPGNGDDSGDASYHHWLPAGSLKYALTDAWNLYLAAGRGFETPTINELSYRADGQSGFNFDLKPSTNDTVEVGSKTRIG-NGL-LTAALFQTDTDDEIVVASSMGGRTTYKNAGKTRRQGAELALDQRFAGDWRVKASWTWLDATYRSN-V-CQ-G-----QNCD-GNRMPGIARNMGFASLGFIPDEGWYAGTDVRYMGDIMANDENTA-KAPSYTVVGLNTGYKFNYSQLTVDIFGRVDNLFDKEYIGSVIVNESNGRYYEPAPGRNYGVGINLAWQFE
>SUG20114.1
PLIRLHLPGIFMKIISVRQRLYPAFLFPLAFSPV-LQAADTPN-E-QTMIVTATPQTVSELDTPAAVSVVEGEDMRLATPRVNLSESLTSVPGLQVQNRQNYAQDLQISIRGFGSRSAFGVRGIRLYIDGIPATMPDGQGQISNIDINSIQNVEVLRGPFSALYGNASGGVINVTTETGKEPPTLEASSYYSSYGSWRYGLKATGAMGDGTQPGDVDYTVSTTRFTTHGYRAHSGARKNLANAKLGVRLDDASKLSLSFNSVDI-KADDPGGLTESEWKADPQQA-PRAEQYNTRKTVKQTQAGLRYERQLSPQDDISVMAYAGERETTQYQSIPMAAQLKPAQAGGVITLQRHYQGIDSRWTHRGELG-VPVTFTTGLNYENMSENRKGYNNFRFNNGLPEFGHKGDLRRDERNLMWNVDPYLQTQWQLTQKFSLDAGVRYSSVWFDSNDHYVASGNGDDSGDASYHQWLPAGSLKYALTDAWNLYLAAGRGFETPTINEISYRADGQSGFNFDLKPSTNDTVEVGSKTRIG-NGL-LTAALFQTDTDDEIVVASSMGGRTTYKNAGKTRRQGAELALDQRLAGGWRMKASWTWLDATYRSN-V-CQ-G-----QNCN-GNRMPGIARNMGFASLGFVPDEGWYAGTDVRYMGDIMADDKNTA-KAPSYTVVGLNTGYKLNYSQLTIDIFGRVDNLFDKEYIGSVIVNESNGRYYEPAPGRNYGVGINLAWRFE
>SUG24439.1
PLIRLHLPGIFMKIISVRQRLYPAFLFPLAFSPV-LQAADTPN-E-QTMIVTATPQTVSELDTPAAVSVVEGEDMRLATPRVNLSESLTSVPGLQVQNRQNYAQDLQISIRGFGSRSAFGVRGIRLYVDGIPATMSDGQGQISNIDINSIQNVEVLRGPFSALYGNASGGVINVTTETGKQPPTLEASSYYSSYGSWRYGLKATGAMGDGTQPGDVDYTVSTTRFTTHGYRAHSGARKNLANAKLGVRLDDASKLSLIFNSVDI-KADDPGGLTESEWKADPQQA-PRAEQYNTRKTVKQTQAGLRYERQLSAQDDISVMAYAGERETTQYQSIPMAAQLKPAQAGGVITLQRHYQGIDSRWTHRGELG-VPVTFTTGLNYENMSENRKGYNNFRFNNGLPEFGHKGDLRRDERNLMWNADPYLQTQWQLTQKFSLDAGVRYSSVWFDSNDHYVASGNGDDSGDASYHQWLPAGSLKYALTDAWNLYLAAGRGFETPTINEISYRADGQSGFNFDLKPSTNDTVEVGSKTRIG-NGL-LTAALFQTDTDDEIVVASSMGGRTTYKNAGKTRRQGAELALDQRLADGWRMKASWTWLDATYRSN-V-CQ-G-----QNCN-GNRMPGIARNMGFASLGFVPDEGWYAGTDVRYMGDIMADDKNTA-KAPSYTVVGLNTGYKLNYSQLTIDIFGRVDNLFDKEYIGSVIVNESNGRYYEPAPGRNYGVGINLAWRFE
>SUG29430.1
PLIRLHLPGIFMKIISVRQRLYPAFLFPLAFSPV-LQAADTPN-E-QTMIVTATPQTVSELDTPAAVSVVEGEDMRLATPRVNLSESLTSVPGLQVQNRQNYAQDLQISIRGFGSRSAFGVRGIRLYVDGIPATMPDGQGQISNIDINSIQNVEVLRGPFSALYGNASGGVINVTTETGKEPPTLEASSYYSSYGSWRYGLKATGAMGDGTQPGDVDYTVSTTRFTTHGYRAHSGARKNLANAKLGVRLDDASKLSLIFNSVDI-KADDPGGLTESEWKADPQQA-PRAEQYNTRKTVKQTQAGLRYERQLSAQDDISVMAYAGERETTQYQSIPMAAQLKPAQAGGVITLQRHYQGIDSRWTHRGELG-VPVTFTTGLNYENMSETRKGYNNFRFNNGLPEFGHKGDLRRDERNLMWNADPYLQTQWQLTQKFSLDAGVRYSSVWFDSNDHYVASGNGDDSGDASYHQWLPAGSLKYALTDAWNLYLAAGRGFETPTINEISYRADGQSGFNFDLKPSTNDTVEVGSKTRIG-NGL-LTAALFQTDTDDEIVVASSMGGRTTYKNAGKTRRQGAELALDQRLADGWRMKASWTWLDATYRSN-V-CQ-G-----QNCN-GNRMPGIARNMGFASLGFVPDEGWYAGTDVRYMGDIMADDKNTA-KAPSYTVVGLNTGYKLNYSQLTIDIFGRVDNLFDKEYIGSVIVNESNGRYYEPAPGRNYGVGINLAWRFE
>SUG33266.1
PLIRLHLPGIFMKIISVRQRLYPAFLFPLAFSPV-LQAADTPN-E-QTMIVTATPQTVSELDTPAAVSVVEGEDMRLATPRVNLSESLTSVPGLQVQNRQNYAQDLQISIRGFGSRSAFGVRGIRLYVDGIPATMPDGQGQISNIDINSIQNVEVLRGPFSALYGNASGGVINVTTETGKQPPTLEASSYYSSYGSWRYGLKATGAMGDGTQPGDVDYTVSTTRFTTHGYRAHSGARKNLANAKLGVRLDDASKLSLSFNSVDI-KADDPGGLTESEWKADPQQA-PRAEQYNTRKTVKQTQAGLRYERQLSAQDDISVMAYAGERETTQYQSIPMAAQLKPAQAGGVITLQRHYQGIDSRWTHRGELG-VPVTFTTGLNYENMRENRKGYNNFRFNNGLPEFGHKGDLRRDERNLMWNVDPYLQTQWQLTQKFSLDAGVRYSSVWFDSNDHYVASGNGDDSGDASYHQWLPAGSLKYALTDAWNLYLAAGRGFETPTINEISYRADGQSGFNFDLKPSTNDTVEVGSKTRIG-NGL-LTAALFRTDTDDEIVVASSMGGRTTYKNAGKTRRQGAELALDQRLAGGWRMKASWTWLDATYRSN-V-CQ-G-----QNCN-GNRMPGIARNMGFASLGFVPDEGWYAGTDVRYMGDIMADDKNTA-KAPSYTVVGLNTGYKLNYSQLTIDIFGRVDNLFDKEYIGSVIVNESNGRYYEPAPGRNYGVGINLAWRFE
>SUG38270.1
PLIRLHLPGIFMKIISVRQRLYPAFLFPLAFSPV-LQAADTPN-E-QTMIVTATPQTVSELDTPAAVSVVEGEDMRLATPRVNLSESLTSVPGLQVQNRQNYAQDLQISIRGFGSRSAFGVRGIRLYVDGIPATMPDGQGQISNIDINSIQNVEVLRGPFSALYGNASGGVINVTTETGKQPPTLEASSYYSSYGSWRYGLKATGAMGDGTQPGDVDYTVSTTRFTTHGYRAHSGARKNLANAKLGVRLDDASKLSLIFNSVDI-KADDPGGLTESEWKADPQQA-PRAEQYNTRKTVKQTQAGLRYERQLSAQDDISVMAYAGERETTQYQSIPMAAQLKPAQAGGVITLQRHYQGIDSRWTHRGELG-VPVTFTTGLNYENMSENRKGYNNFRFNNGLPEFGHKGDLRRDERNLMWNADPYLQTQWQLTQKFSLDAGVRYSSVWFDSNDHYVASGNGDDSGDASYHQWLPAGSLKYALTDAWNLYLAAGRGFETPTINEISYRADGQSGFNFDLKPSTNDTVEVGSKTRIG-NGL-LTAALFQTDTDDEIVVASSMGGRTTYKNAGKTRRQGAELALDQRLADGWRMKASWTWLDATYRSN-V-CQ-G-----QNCN-GNRMPGIARNMGFASLGFVPDEGWYAGTDVRYMGDIMADDKNTA-KAPSYTVVGLNTGYKLNYSQLTIDIFGRVDNLFDKEYIGSVIVNESNGRYYEPAPGRNYGVGINLAWRFE
>SUG55717.1
PLIRLHLPGIFMKIISVRQRLYPALLFPLTFSPV-LQAASAPN-E-QTMIVTATPQTVSELDTPAAVSVIEGEDMRLARPRVNLSESLTSVPGLQMQNRQNYAQDLQISIRGFGSRSAFGVRGIRLYVDGIPATMPDGQGQISNIDINSIQDVEVLRGPFSALYGNASGGVINVTTETGRQPPTLEASSYYGSYGSWRYGLKATGAMGDGTQPGDVDYTVSTTRFTTHGYRDHSGARKNLANAKLGVRLDDASKLSLIFNSVDI-KADDPGGLTESEWKADPQQA-PRAEQYNTRKTIKQTQAGLRYERQLSAQDDISVMAYAGERETTQYQSIPLVAQLKPAQAGGVITLQRHYQGIDSRWTHRGELG-VPVTFTGGLNYENMSENRKGYNNFRLNNGTPEFGHKGDLRRDERNLMWNVDPYLQIQWQLTQKLSLDAGVRYSSVWFDSNDHYIAPGNGDDSGDASYHQWLPAGSLKYALTDAWNLYLAAGRGFETPTINELSYRADGQSGFNFDLKPSTNDTVEVGSKTRIG-NGL-LTAALFQTDTDDEIVVASSMGGRTTYKNAGKTRRQGAELALDQRFAGDWRVKASWTWLDATYRSN-V-CQ-G-----QNCD-GNRMPGIARNMGFASLGFIPDEGWYAGTDVRYMGDIMVDDENTA-KTPSYTVVGLNTGYKFNYSQLTVDIFGRVDNLFDKEYIGSVIVNESNGRYYEPAPGRNYGVGINLAWRFE
>SUG60980.1
PLIRLHLPGIFMKIISVRQRLYPALLFPLTFSPV-LQAASAPN-E-QTMIVTATPQTVSELDTPAAVSVIEGEDMRLARPRVNLSESLTSVPGLQMQNRQNYAQDLQISIRGFGSRSAFGVRGIRLYVDGIPATMPDGQGQISNIDINSIQDVEVLRGPFSALYGNASGGVINVTTETGRQPPTLEASSYYGSYGSWRYGLKATGAMGDGTQPGDVDYTVSTTRFTTHGYRDHSGARKNLANAKLGVRLDDASKLSLIFNSVDI-KADDPGGLTESEWKADPQQA-PRAEQYNTRKTIKQTQAGLRYERQLSAQDDISVMAYAGERETTQYQSIPLVAQLKPAQAGGVITLQRHYQGIDSRWTHRGELG-VPVTFTGGLNYENMSENRKGYNNFRLNNGTPEFGHKGDLRRDERNLMWNVDPYLQTQWQLTQKLSLDAGVRYSSVWFDSNDHYIAPGNGDDSGDASYHQWLPAGSLKYALTDAWNLYLAAGRGFETPTINELSYRADGQSGFNFDLKPSTNDTVEVGSKTRIG-NGL-LTAALFQTDTDDEIVVASSMGGRTTYKNAGKTRRQGAELALDQRFAGDWRVKASWTWLDATYRSN-V-CQ-G-----QNCD-GNRMPGIARNMGFASLGFIPDEGWYAGTDVRYMGDIMVDDENTA-KAPSYTVVGLNTGYKFNYSQLTVDIFGRIDNLFDKEYIGSVIVNESNGRYYEPAPGRNYGVGINLAWRFE
>SUH03585.1
PLIRLHLSGIFMKIISVRQRLYPALLLPLTFSPA-LQAASVPN-E-QTMIVTATPQTVSELDTPAAVSVIEGEDMRLATPRVNLSESLTSVPGLQVQNRQNYAQDLQISIRGFGSRSAFGVRGIRLYVDGIPATMPDGQGQISNIDINSIQDVEVLRGPFSALYGNASGGVINVTTETGRQPPTLEASSYYGSYGSWRYGLKATGAMGDGTQPGDVDYTVSTTRFTTHGYRDHSGAQKNLANAKLGVRLDDVSKLSLIFNSVDI-KADDPGGLTESEWKADPQQA-PRAEQYNTRKTIKQTQAGLRYERQLSAQDDISVMAYAGERETTQYQSIPLVAQLKPAQAGGVITLQRHYQGIDSRWTHRGELG-VPVTFTGGLNYENMSENRKGYNNFLLNNGTPEFGHKGDLRRDERNLMWNVDPYLQTQWQLTQKLSLDAGVRYSSVWFDSNDHYIAPGNGDDSGDASYHHWLPAGSLKYALTDAWNLYLAAGRGFETPTINELSYRADGQSGFNFDLKPSTNDTVEVGSKTRIG-NGL-LTAALFQTDTDDEIVVASSMGGRTTYKNAGKTRRQGAELSLDQRFAGDWRVKASWTWLDATYRSN-V-CQ-G-----QNCD-GNRMPGIARNMGFASLGFIPGEGWYAGTDVRYMGDIMANDENTA-KAPSYTVVGLNTGYKFNYSQLTVDIFGRVDNLFDKEYIGSVIVNESNGRYYEPAPGRNYGVGINLAWQFE
>SUH30518.1
PLIRLHLSGIFMKIISVRQRLYPALLLPLTFSPV-LQAASAPN-E-QTMIVTATPQTVSELDTPAAVSVIEGEDMRLATPRVNLSETLTSVPGLQVQNRQNYAQDLQISIRGFGSRSAFGVRGIRLYVDGIPATMPDGQGQISNIDINSIQDVEVLRGPFSALYGNASGGVINVTTETGRQPPTLEASSYYGSYGSWRYGLKATGAMGDGTQPGDVDYTVSTTRFTTHGYRDHSGARKNLANAKLGVRLDDVSKLSLIFNSVDI-KADDPGGLTESEWKADPQQA-PRAEQYNTRKTIKQTQAGLRYERQLSAQDDISVMAYAGERETTQYQSIPLVAQLKPAQAGGVITLQRHYQGIDSRWTHRGELG-VPVTFTGGVNYENMSENRKGYNNFRLNNGTPEFGHKGDLRRDERNLMWNVDPYLQTQWQLTQKLSLDAGVRYSSVWFDSNDHYIAPGNGDDSGDASYHHWLPAGSLKYALTDAWNLYLAAGRGFETPTINELSYRADGQSGFNFDLKPSTNDTVEVGSKTRIG-NGL-LTAALFQTDTDDEIVVASSMGGRTTYKNAGKTRRQGAELALDQRFAGDWRVKASWTWLDATYRSN-V-CQ-G-----QNCD-GNRMPGIARNMGFASLGFIPDEGWYAGTDVRYMGDIMANDENTA-KAPSYTVVGLNTGYKFNYSQLTVDIFGRVDNLFDKEYIGSVIVNESNGRYYEPAPGRNYGVGINLAWQFE
>SUH43238.1
PLIRLHLSGIFMKIISVRQRLYPALLLPLTFSPV-LQAASAPN-E-QTMIVTATPQTVSELDTPAAVSVIEGEDMRLATPRVNLSESLTSVPGLQVQNRQNYAQDLQISIRGFGSRSAFGVRGIRLYVDGIPATMPDGQGQISNIDINSIQDVEVLRGPFSALYGNASGGVINVTTETGRQPPTLEASSYYGSYGSWRYGLKATGAMGDGTQPGDVDYTVSTTRFTTHGYRDHSGARKNLANAKLGVRLDDVSKLSLIFNSVDI-KADDPGGLTESEWKADPQQA-PRAEQYNTRKTIKQTQAGLRYERQLSAQDDISVMAYAGERETTQYQSIPLVAQLKPAQAGGVITLQRHYQGIDSRWTHRGELG-VPVTFTGGVNYENMSENRKGYNNFRLNNGTPEFGHKGDLRRDERNLMWNVDPYLQTQWQLTQKLSLDAGVRYSSVWFDSNDHYIAPGNGDDSGDASYHHWLPAGSLKYALTDAWNLYLAAGRGFETPTINELSYRADGQSGFNFDLKPSTNDTVEVGSKTRIG-NGL-LTAALFQTDTDDEIVVASSMGGRTTYKNAGKTRRQGAELALDQRFAGDWRVKASWTWLDATYRSN-V-CQ-G-----QNCD-GNRMPGIARNMGFASLGFIPDEGWYAGTDVRYMGDIMANDENTA-KAPSYTVVGLNTGYKFNYSQLTVDIFGRVDNLFDKEYIGSVIVNESNGRYYEPAPGRNYGVGINLTWRFE
>SUH47909.1
PLIRLHLSGIFMKIISVRQRLYPALLLPLTFSPV-LQAASAPN-E-QTMIVTATPQTVSELDTPAAVSVIEGEDMRLATPRVNLSETLTSVPGLQVQNRQNYAQDLQISIRGFGSRSAFGVRGIRLYVDGIPATMPDGQGQISNIDINSIQDVEVLRGPFSALYGNASGGVINVTTETGRQPPTLEASSYYGSYGSWRYGLKATGAMGDGTQPGDVDYTVSTTRFTTHGYRDHSGARKNLANAKLGVRLDDVSKLSLIFNSVDI-KADDPGGLTESEWKADPQQA-PRAEQYNTRKTIKQTQAGLRYERQLSTQDDISVMAYAGERETTQYQSIPLVAQLKPAQAGGVITLQRHYQGIDSRWTHRGELG-VPVTFTGGVNYENMSENRKGYNNFRLNNGTPEFGHKGDLRRDERNLMWNVDPYLQTQWQLTQKLSLDAGVRYSSVWFDSNDHYIAPGNGDDSGDASYHHWLPAGSLKYALTDAWNLYLAAGRGFETPTINELSYRADGQSGFNFDLKPSTNDTVEVGSKTRIG-NGL-LTAALFQTDTDDEIVVASSMGGRTTYKNAGKTRRQGAELALDQRFAGDWRVKASWTWLDATYRSN-V-CQ-G-----QNCD-GNRMPGIARNMGFASLGFIPDEGWYAGTDVRYMGDIMANDENTA-KAPSYTVVGLNTGYKFNYSQLTVDIFGRVDNLFDKEYIGSVIVNESNGRYYEPAPGRNYGVGINLAWRFE
>SUH57905.1
PLIRLHLSGIFMKIISVRQRLYPALLLPLTFSPV-LQAASAPN-E-QTMIVTATPQTVSELDTPAAVSVIEGEDMRLATPRVNLSESLTSVPGLQVQNRQNYAQDLQISIRGFGSRSAFGVRGIRLYVDGIPATMPDGQGQISNIDINSIQDVEVLRGPFSALYGNASGGVINVTTETGRQPPTLEASSYYGSYGSWRYGLKATGAMGDGTQPGDVDYTVSTTRFTTHGYRDHSGARKNLANAKLGVRLDDVSKLSLIFNSVDI-KADDPGGLTESEWKADPQQA-PRAEQYNTRKTIKQTQAGLRYERQLSAQDDISVMAYAGERETTQYQSIPLVAQLKPAQAGGVITLQRHYQGIDSRWTHRGELG-VPVTFTGGLNYENMSENRKGYNNFRLNNGTPEFGHKGDLRRDERNLMWNVDPYLQTQWQLTQKLSLDAGVRYSSVWFDSNDHYIAPGNGDDSGDASYHHWLPAGSLKYALTDAWNLYLAAGRGFETPTINELSYRADGQSGFNFDLKPSTNDTVEVGSKTRIG-NGL-LTAALFQTDTDDEIVVASSMGGRTTYKNAGKTRRQGAELALDQRFAGDWRVKASWTWLDATYRSN-V-CQ-G-----QNCD-GNRMPGIARNMGFASLGFIPDEGWYAGTGVRYMGDIMANDENTA-KAPSYTVVGLNTGYKFNYSQLTVDIFGRVDNLFDKEYIGSVIVNESNGRYYEPAPGRNYGVGINLAWQFE
>SUH70767.1
PLIRLHLSGIFMKIISIRQRLYPALLLPLTFSPV-LQAASTPN-E-QTMIVTATPQTVSELDTPAAVSVIEGEDMRLATPRVNLSESLTSVPGLQVQNRQNYAQDLQISIRGFGSRSAFGVRGIRLYVDGIPATMPDGQGQISNIDINSIQDVEVLRGPFSALYGNASGGVINVTTETGRQPPTLEASSYYGSYGSWRYGLKATGAMGDGTQPGDVDYTVSTTRFTTHGYRDHSGARKNLANAKLGVRLDDVSKLSLIFNSVDI-KADDPGGLTESEWKADPQQA-PRAEQYNTRKTIKQTQAGLRYERQLSAQDDISVMAYAGERETTQYQSIPLVAQLKPAQAGGVITLQRHYQGIDSRWTHRGELG-VPVTFTGGVNYENMSENRKGYNNFRLNNGTPEFGHKGDLRRDERNLMWNVDPYLQTQWQLTQKLSLDAGVRYSSVWFDSNDHYIAPGNGDDSGDASYHHWLPAGSLKYALTDAWNLYLAAGRGFETPTINELSYRADGQSGFNFDLKPSTNDTVEVGSKTRIG-NGL-LTAALFQTDTDDEIVVASSMGGRTTYKNAGKTRRQGAELSLDQRFAGDWRVKASWTWLDATYRSN-V-CQ-G-----QNCD-GNRMPGIARNMGFASLGFIPGEGWYAGTDVRYMGDIMANDENTA-KAPSYTVVGLNTGYKFNYSQLTVDIFGRVDNLFDKEYIGSVIVNESNGRYYEPAPGRNYGVGINLAWQFE
>SUH88359.1
PLIRLHLSGIFMKIISVRQRLYPALLLPLTFSPV-LQAASAPN-E-QTMIVTATPQTVSELDTPAAVSVIEGEDMRLATPRVNLSESLTSVPGLQVQNRQNYAQDLQISIRGFGSRSAFGVRGIRLYVDGIPATMPDGQGQISNIDINSIQDVEVLRGPFSALYGNASGGVINVTTETGRQPPTLEASSYYGSYGSWRYGLKATGAMGDGTQPGDVYYTVSTTRFTTHGYRDHSGARKNLANAKLGVRLDDVSKLSLIFNSVDI-KADDPGGLTESEWKADPQQA-PRAEQYNTRKTIKQTQAGLRYERQLSAQDDISVMAYAGERETTQYQSIPLVAQLKPAQAGGVITLQRHYQGIDSRWTHRGELG-VPVTFTGGVNYENMSENRKGYNNFRLNNGIPEFGHKGDLRRDERNLMWNVDPYLQTQWQLTQKLSLDAGVRYSSVWFDSNDHYIAPGNGDDSGDASYHHWLPAGSLKYALTDAWNLYLAAGRGFETPTINELSYRADGQSGFNFDLKPSTNDTVEVGSKTRIG-NGL-LTAALFQTDTDDEIVVASSMGGRTTYKNAGKTRRQGAELALDQRFAGDWRVKASWTWLDATYRSN-V-CQ-G-----QNCD-GNRMPGIARNMGFASLGFIPDEGWYAGTDVRYMGDIMANDENTA-KAPSYTVVGLNTGYKFNYSQLTVDIFGRVDNLFDKEYIGSVIVNESNGRYYEPAPGRNYGVGINLAWQFE
>SUI02669.1
PLIRLHLPGLFMKIISVRQRLYPALLFPLTFSPV-LQAASAPN-E-QTMIVTATPQTVSELDTPAAVSVIEGEDMRLATPRVNLSESLTSVPGLQVQNRQNYAQDLQISIRGFGSRSAFGVRGIRLYVDGIPATMPDGQGQISNIDINSIQDVEVLRGPFSALYGNASGGVINVTTETGRQPPTLEASSYYGSYGSWRYGLKATGAMGDGTQPGDVDYTVSTTRFTTHGYRNHSGAQKNLANAKLGVRLDDVSKLSLIFNSVDI-KADDPGGLTESEWKADPQQA-PRADQYNTRKTIKQTQAGLRYERQLSAQDDISVMAYAGERETTQYQSIPMVAQLKPAQAGGVITLQRHYQGIDSRWTHRGELG-VPITFTGGVNYENMSENRKGYNNFRLNNGTPEFGHKGDLRRDERNLMWNVDPYLQTQWQLTQKLSLDAGVRYSSVWFDSNDHYIAPGNGDDSGDASYHQWLPAGSLKYALTDAWNLYLAAGRGFETPTINELSYRADGQSGFNFDLKPSTNDTVEVGSKTRIG-NGL-LTAALFQTDTDDEIVVASSMGGRTTYKNAGKTRRQGAELALDQRFAGDWRVKASWTWLDATYRSN-V-CQ-G-----QNCD-GNRMPGIARNMAFASLGFIPDEGWYAGTDVRYMGDIMADDENTA-KAPSYTVVGLNTGYKFNYSQLTVDIFGRVDNLFDKEYIGSVIVNESNGRYYEPAPGRNYGVGINLAWRFE
>TAN06558.1
PQYRLPVRVAPCGLSLRRA-VLAFACVSVLAPAA--FAQ-PPK-QLPT-IVVATRIPEPAFDVPASINSVPVGSVDADTPGINASEYLRNVPGVMARDRQNYAQDEQISIRGFGSRATFGVRGVRLYTDGIPATMPDGQGQVSNFDFGGADRIEVLRGPFSALYGNSSGGVIQIFTADGSHPPELLADFGGGSYGAWKADFGARGT-Q-GG----FGYNLDLSDFNADGYRRHSQVERINGNAKFDWKVG-TRKLTVILNTVSLPQTQDPQGLTWAQYQADPRQAAPSALKFNTRKSVHQWQGGAVYTQQITPHQSVRAMVYYGQRGIQQFLSVPVGAQKSPTSSGGVVDLYTLYKGTDLRWTWSGDLAGRPFNLVAGMAYDDEAQHRNGYDNF-V--GN-VLGVTGALRRDEQDNVYDVDEYAQGTWKFAERWSLTLGARHSVVRFRSTDFYITSKNPDGSGTAAYGSTNPVAGLMFDATDHWHLYASYGTGFETPTFSEIGYRPDGETGLNFDLRPARSKNGEVGSKWSFAGGGN-LDVALFDANSRNEIAVLSSSGGRTIYQNVGASRRRGAEVGLQLPLGDAWRLNVAYTYLQAQFRNAFGDCG-GPS--GCKVPAGTRMPGVPRQWLHAGLDWGTVG-WHAGMSVDAVGAVSADDADTL-TAPGYATAGVNAGYAFDTRRYQVVPFVRIDNLFDRKYIGSVIVNQTGGASFEPAPGRTAWLGVKVTLRRF
>TCL98297.1
PTAYFCFNPYHMRVIHFAMILAGFIAGVTPAQAQ-KPETPQSI-ILNPISITATRSERSPEQIPSSITQITRTPQHNYQPGATLDEFARGTPGVFFQNQFNFTQDLRIAIRGFGARSPFGVRGIQMRVDGIPATLPDGQTQLDSIDPSLIERMDILRGPSASLYGNASGGMIDITTREAPPEKVVMPRQVFGQYGYLKSELFMGGR----N--GNFGYSLYGSHLQQDGWRSHSAMQNTFSQAKLNFQTSDNSDLMLVFREFYSPLSKDPGALTRAEVQADPRQASARNVQYNAGEEIRQEEMGIRFRQRPSAGKELSVTGHWLQRDFQSRQ--QF---FD----GGQVQFDRQVGGLMMQFVNDHILFNRPNRFLIGVDYGIQNDDRQRFNNN--------FGVRGALNLSQTERVQSTGPFFRNEWRVADKLDVVFGGRWDWLRYEVKDQFKI--DGNQSGSRTVSQASGTTGLVYHLTPQQQIYAHAASVFEAPTTTELINNPAGKGGFNPHLNAQTSLSNELGFRGNTA--GFQYDTAVFFIRTWNEITPEASSPGRAFFRNAGQSRRIGVETRLATEWKG-LRGEVSYTFSDFEFEKY-L-VN-D-----ANLK-GNIFPGIPRHRWEGLVRYAP-FGFFGQVHVQRVGEFFVNDINTA-ANPAYTLGQLLLGWEKKHRNIEGSVFFGVNNLFDAQYNANTRINAALGRYYEPGPPINVLGGVRMRIAVF
>TDI24080.1
ERTAVSNGQGRYEITNLAAGSYQRSALPFSAATVTVVAGGSADMSLTPLTVTVTRTGQDLAAVPSSIAIVQRDQIEYAQRRTSLDEALRGIPGLFVQNRRNYGLSGGIGLSIRAPQPRFGLRGLAIIQDGIPITTADGTTEPGNVDLGSVGRIEVIRGPSSVLYGNSAGGVINLTTTIDTSRPTITPDFQFGSNGYNRQQVRVEG--GNA---G-TQFMASVSRFEIDGFRQNSAAEITQANVVVRRVVSANTKIRGVFNLYNAPFAESSSFLNEADARADPVRGPARGIALARHEATTQGQGGLTVEHRFGGGHEFRATGWGMWRSLD---A-I-G----AFQ---NIELDRTGFGVRSEYLGGTQVGSVGVEWVAGLDVASQNDDRQEFAQVPPAVGE-D-ATNGALRVDQTEDVFSAGPFAQVSIAPNDRVQFTAGVRWDYYDFRAGDRKLD--DGDQSGTRTMSALSPSVGVTVAAAPNVNLFANVATAYETPTTVELSNTPTGEGGFNQDLDPQDLRSFEVGVRGLIE-SALRYEAAVYVSTVDNALVSFQNPLSQDFFSNAGKSSRDGVELLLEWVPNASFNTRFAYTYQDFVF-EE-FVLG-A-----SDFA-GNKEPGAPPHRIFVGFNYAAPFGLRSGATVRWVDEFFVRNDNMA-SNWAYTVVDLRFGYDTKWGDVDVRPFVGIDNLFDERYNSSAIVNAG-GRYYEPSPDREIYVGLTIGGGMR
>TDJ32879.1
TTENQVLEFMIRQMQAVPIRLLQILMLLCLGAPG-WAQEAKPD-ALDEIVVTATRMESSVRDVARSVSVVNKERIQKATQQLALDEALVGIPGLYMQNRYNFSGDLRIALRGFGARSSFGIRGIRIFVDGIPETLPDGQSGVDSIDLGSAQRIEVLRGPASSLYGNASGGVIAITSELGESEPLVEGKVAAGEFGFQQYGLKAAGK-L-GS----ADYLFNISRTELDGYRDHAKFRGTLLNGRLGIPFNENDHLLVALNFTDQPLAQDPGGINAAQAALDPSSARDRNIQFDAGETVEQQRLGFVYESKRSSGT-LTLRNHYVWRDFA--NRLP-------FASGGSVDLDRFFFGLGAQYSLGDSLPDGAG-LAFGIDYDRQDDDRQRFDNN---DG-----VLGSQTFDQNEQVVSTGIYVQGEYQLNDAWTVQAGLRYDELTYDINDRFLS--DGDDSGTLDFNELSPSLGVNVKFAAGV-LFASYSSSFETPTTTELANP-DASGGFNPSLRPQMADSFEIGYKGGRE-N-LFYEVSLFQIDLEDELIPEAAFPGRTFYSNAGRSDRKGLETAVSWKNGSGFGVNASFTWSDFKF-ES-FDDN-G-----NDFS-GNHLPGLPKQFAYLGFSYAPDNGFSGVLETVYSGDLYANNANSA-NVSSYAVTNLRFNIDIRSRKWLFRSYAGINNLFDESYNNNIRINAFGSRYFEPAPGRHIYVGLVVSYARP
>TDJ55876.1
SPESRNPTVEGHGLVVGKTTWLAGLALGLIAAAT-DAYGQVRDPELEPIVVTIAGTPSLILALPYAVSVGGDSSVTRAQPRLALGEIMTALPGVEVQNRYNYALGDRLSIRGFGARTQFGIRGVRVLVDGVPATMADGQTTLDHLDLGTVSRVETWRGPSSALYGNASGGVVRYRTGYPVTGPRQGFSAEGGTNGLRRLESRTAGRMG-RV--T---GELDVSLFSYDGYRAH--SAADKIFATARLGYEGRDRFRLVVTAVDL-EAQNPGSLSDSALAADPAAANPFNVVQQTGKDARQLQLGLTWTRQT-GAGSLEVTAWGLGRKLT--NPIP-VAVI---------DLDRTAAGARGQWDHAFRVGERQGRFLLGVEAAYQDDDRKNFANQ----Q----GVAGQLRLDQRERVGNLAPFVQLHLPLSSRLLLLGGVRYDWIRFQLDDH-FTTGDPDDSGSRTLSAWSPTLGVFFDLDPAVALYGNYSTAFETPTTTELINRPDGSGGLNPDLEPQEAESFEVGIKGRVA-GSVEYQVALYQANVTNELIPEVPSDGRTFFANAGSARHRGLEVGLDWRAARGLVVRGQYTYTDARFT-E-FAFR-G-----ESFD-GNRIPGVAPNRAEILVAYDAPGGWYLSASGRYVDAIPVDNANDA-TAAAYLIGDIRLGWHVPIGSTALSPFIGVSNVLDHAYVSAVTPNAFGGRYFEPGPGRALWLGLGWRFSRG
>TDR30007.1
HLVRHFLNWLFMKIISARQATLSLLWAPIVLAPAVAFAA---Q-E-QTMIVSATPQTVSELDTPAAISVVNGDDMRQAAPRINLSESLGSVPGLQIQNRQNYAQDLQLSMRGFGARSTFGVRGIRMYVDGIPATMPDGQGQTSNIDLSSIESVEVLRGPFSALYGNASGGVINIATQTGQQPPTIEASSYYGSYGTWRYGMKATGAMGDGTHAGDVDYTVSTTRFTTKGFRDHSGARKNLANAKLGVRIDDASKLTLIFNSVDM-KANDPGGLDYQEWRDNPRQS-PRGDQYNTRKTIKQTQAGMRYDRQLSEQDDLSVMAYAGEREMTQYQSIPYQPQLRPTHSGGVIDMQRHYQGIDTRWTHRGELL-VPVTITTGLNYENMREDRRGYENFVMRDGVADYGVKGDKRRDERNLMWNVDPYLQTSWQLTQKLSLDAGVRYSSVWFDSNDRYVQGANGDDSGEASYHKWLPAGSLKYSVTDAWNLYAAAGRGFETPTINELSYRSGNQSGLNFALKPSTNNTYEVGSKTRVG-NGL-LTAALFRTDTDDEIVVDASSGGRTSYKNAGKTRRQGVEVSLDQQFAENWKLKMAWTYLDATYRTN-V-CS-D-----ANCN-GNRMPGIARNMGYASFGWQPEEGWYAGSDIRYMSDIMADDENSA-KAPSYTLVGLNTGYKFNYGHWGMDVFGRIDNLFDKEYVGSVIVNESNGRYYEPAPGRNYGVGLSVSYRFE
>TQI83663.1
PFAGNSFQHYQNYLMNKKRPVLPATLLPICIGSA-LAAEQKD--S-DTLVVMAQPTGLTELGSPVSVSVIDGEALRNAAPQINLSENLGSVPGLQLQNRQNYAQDLQLSIRGFGSRSMFGVRGVRMYVDGIPATMPDGQGQTSNIDINSVERIEVLRGPYSALYGNASGGVINVDTITGTQPPTLEAGGYFGSDNTWRYAVKATGATGDGTQAGDVNYALSGTRFTTQGYRDHSAARKNLGNGKLGVRLDDVSTLTLMFNSVSI-DAGDPGGLTEAEWKANPRQA-PRADQFNTRKSLDQTQAGLRYQRQMSERDELTLTAYHGERHTTQYQSIPMGPQLNPTHAGGVIVLERKYQGIDTRWKHEDTLASLPVTLIGGLDYETMTERRQGFENFILRDGTVDYGEKGDQRRNEKNRIWNLDPYLQTSWQLTPHWTLDAGLRYSTVSFDSTDYYITPRNSDDSGSKRYHQWLPMGSLNYKINPAWNVYLSAGRGFETPTINELSYRPDGQTGLNIGLQPSTSDTVELGSKLRLG-NGL-VSAALFQTDTDNELVVAESSGGRTSYANAGKTRRRGLELALDQEFALDWRLHMAWTLLDATYRSD-M-CG-K-----AVCTAGNRLPGIARNMGYASLAFAPPEGWHAGAELRYMSDIQANDANSA-QAPSYTVAGVNAGYRFTWNRWALDVFSRVDNVFDRRYVGSVIVNEGNGRYFEPAPGRNWGGGATLSYRFE
>TVP81059.1
TFSKIAASTAPARTIYRMGLAGQTLLGLCLSAAA-EAAPAPVE-TLPTLTVEATRMERPLNDVPAAISRIDAASIQRGQRQLTLDESLQEVPGVFILNPDNFAQDTRIAIRGFGAQSDFGIRGIRLIVDGISATTPDGQGQVDGIDFGSADRIEVLRGPASALYGSASGGIIRIESESGPAIPFIETRLSGGEDGFFNAQFKAGGT-Q-GP----LNYLLSTSYLDFDGYRDNSEVRGSRINGKLEYSLSEDARLRLVFNLIDFSTQQDPGGLTRAEAKANPRQARQQNLDFDGGESVSQQRVGLTHLWDLSDAHSLESRIQYTHRDFS--NKLP-------FQNGGQVAFVRHFYGGGLLYRYTGERARF----SSGIDYDVQADARKNFDNL---NG-----QRGDLALDQDETVKSLGLFVSQAYQILENVELSGAVRYDRVSFDVDDAFLS--DGDDSGDIRFTEWSPMLGLSWSPCQAVTLYANVSTSFETPTTTELDNP--SGGGFNTGLQSQTAWNYEIGIKGERSLAALRYELTAFHIDIEDALVPEAAFPGRRFYRNAGESRRQGVEAALTTELGAGWSLGLSYTWSDFRY-RE-FEQG-G-----QDFS-GKHIPGIPEHYGALRLDYAHPGGFFAGWRTRLVGSFYADDANNE-RIEAYSVSDLRFGYTHTAGSWTIEPYLAVNNILDESYFGNIRINARGGRHFEPAPERSLFGGIRVRYDFR
>TVQ49844.1
WNIVAPPRPPGPRARLLSLAAAVGVALAAAPAAE-TFADDPAE-L-EQLEVTAQRLPRDLLETPAALSVVDALDAGQGRQHLQLDESLNRVPGVYLQNRYNFAQNVRLSVRGFGARAPFGIRGVRVLVDEIPETTPDGQSQVDMIDLLSVQRIEVLRGPNSALYGNATGGVVNIATASGATAPGLALSAMTGSYGFRRGAAQAGGV--QG----PWDWHVSAWQMDYDGYRQQSRARKSLLRSKVSYDFSDRNRLTGVFTYLDAPTSQDPGGLTADQVAADRRQPNLFSARFDAGQEVEQWRLGLVWDSTLAHGGQLRTRAFYTQRDFV--QQLP----F-P---GSIVGFDREFYGTGVQYTHDVTVGGRRLSYTAGLDAEQQRDDRDRF-RR---E-F-D-ASFGPRVLDQVERAGFIAAYTQGDLALTERLTATAGARFDRIRFRIDDRFQA--EGDLSGRRNFSETSVTGGLSYALAPSHQVYAVAATAFETPTFTEFANP-TG-AGFNPDLAPQEATSVELGLRGR-Q-SRLQYEAAVHLTRVRNELTPFQLEGSRIFFRNAGRTRRNGAELGLRWQATDTLSLAGSYTWSDFDYR-R-F-ED-A----QGRFD-GNRLPGIPRQTLFGELAWRDDQGRFAIVDVFSAGSVYTDNANLT-EVGGYAVINLRAGLNSAWHGWEVETFVALNNATDREIFSNIRINDANGRFYEPAPGRNWFAGISVRPPLG
>TWG89414.1
APAPMRARRPALPLRLRACALAVALALPALAAAE--DAA-DAV-TLDRLQVTARLRDVPAFEVPASVTTIALDGDAAG-QGVALAEALAGVPGLAARERQNFAQDTQLSIRGFGARSTFGVRGLRLYADGIPATMPDGQGQVSHVVMAGAERIEVMRGPFSALHGNSSGGVVQVTSAEGQAPARGHLQASIGRDDARALTASLRGA-G-DV----LGYALAASRFQTDGWRDHSAAGRSWLNLKLHAGLP-GDRLVLVGNHFDAPDALDPLGLDWDQLQADPRQATGVAHQFDTRKSARQDQLGLRWEQPLG-GHALKAMAYAGQRDIEQFLAIPAGAQANPLHSGGVIDLDNDYGGLDLRWRWGGSLAGRTVEFTAGANADRQRQRRRGYENF-V--GE-VLGVRGALRRDERNRVDNRDVYAQAWWQLSGRWSLLAGARRSQVRFDSRDGYVTATNPDDSGRVDYARTTPVLGLSFAPTGHLRLYASAGRGFETPTFNELGYRADGGAGLAFDLAPATSRNLELGAKWRNGAGAQ-VEAALFRVDTRDELAVARNVGGRSSYRNVGRSRREGAELSAALPLATDWSLELAWTWLDARFRDAFPVCT-GAGCDSVRVPAGSPIPGTTRQQGHARLRWQPRA-WSFALEASGNASTAVSDTGAR-EAPGHVLAHLEAARTWTTAHGRLRGFARVDNLFDRDWVGSVIVNEGNGRYYEPGPGRGLLLGLRWDWSAG
>TXI30533.1
TAISCSGCFSCMRVIHFLMILAGCTAMALPAWAQ-ESKTTQSV-ILNPINITATRSERSPEQIPNSVTQITRYPQQNFQPGATLDEFARGTPGVFFQNQFNFTQDLRIAIRGFGARSPFGVRGIQMRVDGIPATLPDGQAQLDSIDPSLIERMDILRGPSASLYGNASGGMIDITTREAPPEKVIMPRQVFGQYGYLKSELFMGGR----Q--GNFGYSLYGSHLQQDGWRDHSAMQNTFSQAKLNFQTSADSDLMLVFREFYSPLSKDPGALTRAEVQADPRQASARNVQYNAGEEIRQEEMGIRFRQRPSAGKEFSVTGHWLQRDFQSRQ--QF---FD----GGQVQFDRQVGGLMMQFVNDHILFNRPNRFLIGVDYGIQNDDRQRFNNN--------FGARGALNLSQTERVQSTGPFFRNEWRVADKLDVVFGGRWDWLRYEVKDQFKS--DGNQSGARTVSQASGTAGLVYHVTSQQQIYAHTASVLEAPTTTELINNPAGKGGFNPNLNAQTSLSNELGFRGNTA--GFQYDTAVFFIRTWNEITPEASSPGRAFFRNAGQSRRIGVETRLATEWKG-LRGEVSYTFSDFEFEKY-T-AN-D-----TNLK-GNIFPGIPRHRWEGLLRYAP-LGFFGQLHVHRVGEFFVNDTNSA-TNPAYTLGQLLTGWELRRNNFESSIFFGINNLFDAQYNANTRINAALGRYYEPGPPLNVFGGVRVRIVVF
>VEA03056.1
PLIRLHLPGIFMKIISVRQRLYPALLFPLTFSPV-LQAASAPN-E-QTMIVTATPQTVSELDTPAAVSVIEGEDMRLATPRVNLSESLTSVPGLQVQNRQNYAQDLQISIRGFGSRSAFGVRGIRLYVDGIPATMPDGQGQISNIDINSIQDIEVLRGPFSALYGNASGGVINVTTETGRQPPTLEASSYYGSYGSWRYGLKATGAMGDGTQPGDVDYTVSTTRFTTHGYRDHSGARKNLANAKLGVRLDDASKLSLIFNSVDI-KADDPGGLTESEWKADPQQA-PRAEQYNTRKTIKQTQAGLRYERQLSAQDDISVMAYAGERETTQYQSIPMVAQLKPAQAGGVITLQRHYQGIDSRWTHRGELG-VPVTFTGGLNYENMSENRKGYNNFRLNNGTPEFGHKGDLRRDERNLMWNVDPYLQTQWQLTQKLSLDAGVRYSSVWFDSNDHYIAPGNGDDSGDASYHQWLPAGSLKYALTDAWNLYLAAGRGFETPTINELSYRADGQSGFNFDLKPSTNDTVEVGSKTRIG-NGL-LTAALFQTDTDDEIVVASSMGGRTTYKNAGKTRRQGAELALDQRFAGDWRVKASWTWLDATYRSN-V-CQ-G-----QNCD-GNRMPGIARNMGFASLGFIPDEGWYAGTDVRYMGDIMADDENTA-KAPSYTVVGLNSGYKFNYSQLTVDIFGRVDNLFDKEYVGSVIVNESNGRYYEPAPGRNYGVGINLAWRFE
>VEA12224.1
PLIRLHLSGIFMKIISVRQRLYPALLLSMTFSPV-LQAASAPN-E-QTMIVTATPQTVSELDTPAAVSVIEGEDMRLATPRVNLSESLTSVPGLQVQNRQNYAQDLQISIRGFGSRSAFGVRGIRLYVDGIPATMPDGQGQISNIDINSIQDVEVLRGPFSALYGNASGGVINVTTETGRQPPTLEASSYYGSYGSWRYGLKATGAMGDGTQPGDVDYTVSTTRFTTHGYRDHSGARKNLANAKLGVRLDDVSKLSLIFNSVDI-KADDPGGLTESEWKADPQQA-PRAEQYNTRKTIKQTQAGLRYERQLSAQDDISVMAYAGERETTQYQSIPLVAQLKPAQAGGVITLQRHYQGIDSRWTHRGELG-VPVTFTGGLNYENMSENRKGYNNFRLNNGTPEFGHKGDLRRDERNLMWNVDPYLQTQWQLTQKLSLDAGVRYSSVWFDSNDHYIAPGNGDDSGDASYHHWLPAGSLKYALTDAWNLYLAAGRGFETPTINELSYRADGQSGFNFDLKPSTNDTVEVGSKTRIG-NGL-LTAALFQTDTDDEIVVASSMGGRTTYKNAGKTRRQGAELSLDQRFAGDWRVKASWTWLDATYRSN-V-CQ-G-----QNCD-GNRMPGIARNMGFASLGFIPDEGWYAGTDVRYMGDIMANDENTA-KAPSYTVVGLNTGYKFNYSQLTVDIFGRVDNLFDKEYIGSVIVNESNGRYYEPAPGRNYGVGINLAWQFE
>VEA22479.1
PLIRLHLSGIFMKIISVRQRLYPALLLPLTFSPV-LQAASAPN-E-QTMIVTATPQTVSELDTPAAVSVIEGEDMRLATPRVNLSESLTSVPGLQVQNRQNYAQDLQISIRGFGSRSAFGVRGIRLYVDGIPATMPDGQGQISNIDINSIQDVEVLRGPFSALYGNASGGVINVTTETGRQPPTLEASSYYGSYGSWRYGLKATGAMGDGTQPGDVDYTVSTTRFTTHGYRDHSGARKNLANAKLGVRLDDVSKLSLIFNSVDI-KADDPGGLTESEWKADPQQA-PRAEQYNTRKTIKQTQAGLRYERQLSAQDDISVMAYAGERETTQYQSIPLVAQLKPAQAGGVITLQRHYQGIDSRWTHRGELG-VPVTFTGGVNYENMSENRKGYNNFRLNNGTPEFGHKGDLRRDERNLMWNVDPYLQTQWQLTQKLSLDAGVRYSSVWFDSNDHYIVPGNGDDSGDASYHHWLPAGSLKYALTDAWNLYLAAGRGFETPTINELSYRADGQSGFNFDLKPSTNDTVEVGSKTRIG-NGL-LTAALFQTDTDDEIVVASSMGGRTTYKNAGKTRRQGAELALDQRFAGDWRVKASWTWLDATYRSN-V-CQ-G-----QNCD-GNRMPGIARNMGFASLGFIPDEGWYAGTDVRYMGDIMANDENTA-KAPSYTVVGLNTGYKFNYSQLTVDIFGRVDNLFDKEYIGSVIVNESNGRYYEPAPGRNYGVGINLAWQFE
>VEA25737.1
PLIRLQLSGIFMKIISVRQRLYPALLLPLTFSPV-LQAASASN-E-QTMIVTATPQTVSELDTPAAVSVIEGEDMRLATPRVNLSETLTSVPGLQVQNRQNYAQDLQISIRGFGSRSAFGVRGIRLYVDGIPATMPDGQGQISNIDINSIQDVEVLRGPFSALYGNASGGVINVTTETGRQPPTLEASSYYGSYGSWRYGLKATGAMGDGTQPGDVDYTVSTTRFTTHGYRDHSGARKNLANAKLGVRLDEVSKLSLIFNSVDI-KADDPGGLTESEWKADPQQA-PRAEQYNTRKTIKQTQAGLRYERQLSAQDDISVMAYAGERETTQYQSIPLVAQLKPAQAGGVITLQRHYQGIDSRWTHRGELG-VPVTFTGGLNYENMSENRKGYNNFRLNNGTPEFGHKGDLRRDERNLMWNVDPYLQTQWQLTQKLSLDAGVRYSSVWFDSNDHYIAPGNGDDSGDASYHHWLPAGSLKYALTDAWNLYLAAGRGFETPTINELSYRADGQSGFNFDLKPSTNDTVEVGSKTRIG-NGL-LTAALFQTDTDDEIVVASSMGGRTTYKNAGKTRRQGAELALDQRFAGDWRVKASWTWLDATYRSN-V-CQ-G-----QNCD-GNRMPGIARNMGFASLGFIPDEGWYAGTDVRYMGDIMANDENTA-KAPSYTVVGLNTGYKFNYSQLTVDIFGRVDNLFDKEYIGSVIVNESNGRYYEPAPGRNYGVGINLAWQFE
>VEA34438.1
PLIRLHLSGIFMKIISIRQRLYPALLLPLTFSPV-LQAASTPN-E-QTMIVTATPQTVSELDTPAAVSVIEGEDMRLATPRVNLSESLTSVPGLQVQNRQNYAQDLQISIRGFGSRSAFGVRGIRLYVDGIPATMPDGQGQISNIDINSIQDVEVLRGPFSALYGNASGGVINVTTETGKQPPTLEASSYYGSYGSWRYGLKATGAMGDGTQPGDVDYTVSTTRFTTHGYRDHSGARKNLANAKLGVRLDDVSKLSLIFNSVDI-KADDPGGLTESEWKADPQQA-PRAEQYNTRKTIKQTQAGLRYERQLSAQDDISVMAYAGERETTQYQSIPLVAQLKPAQAGGVITLQRHYQGIDSRWTHRGELG-VPVTFTGGLNYENMSENRKGYNNFRLNNGTPEFGHKGDLRRDERNLMWNVDPYLQTQWQLTQKLSLDAGVRYSSVWFDSNDHYIAPGNGDDSGDASYHHWLPAGSLKYALTDAWNLYLAAGRGFETPTINELSYRADGQSGFNFDLKPSTNDTVEVGSKTRIG-NGL-LTAALFQTDTDDEIVVASSMGGRTTYKNAGKTRRQGAELALDQRFAGDWRVKASWTWLDATYRSN-V-CQ-G-----QNCD-GNRMPGIARNMGFASLGFIPDEGWYAGTDVRYMGDIMANDENTA-KAPSYTVVGLNTGYKFNYSQLTVDIFGRVDNLFDKEYIGSVIVNESNGRYYEPAPGRNYGVGLIWHGNLN
>VEA39549.1
PLIRLHLSGIFMKIISVRQRLYPALLLPLTFSPV-LQAASAPN-E-QTMIVTATPQTVSELDTPAAVSVIEGEDMRLATPRVNLSESLTSVPGLQVQNRQNYAQDLQISIRGFGSRSAFGVRGIRLYVDGIPATMPDGQGQISNIDINSIQDVEVLRGPFSALYGNASGGVINVTTETGRQPPTLEASSYYGSYGSWRYGLKATGAMGDGTQPGDVDYTVSTTRFTTHGYRDHSGARKNLANAKLGVRLDEASKLSLIFNSVDI-KADDPGGLTESEWKADPQQA-PRAEQYNTRKTIKQTQAGLRYERQLSAQDDISVMAYAGERETTQYQSIPLVAQLKPAQAGGVITLQRHYQGIDSRWTHRGELG-VPVTFTGGLNYENMSENRKGYNNFRLNNGTPEFGHKGDLRRDERNLMWNVDPYLQTQWQLTQKLSLDAGVRYSSVWFDSNDHYIAPGNGDDSGDASYHHWLPAGSLKYALTDAWNLYLAAGRGFETPTINELSYRADGQSGFNFDLKPSTNDTVEVGSKTRIG-NGL-LTAALFQTDTDDEIVVASSMGGRTTYKNAGKTRRQGAELSLDQRFAGDWRVKASWTWLDATYRSN-V-CQ-G-----QNCD-GNRMPGIARNMGFASLGFIPDEGWYAGTDVRYMGDIMANDENTA-KAPSYTVVGLNTGYKFNYSQLTVDIFGRVDNLFDKEYIGSVIVNESNGRYYEPAPGRNYGVGINLAWQFE
>VEA47166.1
PLIRLHLPGIFMKIISVRQRLYPAFLFPLAFSPV-LQAADTPN-E-QTMIVTATPQTVSELDTPAAVSVVEGEDMRLATPRVNLSESLTSVPGLQVQNRQNYAQDLQISIRGFGSRSAFGVRGIRLYVDGIPATMPDGQGQISNIDINSIQNVEVLRGPFSALYGNASGGVINVTTETGKQPPTLEASSYYSSYGSWRYGLKATGAMGDGTQPGDVDYTVSTTRFTTHGYRAHSGARKNLANAKLGVRLDDASKLSLSFNSVDI-KADDPGGLTESEWKADPQQA-PRAEQYNTRKTVKQTQAGLRYERQLSPQDDISVMAYAGERETTQYQSIPMAAQLKPAQAGGVITLQRHYQGIDSRWTHRGKLG-VPVTFTTGLNYENMSENRKGYNNFRFNNGLPEFGHKGDLRRDERNLMWNVDPYLQTQWQLTQKFSLDAGVRYSSVWFDSNDHYVASGNGDDSGDASYHQWLPAGSLKYALTDAWNLYLAAGRGFETPTINEISYRADGQSGFNFDLKPSTNDTVEVGSKTRIG-NGL-LTAALFQTDTDDEIVVASSMGGRTTYKNAGKTRRQGAELALDQRLAGGWRMKASWTWLDATYRSN-V-CQ-G-----QNCN-GNRMPGIARNMGFASLGFVPDEGWYAGTDVRYMGDIMADDKNTA-KAPSYTVVGLNTGYKLNYSQLTIDIFGRVDNLFDKEYIGSVIVNESNGRYYEPAPGRNYGVGINLAWRFE
>VEA55413.1
PLIRLHLSGIFMKIISVRQRLYPALLLPLTFSPV-LQAASAPN-E-QTMIVTATPQTVSELDTPAAVSVIEGEDMRLATPRVNLSESLTSVPGLQVQNRQNYAQDLQISIRGFGSRSAFGVRGIRLYVDGIPATMPDGQGQISNIDINSIQNVEVLRGPFSALYGNASGGVINVTTETGRQPPTLEASSYYGSYGSWRYGLKATGAMGDGTQPGDVDYTVSTTRFTTHGYRDHSGARKNLANAKLGVRLDDVSKLSLIFNSVDI-KADDPGGLTESEWKADPQQA-PRAEQYNTRKTIKQTQAGLRYERQLSAQDDISVMAYAGERETTQYQSIPLVAQLKPAQAGGVITLQRHYQGIDSRWTHRGELG-VPVTFTGGLNYENMSENRKGYNNFRLNNGTPEFGHKGDLRRDERNLMWNVDPYLQTQWQLTQKLSLDAGVRYSSVWFDSNDHYIAPGNGDDSGDASYHHWLPAGSLKYALTDVWNLYLAAGRGFETPTINELSYRADGQSGFNFDLKPSTNDTVEVGSKTRIG-NGL-LTAALFQTDTDDEIVVASSMGGRTTYKNAGKTRRQGAELALDQRFAGDWRVKASWTWLDATYRSN-V-CQ-G-----QNCD-GNRMPGIARNMGFASLGFIPDEGWYAGTDVRYMGDIMANDENTA-KAPSYTVVGLNTGYKFNYSQLTVDIFGRVDNLFDKEYIGSVIVNESNGRYYEPAPGRNYGVGINLAWQFE
>VEA77042.1
PLIRLHLPGIFMKIISVRQRLYPALLFPLTFSPV-LQAASAPN-E-QTMIVTATPQTVSELDTPAAVSVIEGEDMRLARPRVNLSESLTSVPGLQMQNRQNYAQDLQISIRGFGSRSAFGVRGIRLYVDGIPATMPDGQGQISNIDINSIQDVEVLRGPFSALYGNASGGVINVTTETGRQPPTLEASSYYGSYGSWRYGLKATGAMGDGTQPGDVDYTVSTTRFTTHGYRDHSGARKNLANAKLGVRLDDASKLSLIFNSVDI-KADDPGGLTESEWKADPQQA-PRAEQYNTRKTIKQTQAGLRYERQLSAQDDISVMAYAGERETTQYQSIPLVAQLKPTQAGGVITLQRHYQGIDSRWTHRGELG-VPVTFTGGLNYENMSENRKGYNNFRLNNGTPEFGHKGDLRRDERNLMWNVDPYLQTQWQLTQKLSLDAGVRYSSVWFDSNDHYIAPGNGDDSGDASYHQWLPAGSLKYALTDAWNLYLAAGRGFETPTINELSYRADGQSGFNFDLKPSTNDTVEVGSKTRIG-NGL-LTAALFQTDTDDEIVVASSMGGRTTYKNAGKTRRQGAELALDQRFAGDWRVKASWTWLDATYRSN-V-CQ-G-----QNCD-GNRMPGIARNMGFASLGFIPDEGWYAGTDVRYMGDIMVDDENTA-KAPSYTVVGLNTGYKFNYSQLTVDIFGRIDNLFDKEYIGSVIVNESNGRYYEPAPGRNYGVGINLAWRFE
>VEA87038.1
PLIRLHLSGIFMKIISVRQRLYPALLLPLTFSPV-LQAASAPN-E-QTMIVTATPQTVSELDTPAAVSVIEGEDMRLATPRVNLSESLTSVPGLQVQNRQNYAQDLQISIRGFGSRSAFGVRGIRLYVDGIPATMPDGQGQISNIDINSIQDVEVLRGPFSALYGNASGGVINVTTETGRQPPTLEASSYYGSYGSWRYGLKATGAMGDGTQPGDVDYTVSTTRFTTHGYRDHSGARKNLANAKLGVRLDDVSKLSLIFNSVDI-KADDPGGLTESEWKADPQQA-PRAEQYNTRKTIKQTQAGLRYERQLSAQDDISVMAYAGERETTQYQSIPLVAQLKPAQAGGVITLQRHYQGIDSRWTHRGELG-VPVTFTGGLNYENMSENRKGYNNFRLNNGTPEFGHKGDLRRDERNLMWNVDPYLQTQWRLTQKLSLDAGVRYSSVWFDSNDHYIAPGNGDDSGDASYHHWLPAGSLKYALTDAWNLYLAAGRGFETPTINELSYRADGQSGFNFDLKPSTNDTVEVGSKTRIG-NGL-LTAALFQTDTDDEIVVASSMGGRTTYKNAGKTRRQGAELALDQRFAGDWRVKASWTWLDATYRSN-V-CQ-G-----QNCD-GNRMPGIARNMGFASLGFIPDEGWYAGTDVRYMGDIMANDENTA-KAPSYTVVGLNTGYKFNYSQLTVDIFGRVDNLFDKEYIGSVIVNESNGRYYEPAPGRNYGVGINLAWQFE
>VEA92765.1
PLIRLQLPGIFMKIISVRQRLYPALLFPLTFSPF-LQAANAPN-E-QTMIVTATPQTVSELDTPAAVSVIEGEDMRLATSRVNLSESLTSVPGLQVQNRQNYAQDLQISIRGFGSRSAFGVRGIRLYVDGIPATMPDGQGQISNIDINSIQDVEVLRGPFSALYGNASGGVINVTTETGRQPPAFEASSYYGSYGSWRYGLKATGAMGDGTQPGDVDYTVSTTRFTTHGYRDHSGARKNLANAKLGVRLDDASKLSLIFNRVDI-KADDPGGLTESEWKTDPQQA-PRAEQYNTRKTIKQTQAGLRYERQLSAQDDISVMAYAGERETTQYQSIPLVAQLKSAQAGGVITLQRHYQGIDSRWTHRGELG-VPVTFTGGLNYENMSENRKGYNNFRLNNGTPEFGHKGDLRRDERNLMWNVDPYLQTQWQLTQKLSLDAGVRYSSVWFDSNDHYIAPGNGDDSGDASYHQWLPAGSLKYALTDAWNLYLAAGRGFETPTINELSYRADGQSGFNFDLKPSTNDTVEVGSKTRIG-NGL-LTAALFQTDTDDEIVVASSMGGRTTYKNAGKTRRQGAELALDQRFAGDWRVKASWTWLDATYRSN-V-CQ-G-----QNCD-GNRMPGIARNMGFASLGFIPDEGWYAGTDVRYMGDIMADDENTA-KAPSYTVVGLNTGYKFNYSQLTVDIFGRIDNLFDKEYVGSVIVNESNGRYYEPAPGRNYGVGINLAWRFE
>VEB46383.1
PLIRLHLSGIFMKIISVRQRLYPALLLPLTFSPV-LQAASASN-E-QTMIVTATPQTVSELDTPAAVSVIEGEDMRLATPRVNLSESLTSVPGLQVQNRQNYAQDLQISIRGFGSRSAFGVRGIRLYVDGIPATMPDGQGQISNIDINSIQNVEVLRGPFSALYGNASGGVINVTTETGRQPPTLEASSYYGSYGSWRYGLKVTGAMGDGTQPGDVDYTVSTTRFTTHGYRDHSGARKNLANAKLGVRLDDVSKLSLIFNSVDI-KADDPGGLTESEWKADPQQA-PRAEQYNTRKTIKQTQAGLRYERQLSAQDDISVMAYAGERETTQYQSIPLVAQLKPAQAGGVITLQRHYQGIDSRWTHRGELG-VPVTFTGGVNYENMSENRKGYNNFRLNNGTPEFGHKGDLRRDERNLMWNVDPYLQTQWQLTQKLSLDAGVRYSSVWFDSNDHYIAPGNGDDSGDASYHHWLPAGSLKYALTDAWNLYLAAGRGFETPTINELSYRADGQSGFNFDLKPSTNDTVEVGSKTRIG-NGL-LTAALFQTDTDDEIVVASSMGGRTTYKNAGKTRRQGAELALDQRFAGDWRVKASWTWLDATYRSN-V-CQ-G-----QNCD-GNRMPGIARNMGFASLGFIPDEGWYAGTDVRYMGDIMANDENTA-KAPSYTVVGLNTGYKFNYSQLTVDIFGRVDNLFDKEYIGSVIVNESNGRYYEPAPGRNYGVGINLAWQFE
>VFS06405.1
PLIRLQLPGIFMKIISVRQRFYPALLFPLTFSPF-LQAASAPN-E-QTMIVTATPQTVSELDTPAAVSVIEGEDMRLATPRVNLSESLTSVPGLQVQNRQNYAQDLQISIRGFGSRSAFGVRGIRLYVDGIPATMPDGQGQISNIDINSIQDVEVLRGPFSALYGNASGGVINVTTETGRQPPALEASSYYGSYGSWRYGLKATGAMGDGTQPGDVDYTVSTTRFTTHGYRDHSGARKNLANAKLGVRLDDASKLSLIFNRVDI-KADDPGGLTESEWKTDPQQA-PRAEQYNTRKTIKQTQAGLRYERQLSAQDDISVMAYAGERETTQYQSIPLVAQLKPAQAGGVITLQRHYQGIDSRWTHRGELG-VPVTFTGGLNYENMSENRKGYNNFRLNNGTPEFGHKGDLRRDERNLMWNVDPYLQTQWQLTQKLSLDAGVRYSSVWFDSNDHYIAPGNGDDSGDASYHQWLPAGSLKYALTDAWNLYLAAGRGFETPTINELSYRADGQSGFNFDLKPSTNDTVEVGSKTRIG-NGL-LTAALFQTDTDDEIVVASSMGGRTTYKNAGKTRRQGAELALDQRFAGDWRVKASWTWLDATYRSN-V-CQ-G-----QNCD-GNRMPGIARNMGFASLGFIPDEGWYAGTDVRYMGDIMADDENTA-KAPSYTVVGLNTGYKFNYSQLTVDIFGRIDNLFDKEYVGSVIVNESNGRYYEPAPGRNYGVGINLAWRFE
>WP_013929671.1
MPLTLSLFTSQLRFFRPFHSKLCVIAGLLSLTGV-AQKKDSRTLSLSPVTVTTTRLETNEKRLPAALTVLDGSRIQIGQPQLSLFESLGGVAGLFAQNPDNFNQDLRISIRGFGARAAFGIRGIRLVVDGIPESTPDGQADVDNLDMGAMRRLEVMRGPSSGLYGNAAGGVISLQTDNADDMPAVEGQATVGSYGFKSFRVKTGGQK--GK----FQYVFIGTHNQSDGYRGNSRMESSIFNLKLRYDFDSLTRLSVLANYGISPEADDPGGLTLAQVKENRRQAHPNNLRFLATESVNQGRIGIIFEKRMG-KSLIFARVFGTKRDFANYLAF----Q-----AAGAGTINRAFAGASWQYQYTQHFGELLYRFRLGVDYETQADTRRRFDNL-------T-GVRGKLTFDQVESFKNIAAYITQELSS-RKFTLLTGLRSDAIRMKAEDAFLT--DGDQSGKRQYSRLNPTLGVSYELSSTVNLYTNLGTSFETPTLSELSNNPSGTGGLNPELKPQRATNYEIGAKTYFN-PRIRVDVALFNINVEDELVPQTGQAGRVFFRNAGSSRRQGIELSFNTILAKGLSLFTNYTYSDFTYRNK-T-TA-G------EFN-GNTLPGIPKHAAQAELRYFRPSGLFVIAQVRHASDLYADDANTV-TANSYTNLNMRIGGTFRFGQVGIEPFIGVNNLLNTVYFQNVQINAANGRFFEPAQGQFWFGGAKVNLQKK
>WP_067064584.1
SQGPPSEVAPTAARGQPVVIANRRQADSPSATPPDTPPHTLSG-TLPAVVVSGSVAGRRLDDAPYAASVIDADTLRGAGPRINLSEALNRVPGLTANNRQNYAQDLQLSTRGFGARAPFGVRGLRLYTDGIPATMPDGQGQVTHMDLASAARIEVLRGPFSALYGNSSGGVIAMVSAPVRER-FAAVDLDAGSAGLRQTRLSIGSPLG-G---G-WEAQAGVSHLALDGFRPHSAARRALANGRLAWAGER-DQVLVLMNSIDQ-RAQDPLGLTAAQLAANPDQTAAQAEQFDTRKNARQTQLGARWSHRFDAPSDTAITAYAGRRAVTQWQSITVAAQTPVGSGGGVVDFHRRYDGVDARAIWRL--G--EATLATGVNLERQRDDRQGHENF-IGSGAAQLGVTGALRRDEDNEAVTREAYAQLEAPITETLSASAGVRAGRVTLSAQDRFLS--NGDDSGAARYRYATPALGLGWKAAPGWLLHAAVGRGFESPTLNELAYRADGQGGFNAALKPQKSTQQELGLKWRGGRA-IELDATVFHIDTRDEIGVLTNSGGRSSFQNVGRTRRGGIELAGAWAFAPRWRTQVALGTLKASYRDGFLTCT-ATPCAAASVPAGNRIAGTHAGSAYAELAWRPDEVAELAVEWRGVKRTAVNDLNSE-WAAGYGVLNLRARHAWRFG-MRAELSARFDNVADRRYAGSVIVNDGNGRFYEPAPGRSFWLGLSLRAADG
>WP_067272417.1
CAGAVL-----------------GLIWAPAFGQAQQPPTPGAQ-ALPTVVVSGSVAERRLDEAPYAASVIDADTLRGAGPMVNLSEALSRVPGLTANNRQNYAQDLQLSSRGFGARAPFGVRGLRLYTDGIPATMPDGQGQVTHFDLASAARVEVLRGPFSALYGNSSGGVIALVSAPVRER-FAELDLDAGSAGLRQARLTAGTPFG-D---G-WEAQGGVSRMETDGTRPHSAARRTLANGRLAWTGAR-DQVLLLVNDIDQ-RAQDPLGLTAAQFAADPDQTASQAEQFNTRKNASQTQLGARWRHRFDGVSDSVLTAYGGHRSVTQWQSIAVGAQTPAGSGGGVVDFSRRYDGVDARLLWRL--G--PATLVTGVNLERQKDDRQGYENF-LGTGASQLGVTGALRRDEENEAVTREAYAQAELPLTTTLSASAGVRAGRVTLSARDRFLG--NGDDSGSLRYDYANPAVGLGWKVAPSLLLHAALGRGFESPTLNELAYRADGQGGFNTALRPQKSLQQELGAKWRAG-A-VELDATAFHVATRDEIGVLSNSGGRSSYQNVGRTRRSGVELSGAWDLAPRWRAQMALGTLKARYRDGFLTCT-GTPCPTANVSAGNRIAGTNGGSAYAELAWRPFEAAELAVEWRGVKRTAVNDINSE-AAAGYGVLNLRARRGWNFG-MRAELIARVDNAADRRYVGSVIVNDGNGRFYEPAPGRSFWLGLSLRAASP
>WP_082368172.1
ANARPPWARRAIAVAAAAPVAGLLGLAAPGARAQ-APAADPVT-ELEPVVVTARRAREASFDAPAAISAIGRDAIEAGGLQVNLSESLVRVPGITVLNRQNYAQDLQLSIRGFGSRSTFGIRGVRLIVDGIPATMPDGQGQVSTVALASAGRVEVLRGPLAQLYGNAAGGVVQVFTEADATRPTVSFSAGAGRYHQGRVGLKFSTTTG-GQ-----GITVDASHFETDGYREHSAAQRGQLNARWQAELSRDTSVSVVLNALDQPVSQDPLGLTRAQFEADPRQAVAVAFQQDARKTVRQSQVGTVVEHRLAADSVITARLYGGQRALDNALSVPPAAQAAATSAGGIVAFDRTYSGLGLQWAHRVPLGEARLNLVGGVEYDRAREDRRGYLNN---GGV-----QGALKRSELNRVDNRDAFAQARLDFATAWSATLGVRRSEVAFRTDDRYIVAGNPDDSGRLSYQATNPVIGLSWRATPALNLYANAGRGFETPTFTELAYRNGG-TGLNTALQASRSTHSELGAKWRLDATQR-VDLALFDIRTRDEIVVDTNVGGRSTFKNAGRTRRTGLELGWVGQLGAGWRATLSLTQLRARFDEA-FVSGSG---AAVTVPAGSRLAGAPERSAYAELAWQPRGGFNAAAELVHVGRIVVNDVNDD-AAAAATVVNLRAGFAQQWGAWRFTQLLRLDNAGDRRYAGSVIVNEGNRRYFEPALPRNALVALSAQRRFD
>WP_082576306.1
PVSASVWAPPYAPPQRLAIACALALGATTAPAWA-QQADSEAR-TLDTVEVVAPRRPLST--FPGAVTAIDGDTLRAGQRQVNLSEALARVPGISVLDRQNYAQDLQIQSRGFGARSTFGIRGIRLVVDGIPASAADGQGQAANFPLDALDRIEVLRGPLALQYGNAAGGAIVAATDLE-RLRGASLQAWGGDHGSARASAVADAVSDDGR----WRGRVGASYFQTDGERAHAAAQRSQFDAVAEWAPREGERVRLVLNSLSQPDTQDPLGLDRAGLRADAHGTDAVASLFDTRKRIENRQAGLRWQRDYAPGREVWIGGYRIERDVLQYLALPVAAQAAPGSAGGVIDLGRGSLGVGHRWRG-AR-G--AFAL--GVEWARLDEDRRGYENF-V--GD-RLGVRGRLRRDERNRISDRELYAIGDYAPAQDWTVLAALRHARLAFRSRDRYFAPGNGDDSGGADYRETSAALGVARAFG-RGEAFASVGRGFETPTATELAYRADGSAGFNRELRPARYDSAELGLRWRYA-GGR-VSVAAYRVEGEHEIVPADSRGGRASFANAGRTRRDGLELGLEGAWGAQWRYALAVNWIDARFEQSYYRVG-A----TRTVAAGNRVPGVPRADGYAEIVWRSRDGVDAALEGRFSDRIAVDDRNTD-SVAGNARYGLRLDWRPRNAGW--RGFARVDNLFDRDYVGSVIVNEGNARYFEPGAGRGFTLGLAWDAVPR
>WP_083399544.1
SRREYEYYFHSIHSTIIFIFLVGFVLITFPARAQ-EPAEPEMT-ILKPIEVTATRSKKQLTQIPNALTHLGRNTQQNYQPGATLDEFARGTPGVFFQNQFNFAQDLRITIRGFGARTPFGVRGIQIRVDDIPQTLPDGQTQLDSIDPSLIQQMEILRGPSASLFGNASGGMINITTRAAPYTKELTPRQIFGEFGYFKSEIHASGR----G--DRFDYGLFGSHLQQNGWREHSKMENRLVQFKLNIQTQTNSNWMLLFRKFHAPQAKDPGGLTHTQALVNPRQAAPGNLLFNAGEAVEQAQLGIRYRKKIATTQTLSIVAHVLHRDFQNRL--PF---VN----GGQVQFDRWVGGLSMQFVNDHILFKKNNRFIIGVDYGIQNDNRQRFNNN--------FGIQGILTLDQVERVQSIGPFFRNEWKMTPDLDLVLGGRWDWLHYQVLDAFQA--NNNQSASRTLSQTSGTVGLVYHLADQHQIYTNVASVFEAPTTTELINNPGGSGGFNPNLDAQTSLSQEIGFRGTPA--GFQYEAVAFYVHSWDEITPEPTSPGRSFFQNTGQSRRLGVETRVATEWHG-FSGEIAYTYSDFEFRRF-M-LN-N-----TNLK-GNAFPGIPMHRWVGHLRYAA-SGIFGQLQVQRIGKFFVNDINTV-INDPYNLGQLLLGWEKKYKGIEGSVFFGINNLFDERYNANTRINAAFDRFFEPGPPINVFGGLRVRIASF
>WP_083688519.1
MSPASISTAHSSHKPTSARWA--VVVLLPVTAFA----QSTPE-VLDHVQVSGHRIPLSH--FPGAVSVINGEALRDGQRQLSLSETLQAVPGVIAMERYNYAQDVQLQSRGFGARSTFGVRGLSLVTDGIPASALDGQGQASGFALSMLDRIEVLRGPLALQYGNAAGGAIIGESVLG-DDNQLRSQGWFGSNGSQRFLLRADG--AARN----WRGRVGISYFTTDGHRPHSAARRDESHAIAQWTPNADHKMQLVVDALRQPETDDPLGLTPAQWRLTPQGTDPVALAFNTRKEIEQRQAGLRWDWRYANGRELKLALWHTRRDINQFLAIPIAVQRPPSHAGGVIDLGRRSSGLSHRSGG-EH-G--AWAG--GIDIGTLEEDRRGFENF-I--GT-ELGVRGRLRRDESNRVRSSEAWLSGETRWSDDWSGLAAIRYGRLRFESQDRYIAIGNGDDSGRLDYSETAISAGLSRRFD-GGEVFASLGRGYETPTMTELAYRPDGAGGLNIALGTAHFNSTEIGARWRGR-GYE-ASIALYRVDGRDEITQVMSSGGRSSFANAARTRRNGLEASLAGTPHTNISYTFSANLIDACFSQGWTQVR-NG-VETRAIPSGNRIPGIPRVQGFARIDLHRDDRTALALETTGNAAITVDDANSA-SAPGNVRHAVALRWQHPDAGW--HAFARIDNLLDRRYIGSVIVNEANGRSFEPAPGRSFTLGLGWRWQAA
>WP_084105524.1
PGPTTGSQVGGPGRCRAGFRTSHRLALLLGLLHA-QTPLPGEATSLTPVVVTATRAPADALVVPAAIDVIGADDIQRAQAKIDLSETLQRVPGVVARDRQNYAQDLQISIRGFGARATFGVRGVRLYTDGIPATMPDGQGQVSHFPLESAGRIEVLRGPFSALYGNASGGVISLFTADAPAEPRLGAGMVFGAYGLQRSSLSFHAPWGLQQ-DG--SVLADIVNVDTDGYRDHSAARRSSAQVLMKGAYGDGGRYTVLFNGLDL-KADDPQGLTAQQLRSNRRAASSGALAFDTRKTVRQGQFGARIEQALSAQHEVAVTAYTGNRATTQMLSVPVAVQRNPLHGGGAIDLDRDYRGVDARWRWSTDLWQRPFSLTSGVEYEVSDEHRRGFNNF-V--DD-RVGIVGALRRDELNRVTGRDAYLQADWELAERWRINVGARRSEVWFRSRDRFITDINPDDSGALTYARTSPVAGVLFRATPGLSVYANAGGGFETPTFSELAYRSDGLSGLNSALSPARSRNYELGLRARQQ--RMQYSAAVFQSRTEDELVVVANLGGRSVYGNAGVSRRRGVELAWSGEIAPRWQLASTYTFLDARYLRD-FSCS-T-----PPCDAGRHIPGLSRHSAWAELRWSPQPTTDVMLEGQFVDRIQVDDANSQ-SAPAYASLDLAAEHRFNAAGLEWRGFARVNNLLDRDIVGSVIVNEGNGRYYEPAPGRHWLIGLSVGYAFD
>WP_084360902.1
TGTLTLRATAA--AAGLLTSLVLVSPAALAQQPQ-PGERDDTAGALAPVVITGSNSWQQRWLAPGSVEVVDGDELRAGQLQINLSESLGRVPGLVVRNRQNYAQDLQISVRGYGARAPFGVRGVRLYVDGIPASAPDGQGQAANFPIASADRIEVIRGPFSALYGSSAGGVIALYTQDGQRPTEWRSSAAAGANGLWRFSTQLSGQTGSTE-QP-WSYTLDAGKFATDGERAQSAASRSSANLKL-ARAHEGGRTVLVLNRQST-QALDPLGLTRNEFDTNPRQTSSAATQFNTRKSVSQTQIGLAWEQSLGNGQRIELMGYGGQRAVRQFQAIPTGAQIPAGSAGGVIDLDRDYWGWNARWRLDRQYDSGRLTVAAGLASDRQTEDRLGYENF-I--GT-TFGVQGRLRRDETNRASTLDPYVQAEWRTDATTL-TAGLRHSRVRFNSADRYIATGNPDDSGAAQFDGFSPVLGIRREITPQLQAFASVGRGLETPTLNEVAYRTNGLTGFNPNLGASRSTGVEAGLRGRQA-WGS-WSATLFDTRSSDEIVVLSNTGGRSTFQNAGRTRRHGLELAGVMQW-GRFTITPAYTWMDAVYRDGFLTCA-GTPCTSAPVAAGNRLPGLAKQQAYLQVAYEPGWANVFTLEAMHTGRMAVNDRNTE-STAASTVFNLGVRFEQQRGDWTLREFVRIDNLSNRTYAGSLIVNEGNGRFYEPGAGRSAYVGVELVRRFR
>WP_084651013.1
IITMPFILCSHTSFFRLRLMIWLSVCSLFPDLLF-AQRADSRTLSLSPVTVSTTRLETNEKRLPAALTVLDGSRIQIGQPQLSLFESLGGVAGLFAQNPDNFNQDLRISIRGFGARAAFGIRGIRLVVDGIPESTPDGQADVDNLDMGAMRRLEVMRGPSSGLYGNAAGGVISLQTDNAADLPLAEAQATLGSNGFNSYRLKTGYQK--GK----FQYVFVATRNASEGYRGNSQMQSSILNLKLRYDFDSLTRLSILANYGNGPTANDPGGLTLAQVNENRRQAHPNNLRFMAGESVAQGRIGITFEKKMG-NSLLFARVFGTKRDFSNFLAF----Q-----AAGAGTINRTFAGASLQYQYNQVFGELQYRFRLGIDLETQADTRRRFDNL-------M-GQRGKLTFDQLESFKNTAAYITQEISY-HKVTILTGLRSDAIRMKAEDALLT--DGDQSGQRQYSRLNPTIGISFEASPKISLYSNLGTSFETPTLSELSNNPSGTGGFNPDLKPQRATNYEIGAKTYFN-QRVRMDLALFNINVSDEFVPQTGQAGRVFYRNAGSSRRQGVELSLNANLAKGLSLFSNYTYSDFKYRQV-T-TA-G------EFD-GNTLPGIPKHAAQAELRYFRPKGLFAIAQIRHASDLYADDANAV-VANAYTLVNLRMGLHLTYHRVALEPFVGVNNLFDAIYFQNVQINAANGRYFEPARGQFWFGGVKLSLNRK
>WP_090318349.1
AAFFCPGCFSCMRVIHFLMILAGCTAITLPAWAQ-ESRTAPSI-ILNPINITATRSERSPEQIPNSVTQISRTPQHNYQPGATLDEFARGTPGVFFQNQFNFTQDLRIAIRGFGARSPFGVRGIQMHVDGIPATLPDGQTQLDSIDPSLIERMDILRGPSASLYGNASGGMIDITTREAPPEKVIMPRQVFGQYGYLKSELFMGGR----Q--GNFGYSLYGSHLQQDGWRDHSAMQNTFSQAKLNFQTSADSDLMLVFREFYSPLSKDPGALTRAEVQADPRQASVRNVQYNAGEEIRQEEMGIRFRQRPSAGKEFSMTGHWLQRDFQSRQ--QF---FD----GGQVQFDRQVGGLMMQFVNDHILFNRPNRFLIGVDYGIQNDDRQRFNNN--------FGARGALNLSQTERVQSTGPFFRNEWRVADKLDVVFGGRWDWLRYEVKDQFKS--DGNQSGARTVSQASGTAGLVYHVTSQQQIYAHTASVFEAPTTTELINNPAGKGGFNPNLNAQTSLSNELGFRGNTA--GFQYDTAVFFIRTWNEITPEASSPGRAFFRNAGQSRRIGVETRLATEWKG-LRGEVSYTFSDFEFEKY-V-VN-D-----VNLK-GNIFPGIPRHRWEGLLRYAP-LGFFGQLHVHRVGEFFVNDTNSA-TNPAYTLGQLLAGWELRRNNLESSIFFGINNLFDAQYNANTRINAALGRYYEPGPPLNVFGGVRVRIVVF
>WP_090719286.1
SSITHQCYFGWVSSLNYLTILAGFVVIACPAWAQ-QSDTSKPV-ILDAINITATRSERSPSQIPNSITQIKRDALQGFQPGATLDEFARSTPGVFFQNQFNFTQDLRIAIRGFGARSPFGVRGIQMRVDGIPQTLPDGQTQLDTIDPSLIERMDILRGPSASLYGNASGGMIDITTREAPQEKVVMPRQVFGQFDYLKSELFVGGR----H--GKFGYGIFGSHLQQDGWRDHSAMQNTFSQAKLNFQTSSNSDLMLVFREFYSPLSKDPGALTSAEVRDNPRQASARNVEYNAGEEIRQEEMGVRFRNRPSAGKEFTVTTHLLHRDFQNRL--QF---FD----GGQVQFDRWVGGLMVQFVNDHILFQRPNRFLIGVDYGIQNDNRQRFNNN--------FGLRGALNLSQIERVQSVGPFFRNEWNILDKLDLVIGGRWDWLHYQVKDTFKT--DGNQSGSRTVSQASGSAGLVYHLTEQQQIYTHVASVFEAPTTTELINNPAGRGGFNPNLNAQTSLSNELGFRGNSA--GFQYDTAIFFIRTWDEITPEPSSPGRAFFRNAGQSRRIGVETRLATEWKG-LRGEVSYTYSNFEFEKY-V-IN-D-----VNLK-GNVFPDIPEHRWEGLVRYAP-FGFYGQIHVQRVGEFFVNDTNTA-TNHAYNLGQLLLGWETKRKWIEGSVFVGINNLFDAQYNANTRINAAFGRYFEPGPPLNVFGGVRVRIVVF
>WP_092947150.1
ALAQTQEPGPLARTQEPAPSARTQEPAPSARTQTPEGSPAVAA-RLPTVVVTGSVTERALSSAPYAATVLDADTLRLAGPMVNLSEALARVPGITANNRQNYAQDLQLSSRGFGARAPFGVRGLRLYTDGIPATMPDGQGQVTHFDLASAQRVEVVRGPFTALYGNSSGGVIATVSAPVARP-AVELDLDAGANGLRQARVSAAAPLG-H---G-WEGQASASGFQIDGFRPQSEAHRTLLNGRLAWTGEA-DSLTLLANSLNQ-RAQDPLGLTRAQWNENPDQTTPQAEQFNTRKNATQTQLGGRWRHRFDAPTDSSLVAYTGWRGVTQWQSITVGAQAAPGSGGGVVDFDRRYDGVDGRLVWRV--A--GGALSTGLNLERQRDDRQGYENF-IGTGTAQLGVTGALRRDEENEASTREAYAQWQGAVTTTLEATLGVRAGQVRMSTQDHFLS--NGDDSGARRYRYANPALGLGWQVAEGLLLHAAAGQGFESPTLNELAYRPDGGGGFNADLKPQKSRQQEVGLKWRRE-R-LELDATVFHIATRDEIAVLTNSGGRSSYQNVGRTRRSGLEVSGAWRFTPGWRTAWAVSTLEASYRDSFQTCT-GTPCATANVAAGRRIAGTNGGSAFAELAWKPP-VWEAAVEWRAVKRTAVNDTNSE-FAPGYGLLHLRLSQEGQAQ-GRWTWIARVENLMDRRYVGSVIVNDGNGRFYEPAPGRTWWLGLKFTTDLG
>WP_093141696.1
DEEPPSMNSPRPTLLHVAC-LAILSISAPALADD--AAT-SDP-VNLDRVVVTRLERVPAFDVPASTTTVDLG-EGGH-NDVNLSDYLGGVPGLLARDRQNYAQDTQISIRGAGARSTFGVRGIRLYSDGIPATMPDGQGQVSHFNLLGGERVEVLRGPFSALYGNSAGGVIQLWSAAPTQEPEFTVQSTYGRNDSWTAGARVRGT-A-GP----VGYNVAVQRFMTDGYRDHSAAERNSGNAKFTFDLG-SATLDLVGNSFQS-DAQDPLGLTWAQVQQDRTQATPQAEQYNTRKSIQQNQLGALYTLPIG-SQKVRVSAWGGNRKVVQYLSLPIATQANPLNSGGVIDLDNDYGGVDGRWSYQGELAGRPLELNVGSNFERQRQTRTGYNDY-V--GT-TLGVRGALRRDERNTVENFDQYAQAFWEFVPRWSLLVGARHSQVRFSSKDYYIVGTNPDDSGSKDYSETTPVAGLSFAATDDLRFYVSAGRGFETPSYNEIGYRADGGAGLAFDLQPAVSRNYELGAKWRAQSGAH-AEVALFRASTENELAVARNVGGRSSYRNVGDARRQGVEVSAGLPLAQDWSLDVSYTYLDATFRDSFPICT-AAGCVNTLVAAGTRIPGTARNQLSTTLGWRHGD-WNASLEGEGVSNVSANDPGTA-MAPGYFLANIEAGYRWRFSHGTLNGFVRVDNLLDQDYIGSVIVNEGNGRYYEPGPGRGVMVGGRWTWGGD
>WP_106705302.1
THFFCLGFFSRTRLPDFRAALPVLLLLTTPGWAQ-NHQTTQSV-ILDPINISATRSERSPAQIPNSITQIRRDPQQNFQPGATLDEFARGTPGVFFQNQFNFTQDLRIAIRGFGARSPFGVRGIQMRVDGIPQTLPDGQTQLDSIDPSLIERMDIVRGPSAALYGNASGGLIDITTREAPADKVVMPRQVFGQYGYLKSELFMGGR----S--GNFGYSLYGSHLQQDGWRNHSAMQNTFSQVKLNFQTSTHSDLMLVLRELYSPLAKDPGALTSAEVQTNPRQASTRNVQYNAGEEIRQEEVGIRFRQRLSAGKEFTVTAHMLHRDFQSRQ--PF---FD----GGQVQFDRLVGGLMMQFVNDHELFNRPNRFLIGVDYGIQNDDRQRFNNN--------FGVRSALNLSQIERVQSIGPFVRNEWNIADKLDLVLGGRWDWLQYQVKDQFKI--DGNESGSRTVSQGSGSAGLVYHLNDQQQLYAHVTSVFEAPTTTELLNNPAGRGGFNPNLNAQTSLSNEAGFRGNTA--GFQYDTALFFIRTWDEITPETSSPGRAFFRNAGQSRRVGVESRLATEWKG-LRGEISYTFSDFAFDKY-V-VN-D-----INLK-GNVFPGIPTHRWEGLLRYSP-FGFFGQLHVHRVGEFYVNDFNTA-TNPAYNLGQLLFGWELKRNGFDGSLFLGVNNLFDAQYNANTRVNAALGRYYEPGPPLNLFGGIRMRVVVF
>WP_110340180.1
HKTICFHRTILTHLTSVFFILLAAIPVPAFAQAQ-QLQTTQPA-ILDAININATRSERSPAQIPNSITQITHTPQHHYQPGATLDEFARGTPGVFFQNQFNFTQDLRIAIRGFGARSPFGVRGIQLRVDGIPATLPDGQTQLDSIDPALIERMDIVRGPSAALYGNASGGLIDITTREAPPEKVIMPRQVFGQYGYLKSELFMGGR----N--GNLGYSLFGSHLQQDGWRDHSAMQNTFAQAKLNLQTSVDSDLMLVFREFYSPLSKDPGALTSAEVHANPRQASARNVQYNAGEEIRQEEMGVRFRNKLSAGKELTVTAHVLHRDFNSRQ--PF---FD----GGQVQFDRWVGGLMVQFVNDHILFNRPNRFLVGVDYGVQNDNRQRFNNN--------FGVRDSLNLSQIERVQSVGPFFRNEWNMADKLDLVIGGRWDWLNYQVKDAYKI--DGNQSGGRTVSQASGSAGLVYHVTERQQIYTHIASVFEAPTTTELLNNPTGRGGFNPNLNAQTSLSNELGFRGNSA--GFQYDTAVFFIRTWDEITPEPSSPGRAFFRNTGQSRRIGVETRLATEWKG-LRGEVSYTYSNFEFEKY-V-VN-D-----ANLK-GNVFPGIPTHRWEGLVRYAP-LGFFGQVHAQRVGEFFVNDTNTA-TNHAYNLGQLLLGWEAKRNGIEGSVFVGINNLFDAQYNANTRINAALGRYFEPGPPLNVFGGVRVRIVAF
>WP_114065264.1
MSLNLSVYTIRQCSFPAFCSKLSGLAYILSLTSF-AQQKDSKTLSLAPVTVTTTRLETNEKRLPAALTVLDGSRIQIGQPQLSLFESLGGVAGLFAQNPDNFNQDLRISIRGFGARAAFGIRGIRLVVDGIPESTPDGQADVDNLDMGAMRRLEVMRGPSSGLFGNAAGGIISLQTDNAADMPLVEGQATIGSYGFRSFRVKTGGQK--GK----FQYVFIGTHNQSDGYRGNSRMESSIFNLKLRYDFDSLTRLSILANYGTSPEADDPGGLTLAQVNENRRQAHPNNLRFLATESVNQGRIGIIFEKRMG-KSLIFARVFGTKRDFANYLAF----Q-----AAGAGTINRAFAGASWQYQYTQQFGELNYRFRLGTDFETQADTRRRFDNL-------T-GTRGKLTFDQIESFKNIAAYITQELSF-RKATLLTGLRSDAIRMKAEDAFLS--DGDQSGKRQYSRLNPTLGISYELSSKVNVYTNLGTSFETPTLSELSNNPSGTGGLNPELNPQRATNYEIGAKTFLS-SRLRVDVALFNINVKDELVPQTGQPGRVFYRNAGSSRRQGIELSFNTILAKGLSLFSNYTYSDFKYKTK-T-TA-G------EFD-GNTLPGIPKHAAQAELRYFRPSGLFAIAQVRHASDLYADDANAV-TANGYTNLNLRIGGTFRAGRLGIEPFVGVNNLLNTIYFQNVQINAANGRYFEPAQGRFWFGGLKINVQKK
>WP_114461216.1
MSLNLSVYTFRQYSFPAFCSKLSGVACILSLTSL-AQQKDSKTLSLAPVTVTTTRLETNEKRLPAALTVLDGSRIQIGQPQLSLFESLGGVAGLFAQNPDNFNQDLRISIRGFGARAAFGIRGIRLVVDGIPESTPDGQADVDNLDMGAMRRLEVMRGPSSGLFGNAAGGIISLQTDNAADMPLVEGQATVGSYGFRSFRIKTGGQK--GK----FQYVFIGTHNQSDGYRGNSRMESSIFNLKLRYDFDSLTRLSILANYGTSPEADDPGGLTLAQVNENRRQAHPNNLRFLASESVNQGRIGIIFEKRMG-KSLIFARVFGTKRDFANYLAF----Q-----AAGAGTINRTFAGASWQYQYTQQFGELNYRFRLGTDFETQADTRRRFDNL-------T-GTRGKLTFDQVESFKNIAAYITQELSF-RKATLLTGLRSDAIRMKAEDAFLS--DGDQSGKRQYSRLNPTLGVSYELSSKVNVYTNLGTSFETPTLSELSNNPSGTGGLNPELTPQRATNYEIGAKTFLS-PRVRVDVALFNINVKDELVPQTGQPGRVFYRNAGSSRRQGIELSFNTVLAKGLSLFSNYTYSDFKYKTK-T-TA-G------EFD-GNTLPGIPKHAAQAELRYFRPSGLFAIAQIRHASDLYADDANAV-TANGYTNLNLRIGGTFRAGRLGIEPFVGVNNLLNTIYFQNVQINAANGRYFEPAQGRFWFGGAKINIQKN
>WP_127697579.1
VTAAVACSPVFAAGSDAAAASEHAANIAKSKAEI-GNAVET-N-I-ERLVVTATQQPKPWL--SSSAAINSRDLTDEA-PALDIASLLQGLPGVQADQRANFAQDSRISLRGFGSRSSFGVRGIEVLLDGQPWSTADGQSQPGSMLLDQLGSVEVLRGPFAALYGNSAGGVLALRSKP-IAPPSVSLTQVSGNQLQQQQLQA-----SSGQ------TELSLKQLKHDGFRPHNSAEKRQASLRQTHLFADYLQLNWRYDWSDDPLLQDPLGLTFAEWQQNPSQTAAVATLFNSQKNSAQRQLSMQL--E-PLSGDWQLGVWHGQRDIQQLLAFS-GDAI--SSAGGVVNLNRHFFGLKGQRQFEL----GRWWLQYSAQFEQHTDQRQGY--V---N---QRGSIGDLRRDESGQVQSSELGVRSEYLSADRWRFSAGVRLSQLKFAVTDYFIRPGNPDDSGEKSDQHPSFALGVSYPLLPDLSWSLNMGQGFETPTLTEMAYQSNG-GGLNLALKAARNQQIETGVKYQTE-ATL-ASLDLFYIKSRDELVVDQSVGGRTSYRNAASSSRHGLELFWQQQWSAHWQHRFSSTLLDSSF-EV------P------NNT-HRLLPGVARVQHDWLLEYRPQDRWLLRTQLNYRGKLWVDDANSL-SAPAVTLLQLDSRWQFDLQHSQWQFWLGLENALDKTYAGAVVVNQANGRSFEPGIPRQWVAGMQLTITLD
>WP_132423617.1
PTAYFCFNPYHMRVIHFAMILAGFIAGVTPAQAQ-KPETPQSI-ILNPISITATRSERSPEQIPSSITQITRTPQHNYQPGATLDEFARGTPGVFFQNQFNFTQDLRIAIRGFGARSPFGVRGIQMRVDGIPATLPDGQTQLDSIDPSLIERMDILRGPSASLYGNASGGMIDITTREAPPEKVVMPRQVFGQYGYLKSELFMGGR----N--GNFGYSLYGSHLQQDGWRSHSAMQNTFSQAKLNFQTSDNSDLMLVFREFYSPLSKDPGALTRAEVQADPRQASARNVQYNAGEEIRQEEMGIRFRQRPSAGKELSVTGHWLQRDFQSRQ--QF---FD----GGQVQFDRQVGGLMMQFVNDHILFNRPNRFLIGVDYGIQNDDRQRFNNN--------FGVRGALNLSQTERVQSTGPFFRNEWRVADKLDVVFGGRWDWLRYEVKDQFKI--DGNQSGSRTVSQASGTTGLVYHLTPQQQIYAHAASVFEAPTTTELINNPAGKGGFNPHLNAQTSLSNELGFRGNTA--GFQYDTAVFFIRTWNEITPEASSPGRAFFRNAGQSRRIGVETRLATEWKG-LRGEVSYTFSDFEFEKY-L-VN-D-----ANLK-GNIFPGIPRHRWEGLVRYAP-FGFFGQVHVQRVGEFFVNDINTA-ANPAYTLGQLLLGWEKKHRNIEGSVFFGVNNLFDAQYNANTRINAALGRYYEPGPPINVLGGVRMRIAVF
>WP_133000078.1
PPPAAVPPLSTLPFAIALA-LVSCSAAALAASVQ--ATA-SPT-ILDAVVVETRLRTVPAFDTPASTATIDLEGERST-AEADVSEALRGVPGLLARDRQNLAQDTQLSIRGFGARATFGVRGLRLYADGIPASMPDGQGQLSHFSLAGAERIEVLRGPFSALHGNSSGGVVSIHSADGQAGAPWRLRATVGSDGTWTGAARLLGG-N-DV----VGYNLSLSRLDTDGWRDHSAARRDVANLKLGFELG-ERRLDLVLNHVDIPEARDPLGLTAQQMREDPRQAVANAYVYDTRKSVRQSQAGTVFEQGFG-AQALRLSAWGGDREVTQVLPIPPAPQRNPLHSGGVIDLDNRYAGYDARWSWSGALAGRPLELAAGLSGERQRQHRRGFESF-V--GE-SLGVRGTLRRDERNEVESDDLYAQAWWRFAPRWSLLLGARRSEATFTSRDHYVTAGNPDDSGRVDYAETSPVAGITFAPSEHLRIYASAGRGFETPTFNELSYRADGGAGLAFGLRPAVSDNLELGMKWRTPAGGL-LEAALFRADTDDEIAVAGNVAGRSSYRNAGSARRQGVELSWWQPLGEAWDLQLAATQLEAEFR----------SGATGAIAAGRRIPGVPERHAFARLQWSGGA-WSAALEAEAMGDVMVNDAGTG-SAAGYGLLHVEASRRWATASGPLRVFARIDNVLDRDHVGSVIVNEGNGRFYEPGAGRSWLLGLEWRFDRR
>WP_156797099.1
LIRNPSDHSHRLLLINFLFILPGIFLTSIPIQAQ-APKSSPAI--LDSINITATRSERSPAQIPNSITQITRTPQHNYQPGATLDEFARSTPGVFFQNQFNFTQDLRIAIRGFGARSPFGVRGIQMRVDGIPATLPDGQTQLDSIDPSLIERMDIVRGPSAALYGNASGGMIDITTREAPPEKVIMPRQVFGQYGYLKSELFMGGR----Q--GNFGYSLHGSHLQQDGWRDHSAMQNTFSQAKLNFKTSDDSDLMLVFREFYSPLSKDPGALTSAEVQANPRQASARNVQYNAGEEIRQEEMGARFRHRPSAGKEFSVTTHLLHRDFQSRQ--AF---FD----GGQVQFDRWVGGLMMQFVNDHILFNRPNRFLAGVDYGIQNDDRQRFNNN--------FGVRSVLNLSQIERVQSTGPFFRNEWNMRDKLDLVIGGRWDWLNYQVKDQFKT--DGNQSGSRTVSQASGSAGLVYHLTNQQQIYTHVASVFEAPTTTELLNNPAGRGGFNPNLNAQTSLSNELGFRGNTA--GFQYDTAVFFIRTWDEITPEPSSPGRAFFRNAGQSRRIGVETRLATEWKG-LRGEVSYTYSNFEFEKY-V-VN-D-----VSLK-GNIFPGIPSHRWEGLVRYSP-LGFFGQIHVHRVGEFYVNDVNTA-TNPAYNLGQLLAGWELKRNGIEGSVFFGINNLFDAQYNANTRINAALGRYYEPGPPLNVFGGVRVRIVAF
>WP_158732456.1
WAHGIGRPVCALSRWAQPPAIAVACLLALPPAMA-QQAPPA-T-TLDTVEVLGARHELSD--FPGSVTVIDGDTLRAGQRQVSLAEALVRAPGITVLDRQNYAQDLQVQSRGFGARSTFGIRGIKLIVDGIPSSALDGQGQAASFPLSALDRIQVLRGPLALQYGNAAGGAIVGETLLN-GGHGMDVDAWAGSNTSGRIATGIEGASDDDA----WRWRALGSYFTTDGDRPHSSAERAQLDAIAQWIPGEGQRLRLVAGGLHQPYTDDPLGLTRAQWQRDPHGTDPVAELFDTRKRIDNGQAGARWEDAYAAGREFWLGGYGVARDVVQFLAIPIAAQRAPTSAGGVIDLGRQSSGVGHRWDG-EH-G--ALTL--GAEAGWLHEERRGYENF-V--GT-QLGVRGRLRRDEDNRIRSNEAYVLGDLRPADDWTVLGAVRHARLHFSSDDHYIAPGNGDDSGSLDYSETAASLGVARALS-HGEVFASVGRGFETPTVTELAYRPDGGAGLNFDLQPAHFDSAEVGARWRFG-SGD-ASIAAYRIDGEDEIVPADNRGGRASFANAGLTRREGVEAGIEARLHPRWSYVLTVNWLRARFTEPFYRVS-GG-VQVQEVDSGNRIPGIPQADGYAELAWNDASGRIAALEARASDRIATDDRNTD-YAPGYAQFALRLQWRAAASGW--RAFMRVDNVFDREFAGSVIVNEGNARYFEPGAGRGLTVGFGWGSNDA
>WP_160818451.1
PAAHFCFNPYRMRVIHFVMVLAGFIAGVSPAQTQ-KPETPQSV-ILNPINITATRSERSPEQIPNSITQITRYPQQNYQPGATLDEFARGTPGVFFQNQFNFTQDLRIAIRGFGARSPFGVRGIQMRVDGIPATLPDGQTQLDSIDPSLIERMDILRGPSASLYGNASGGMIDITTREAPPEKVVMPRQVFGQYGYLKSELFMGGR----N--GNFGYSLYGSHTQQDGWRDHSAMQNTFSQAKLNFQTSDNSALMLVFREFYSPLSKDPGALTRAEVQADSRQASARNVQYNAGEEIRQEEMGIRFRQRPSAGKEFSVTGHWLQRDFQSRQ--QF---FD----GGQVQFDRQVGGLMMQFVNDHMLFNRPNRFLIGIDYGIQNDDRQRFNNN--------FGARGALNLSQTERVQSVGPFFRNEWRMADKLDLVFGGRWDWLRYEVKDQFKS--DGSQSGSRTVSQASGTTGLVYHLTPQQQIYAHVASVFEAPTTTELINNPAGKGGFNPHLNAQTSLSNELGFRGNTA--GFQYDTAVFFIRTWNEITPEATSPGRAFFRNAGQSRRIGVETRLATEWKG-LRGEVSYTFSDFEFEKY-L-VN-D-----ANLK-GNIFPGIPRHRWEGLLRYAP-FGFFGQVHVQRVGEFFVNDINTA-ANPAYTLGQLLLGWEKKHHNIEGSVFFGVNNLFDAQYNANTRINAALGRYYEPGPPLNVFGGVRMRIVVF
>WP_160829799.1
SGTSLHRFLSDKYPASCVVIFSSFFLLLDSALAQ-QSTLKNPV-ILDPINITATRSERSPTQIPNSITQIMRDPQQGFQPGATLDEFARGTPGVFFQNQFNFTQDLRIAIRGFGARSAFGVRGIQMRVDGIPQTLPDGQTQLDSIDPSLIERMDILRGPSASLYGNASGGMIDITTREAPKETVIMPRQVFGQYDYLKSELFMGGS----R--GNVGYSVFGSHLQQDGWRDHSAMQNIFSQAKLNFRTSADSDLMVVFREFYSPLSKDPGALTSAEVQTNRRQASARNVQFNAGEEIRQEEVGMRFRSRFSAGKELTATSYLLHRDFQNRQ--AF---FD----GGQVQFDRWVGGVMLQFVNDHTLFHRPNRFLIGVDYGIQSDDRQRFDNN--------FGRRGALNLSQIERVQSIGPFFRNEWNVKDNLDVVVGGRWDWLHYQVNDIFKS--DGNQSGIRTVSQASGSAGLVYHFSEKHQAYTHIASVFEAPTTTELINNPSGTGGFNPRLNPQTSLSSELGFRGNAA--GFRYDTAVFFIRTWDEITPEASSPGRAFFRNTGQSRRIGVETRLATEWKG-LRGEISYTFSNFEFEKY-I-VN-D-----ANLK-GNIFPGIPTHRWEGLVRYAP-WGFFSQMHVQRVGEFFVDDANTA-ANQAYNLGQLLLGWEMKRNGIEGSVFFGINNLFDAHYNASTRINAALGRYFEPGPPLNMFGGVRVRLVAF
>WP_166557807.1
MSLNLSVYTLRQYSFPAYFSKLSAGACILSFTSI-AQQKDSKTLSLAPVTVTTTRLETNEKRLPAALTVLDGSRIQIGQPQLSLFESLGGVAGLFAQNPDNFNQDLRISIRGFGARAAFGIRGIRLVVDGIPESTPDGQADVDNLDMGAMRRLEVMRGPSSGLFGNAAGGIISLQTDNAADMPLVEGQATVGSYGFRSFRIKTGGQK--GK----FQYVFIGTHNQSDGYRGNSRMESSIFNLKLRYDFDSLTRLSILANYGTSPEADDPGGLTLAQVNENRRQAHPNNLRFLASESVNQGRIGIIFEKRMG-KSLIFARVFGTKRDFANYLAF----Q-----AAGAGTINRTFAGASWQYQYTQQFGELNYRFRLGTDFETQADTRRRFDNL-------T-GTRGKLTFDQVESFKNIAAYITQELSF-RKATLLTGLRSDAIRMKAEDAFLS--DGDQSGKRQYSRLNPTLGVSYELSSKVNIYTNLGTSFETPTLSELSNNPSGTGGLNPELTPQRATNYEIGAKTFLS-PRVRVDVAFFNINVKDELVPQTGQPGRVFYRNAGSSRRQGIELSFNTVLTKGLSLFSNYTYSDFKYKTK-T-TA-G------EFD-GNILPGIPKHAAQAELRYFRPSGLFAIAQVRHASDLYADDANAV-TANGYTNLNLRIGGTFRAGRLGIEPFVGVNNLLNTIYFQNVQINAANGRYFEPAQGRFWFGGAKVNIQKK
>WP_171020061.1
ARPMPFGRRTS--ARVALGALASLALAVPGFAQT-GGRDRDVAGALAPVVITGSSAWQDRWLAPGSVEVVDGEELRAGQLQINLSEGLGRVPGLVVRNRQNYAQDLQISMRGYGARAPFGVRGVRLYVDGIPASAPDGQGQAANFPIGSADRIEVIRGPFSALYGASAGGVIALYTQDGQRPTEWRTGVVAGENGLWRFSTQLSGQTGTAE-QP-WSYTLDAGKFATDGERTQSAASRSTGNLKL-SRAHDGGRTVLVLNRQSS-QAQDPLGLTRAEFDADPRQTTAAATQFNTRKSVSQTQIGLAWEQALGNGHRIELMGYGGQRAVRQFQAIPTGAQIPAGSAGGVIDLDRDYWGWNARWRLDRSYDSGRLTVAAGLASDRQTEDRLGYENF-V--GA-MLGVQGRLRRDETNRASTLDPYLQAEWRTSTTTL-LAGLRHSSVRFKSSDRFIAAGNPDDSGAVKFDGWSPVLGIRREITPQLQAFASVGRGFETPTLNEVAYRPSGLTGLNTAVNASRSLSAETGLRGKQA-WGT-WSATLFETRTQDEIVVLSNTGGRSTFQNAGRTRRQGFELAGLMQW-GKFTLTPAFTWMDARYRDGFVTCT-VTPCVNVPVAAGSRLPGLARQQAYVQLAWEPGWANVFTLEALHTGRMAVNDRNTD-FTPASTVFNLGVRFEQNRGDWTWREFVRVDNFTDRVYAGSVIVNEGNNRFFEPGAGRSVAVGVELVRKFR
>WP_181564594.1
LEAATNKKKLKRIDSMRFK-LTCIA-L-LPGL---TLAEQTPY-QIDELVITGSRYEASGWRLPFSVNRIDAEQATLGKPGVNLSEALGSVPGLVVQNRQNYAQDLQISSRGFGARSAFGIRGIKLLADGVPLSNPDGQGQAATFDLDTLERIEVLRGPFASVYGSNSGGVIQLFSRDGEGAPKVSVDTSKAAYGTSRTRVAAEGG-NDKA--G---FIINRSHFETDGYRDHSGAILDKTFAKLTLYPDDVSKLSLSFSELDQNNTQDPQGLTWQQVQSDRRAAAPSALEFNTRKTVDHRQLALNYERSFA-AGTWQSTLYSGTRRVIQYQSIPVGVQGNSSHSGGMIDFERRFHGFGNRWIQSFDLGSSLLTVTTGLDYDYSRDDRQGYENF---VGT-TLGVKGNLRRDERNEVTSLSPYVQAAWQL-GKLDLQAGLRHSQVEFDVDDRFLS--NGDDSGSVTYRKLMPTLGASYALLPDLNIYASWGKGVETPTLNELSYSGNGG-GFGFDLKPASSEQIEVGLKARLADATS-LQLALFQIDTDDELVVESASGGRSRFQNAAQTRRRGVELALESRLSDTLRASLAYTQIDAVYSKD-FTSN-N-----RLIESGNKLPGIPARTLYGELAWQPLGWFSTAVEGLYRSQLYVEDSNTAKAAPSYALFNWQARFEQKVGAMTFNQVLRIDNLLDRKYIGSVIVGDGNGRYYEPGPERAWYVGAGVQYQFD
>WP_183087123.1
AALTPCSAGPGGRVLNLLPLLLLGL--GHALPARAESATVGST-ELPSLVVTATYAPVSSFDLPFAIDSVQQPQLGNGQLGVNLSEALQRVPGLVVQNRQNYAQDLQVSSRGFGARSAFGIRGLKLLSDGIPASTPDGQGQAATLNLDVAERIEVLRGPASTIYGSNAGGVIQMFSRDGYGAPKVGTETSVGSDGFSKQHLYSEGG-NEQA--G---FLVDASRMDTDGYRDHSAARRDQTFAKVNFKPDADSRMALIFSSLEQNGTEDPLGQTWDAYQHDPRSVAAAAETYNTRKSIDHQQLGMNYERYIG-DATLQVNLYAGQRSVVQYLSIPKTVVSNSQRGGGVVDFDRSFHGGTLRWIQPLQGVPGNLTLTSGLDYDQSRDDRHGYQNF---SGD-QLGVKGELRRDEQDTATSLDPYLQARWQL-ADWTFDAGVRYSSMDMDVDDHYLA--NGDSSGSKTYRQFTPSLSAMYAFTPNLHGYASVGKGFETPTQAEMAYAP---EGFNFDLDPAASTQYEIGLKAKVGEGTR-INAALFEIRSDDEIVVASATDGRTSYQNAGKTLRRGFELGVQSRLSERWEASLAYTRLEATYNED-FVAG-G-----NTIDKGNHLPGVPGSSLFGELVWQPREDISMGLEGQYRSKVYVEDRNEAKAAPSYAVFNWRTRFEQKAGPWTFHELVRLDNLLDRQYVGSVIVGDSNGRYYEAAPGRSWYVGAGLEYQFQ
>WP_184293926.1
TAQDAHAQPMAQQKTQMPTPSGTSAKAQPDAAPRPEPSVQVAA-ALPVVVVTGSVSERALEAAPYAASVVDAETLRQAGPMVNLSEALARVPGITANNRQNYAQDLQLSSRGFGARAPFGVRGLRLYTDGIPATMPDGQGQVSHVDLASAQRVEVVRGPFTALYGNSSGGVIAAFTAPVTQA-GAEMSLDAGADGFRQGRLNVGAPLG-R---G-WEGQASISGLRLDGFRPQSEAHRTLGTGRLAWSGEA-DRVILLLNTFRQ-NAQDPLGLTRAQWLDNPDQTTPQALQFNTRKEASQTQLGGRWTHRFDSPASASLMAYTGWRSVTQWQSITVGAQSAAGSGGGVVDVDRRYDGVDGRLVWRV--A--GGSLATGVNLERQRDDRQGFQNF-IGTGPTQLGVTGALRRDEDNRATTREAYAQWDGALTSTLDGMIGVRGGEVRMSAQDRYLS--NGDDSGARRFRYANPAVGLGWRLAPGLLVHAAVGRGFESPTLNELAYRVDGTGGFNTDLKAQKSQQQEVGLKWRGE-R-ASLDATVFHIGTRDEIAVLTNSGGRSSYQNVGRTRRSGLELSGDWRPVSRWKVAATLSTLTARYRDSFVTCT-GTPCPTPTVPSGRRIAGTNGGSAFAELAWKPE-VWEAALEWRGVKTTAVNDTNSE-FAPGYGLWHLRLSQDGQAS-GRWTWIARVENLANRRYVGSVIVNDGNGRFYEPAPGRTWWLGLKLATSLG
>WP_188663353.1
GDHPAALPAVKPDLRWLLPTTLAALAAGAGALAQ-ETPAGAPAVQLEPLVVTATRQPLPRLQVPAAISVLDADDLRGGRAALTLAESLPRIPGVVVRERQNQAQDVQLSIRGFGARASFGVRGVRLYADGIPATMPDGQGQVSHFLLPAAERIEVLRGPFSVLYGNSSGGVVSVFSQAPPAVAEAGAEGLVGSDGLWRASASWRGPVAE---RA--GLRLDVQRAAADGFRRHSAWRRDGAQLQLRGETPGGGQWTLLGNHLDL-AADDPQGLSAAQLAGDRRASSQGALLFDTRKTVSQQQLGARFVQPVGAGHELAVVAYTGRRQTFQVLSIPVFAQASPSSGGGVIDLDRDYRGFDARWRWQAT---DALSLVLGASQERADETRLGFENF-I--GS-RLGVVGALRRDEDNAVRSDDVYLQVDWQPAGRWRFNGGLRSSRVRFDSLDRYVRAGNPDDSGTRRYSRLSPVLGVLYRASERTSVYANAGRGFETPTFAELAYRSDGASGLND-LAPALSRHLELGLRWQQD--RWQGDLALFQATTTDELVVAGSQGGRTVFDNAGLTRRRGAELSLAMALAPDWSLAASATWLDARYRRD-VPCD-T-----PPCLAGRRLPGIATRTAWAELRWQAGERTDLWLEARASSRFYANDANAA-AAPGHAVLGLGAEQRF---DGRWTAWVRVDNLMDRQVIGSVIVNEGNGRYYEPAPGRTFMLGLRLESPLQ
>WP_189499176.1
PAPAAAPALSTLPFAIALA-LVSCSAAALAASVQ--AAA-SPT-TLDAVVVETRLRTVPAFDTPASTATIDLEGERST-AEGDVSEALRGVPGLLARDRQNLAQDTQLSIRGFGARATFGVRGLRLYADGIPASMPDGQGQLSHFSLAGAERIEVLRGPFSALHGNSSGGVVSIHSADGQAGDPWRLRATVGSDGTWTGAARLLGG-N-DV----VGYNLSLSRLDTDGWRDHSAARRDVANLKLGFDLG-ERRLDLVLNHVDIPEARDPLGLTAQQMREDPRQAVANAYVYDTRKSVRQSQAGAVFEQGFG-AQALRLSAWGGDREVTQVLPIPPAPQRNPLHSGGVIDLDNRYAGYDARWSWSGALAGRPLELAAGLSGERQRQHRRGFENF-V--GE-SLGVRGTLRREERNEVESDDLYAQAWWRFAPHWSLLLGARRSEAAFTSRDHYVTAGNPDDSGRVDYAETSPVAGITFAPSEHLRIYASAGRGFETPTFNELSYRADGGAGLAFGLRPAVSDNLELGMKWRTPAGGL-LEAALFRADTDDEIAVASNVAGRSSYRNAGSARRQGVELSWWQPLGEAWDLQLAATQLEAEFR----------SGATGAIAAGRRIPGVPERHAFARLQWNGGA-WSAALEAEAMGEVMVNDAGTG-SAAGYGLLHVEASRRWATASGPLRVFARIDNVLDRDHVGSVIVNEGNGRFYEPGAGRSWLLGLEWRFDRR
>WP_190238629.1
MASSSLIAHGCRRRVVSAVALLLVLATQAGAQAS-APAAEDAA-TLDTVRVLGRVRPLAD--FPGAVSVVSGDALHRGQRESSLAEPLARVPGIAVLDRHNFAQDLQVQSRGFGARSSFGVRGLRLVVDGIPGSAADGQGQAATFPLDMLDRIEVLRGPLALQYGNAAGGVIVGHTELS-QEPRSGIDAWADDRGSRRLAARAGS--DGGR----LRWRAGASRLDVQGERPHSDARRTQLGAVLEWQPHPDQLVRIAAQSLVQPDTDDPLGLDRETWRRDRHGTDPAALRWNTRKRIDNHQLGLRWQHDAADGDQSWIGVHAIQRDIVQVLAIPEGAQAAPGSGGGVIDVARRSHGMGHRWQW-RT-A--SLAL--GVEAAWLDEARKGYENF-V--AGPDPGVRGRLRRDEDNRVRTRDAYLVGDWRFAGPWTALAGVRASRVAFASDDRYIAAGNGDDSGRLDYDEQAVSLGVARRFGTGGELFASVGRGFETPTVTELAYRPDGGAGFNTGLVPAHFGSGEVGLRWRGP-AMR-GSLALYRIEGRDEIVPALSQGGRTRYANAGRTRRMGVELGLDGDIGAGWSYVLAANWIDARFVHAFYRVR-NG-VETRTVADGNRLPGVARASGFAELAWRSDDDRGAAVETRLASSVPVDDINSD-AAPGHARVALRLDWRHAGSGW--HGFARIDNLFDRDFAGSVIVNEGNRRFFEPAPGRTVTLGFGWRARPQ
>WP_191728678.1
LHRMPAVALATLPFAIAAA-LASAPALAQDA-----------T-TLDAVVVETRLRTVPAFDTPASTATIDLEGPRAT-ADADVSEALRGIPGLLARDRQNLAQDTQLSIRGFGARATFGVRGLRLYADGIPASMPDGQGQLSHFSLAGAERIEVLRGPFSALHGNSSGGVVSIHSADGEAGDPWRLRATVGSDGTWTGAARLLGG-N-DM----VGYNFAVSRLDTDGWRDHSAARRDVANLKLGFDLG-GRRLDLVLNHVDIPEARDPLGLTAAQMREDPRQAVANAYVYDTRKSVRQSQAGAVFEQGFG-AQALRLSAWGGDREVTQVLPIPPAPQRNPLHSGGVIDLDNRYAGYDARWSWSGALAGRPLELAAGVSGERQRQHRRGFENF-V--GE-SLGVRGTLRRDERNEVESDDLYAQAWWRFAPRWSLLLGARRSEATFTSRDRYVTAGNPDDSGRVDYAETAPVAGITFAPSEHLRLYASAGRGFETPTFNELSYRTDGGAGLAFGLRPAVSDNVELGMKWRTPSGGR-LEAALFRADTDDEIAVAANVAGRSSYRNAGSARRQGVELSWWQPLGDAWDLQLAATQLEAEFR----------GGPAGAIVAGRRIPGVPERHAFARLQWNGGA-WSAALEAEAMGDVVVNDAGTG-TAAGYGLLHAEASRSWPTATGPLRLFARIDNLLDRDHVGSVIVNEGNGRFYEPGAGRTWLLGLEWTFDRR
>WP_197506337.1
PPPRGAGLRSA-SSALAAVAALLAAFSTTGVFAA-DG--VPDGGALAPVVVTGGSGWRSGWLSPGSVDVVDGEELRAGQLQVNLSEGLGRVPGLVVRNRNNYAQDLQISVRGFGARAPFGVRGVRLYVDGIPATAPDGQGQVAHFPLGSADRIEVVRGPFSVLYGASAGGVVALYTQDGQRPGEWRSGLAAGADGLWRLSTQVSGQTGTGA-TP-WSYTLEASRFATDGQRPQSAASRSTANLKL-SRTDEGGRTVLVYNQHTS-RAQDPLGLTRAEWAADPGGTTSAATLFNTRKTVGQSQLGLAWEQPLGQGHRLELMLYGGERDVVQFQAIPVAAQQPAGSAGGLIDLARQYGGMNARWRLERSVEGGDLSLVAGLAADVQSEDRRGYENF-A--GT-ELGVQGRLRRDETNRASTADPYVQAQWRTAATTL-TAGLRHSGVRFASADRYVAPANPDDSGAVRYSGLSPMLGVRRELTPGLQAFASVGRGFETPTLNEVAYRTSGQTGLNAALTASRSLSAEMGLRGRHG-GGQ-WSATLFETRTRDEIVVLSNTGGRSTFQNAGRTRRQGLELAGVWQW-GPVTVTPAFTWMDAHYRDGFRTCT-AAPCSSVPVAAGNRLPGLARQQAYLQLAWEPGWAGVVTLEATHTGRMAVNDANTE-FAPASTLVNLGLRLEQKLGAWTLREFVRIDNATNRRPVGSVIVNEGNGRFYEPGGRRAAFVGVELARPLW
>WP_199362631.1
LHRLPAIALATLSFAIATA-LASAPAQAQDIVAT--ADS-TPT-TLDAVVVETRLRTVPAFDTPASTATIDLEGERAG-ADGDVSEVLRGVPGLLARDRQNLAQDTQLSIRGFGARATFGVRGLRLYADGIPASMPDGQGQLSHFSLAGAERVEVLRGPFSALHGNSSGGVVSIHSADGQAGDPWRLRATVGSDGTWTGAARLLGG-N-DV----VGYNVSLSRLDTDGWRDHSAARRDVANFKLGFDLG-DRSLALVLNHVDIPEARDPLGLTAQQVRENPRQAVANAYLYDTRKSVRQSQAGAVFEQGFG-AQSLRLSAWGGDREVTQVLPIPPAPQRNPLHSGGVIDLDNRYAGYDARWSWSGSLADRPLEVAAGIAGERQRQRRRGFENF-V--GD-ALGVRGALRRDERNEVETEDLYAQAWWRFAPRWSLLLGARRSEVEFTSRDGYVTAGNPDDSGRVDYSETSPVAGITFAPSEHLRIYASAGRGFETPTFNELSYRADGGAGLAFGLRPAVSDNYELGLKWRTATGGQ-LEAALFRADTDDEIAVATNVAGRSSYRNAGGARRQGVELSWLQPLGDAWDLQLAATRLEAEFR----------GGVAGAIVPGARIPGVPERQGFARLQWNGGP-WTAALEAEAIGDVVVNDAGTE-AASGYGLLHMEASRRWNTSAGPLRVFARVDNVLDRDHIGSVIVNEGNGRFYEPGAGRTWLLGLEWQLDRR
>WP_199392213.1
LHRLPAIALATLSFAIATA-LASAPAQAQDIVAT--ADS-TPT-SLDAVVVETRLRTVPAFDTPASTATIDLDGERAG-ADGDVSEVLRGVPGLLARDRQNLAQDTQLSIRGFGARATFGVRGLRLYADGIPASMPDGQGQLSHFSLAGAERIEVLRGPFSALHGNSSGGVVSIHSADGQAGDPWRLRATVGSDGTWTGAARLLGG-N-DV----VGYNLSLSRLDTDGWRDHSAARRDVANLKLGFDLG-DRSLDLVLNHVDIPEARDPLGLTAQQVRENPRQAVANAYLYDTRKSVRQSQAGAVFEQGFG-AQALRLSAWGGDREVTQVLPIPPAPQRNPLHSGGVIDLDNRYAGYDARWSWSGSLADRPLEVAAGIAGERQRQRRRGFENF-V--GD-ALGVRGALRRDERNEVETEDLYAQAWWRFAPRWSLLLGARRSEVEFTSRDGYVTAGNPDDSGRVDYSETSPVAGITFAPSEHLRIYASAGRGFETPTFNELSYRADGGAGLAFGLRPAVSDNYELGLKWRTATGGQ-LEAALFRADTDDEIAVATNVAGRSSYRNAGGARRQGVELSWLQPLGDAWDLQLAATRLEAEFR----------GGVAGAIVPGARIPGVPERQGFARLQWNGGP-WTAALEAEAIGDVVVNDAGTE-AASGYGLLHMEASRRWNTSAGPLRVFARVDNVLDRDHIGSVIVNEGNGRFYEPGAGRTWLLGLEWQLDRR
>WP_204734133.1
GLGLAWGGPAA--GPVAVGWLLCGAAACLAWPAL-AQSDNDTAGALAPVVITGGSAWQQRWLAPGSVEVVDGEEMRAGQLQINLSEGLGRVPGLVVRNRQNYAQDLQISMRGYGARAPFGVRGVRLYVDGIPASAPDGQGQAANFPIGSADRIEIIRGPFSALYGASAGGVIALYTQDGQRPTEWRTGVAAGSHGLWRLSTQLSGQTGSGD-QP-WSYTLDASKFATDGERPQSAASRSTGNLKL-SRAHDGGRTVLVVNRQSS-QALDPLGLTRAEFDASPEQTTAAATQFNTRKSVSQTQAGLAWEHALGQGHRLELMGYGGQRAVRQFQAIPVGAQTPPGSAGGVIDLDRDYWGWNARWRLDRTYDSGRLLLAAGIASDRQTEDRRGYENF-I--GT-ALGVQGRLRRDETNRASTFDPYVQAEWRTPSTTL-TAGLRHSRVRFSSADRYVAAGNPDDSGAVRYDGFSPVLGVRREITPQLQAFASVGRGLETPTLNEVAYRASGLTGLNPSLNASRSLSAEAGLRGRQG-WGN-WSATLFETRTKDEIVVLSNTGGRSTFQNAGRTRRHGFELAGVMQW-GPFTVTPAFTWMDATYRDGFLTCV-STPCANVPVAAGNRLPGLAKQQAYLQVAWEPGWANVFTVEALHTGRMAVNDRNTD-FTAASTVFNLGVRFEQARGDWTWREFVRIDNVTDRAYAGSVIVNEGNNRFFEPGAGRSVYVGVELVRRFP
>WP_206862339.1
VISRRKRREPAA----TTLALALTAVLVHLPAAA-QT----AT-TLDTVEVLGTRHSLSD--FPGSISVIDGDTLRAGQRQVSLAESLVRAPGITVLDRQNYAQDLQVQSRGFGARSTFGIRGMKLIVDGIPSSALDGQGQAASFPLSALDRIQVLRGPLALQYGNAAGGAIIGETAFD-GRST-QVDGWIGSNSSARLAAGFEGASNDEA----WRWRALGSWFTTDGDRPHSAAERSQLDAVAQYTPNDHARLRLVAGALGQPYTDDPLGLTREQWERDPHGTAAVAETFDTRKKIDNAQVGARWEDEYAQGREYWIGGYGVARDVVQFLSIPIVAQLAPSSAGGVIDLGRRSSGVGHRWDF-GR-G--ALTL--GMEAGWLHEQRRGYENF-V--GD-ELGVRGRLRRDEDNRIRSTEAFALGEWRPAQDWTVLGAVRRSKLRFESDDHYIAPGNGDDSGSLDYGETAAALGVSRAFG-EGEVFASLGHGFETPTVTELAYRPDGSAGFNTALEPAQFDTAEIGARWRFA-SAS-ASVSVYRIEGEDEIVPADNRGGRASFANAGRTRREGIEAGFDGRFHPQWSYALTANFLRARFTEGFYTVS-GG-ERVQFVEAGNRIPAIPRADGYAELAWNTRDGRSAAVEMRASDGVPTDDRNTD-ASPGYATFALRLQWRAGASGW--HGFARVDNVFDRDYVGSVIVNEGNARFFEPGAGRGFTIGLGWHGAGG
>AAM39417.1
VRMRDTSAMPRLTLLAAACGLFVASASSLALAAD--AAP--PA-ALPAVQVDARVHGVDDFDLPASFTVVVADDDNR--RGAQVSELLDGIPGLVARDRQNYAQDTQLSIRGFGARSTFGVRGVRLLVDGIPASMPDGQGQLSHFNVLGAQRVEVLRGPFSALYGNSSGGVLQLWSADGKPGDPWRLRATYGSNATVNTGAQLLGQ-Q-GA----VHYNLAANHFETDGFRDHSRAKRESVNAKLGFDLA-PGRLDLVLNYLDAPDAQDPLGLTRAQVTADPRQATAVATQFNTRKSVRQSQAGAIFTQQFD-TQTLRLMAYGGQRSVEQFLAIPVAVQRNPLHSGGVIDLDSNYEGADVRWAWQGQALGRPLQLTVGANVDRQRQHRTGYENF-V--GT-TLGVKGALRRNQRDQVENVDQFAQAWWQWSNRWSALLGVRHSAVRFRSDDNYIVGRNPDDSGQRDYSATTPVAGIVFRASDDLRVYASVGRGFETPTFNELGYRSDGGAGLALDLGAAKSRNVEVGTKWRSQSGAA-LELALFRADTDDELAVASNTNGRSTFRNIGATRRQGAELSWQQPIGQTQQVQLAYTFVDATVRDGYLTCA-SSGCTTAPVASGARLPGVPRQQLFARWQWQPLQ-WQFAAESVVSDATVVNDLATE-RAAGYALVNLEASRRWTTAHGALRTFARIDNALDRAYVGSVIVNDGNGRYYEPGPDRTYTVGLQWDFGS-
>AAW73271.1
YVMRDTTLMSRLTVLAAACGLFATSATPPVLAAD--PAPASPQ-RLPAVQVDARVRGVDDFDLPASFTVVSADDDNR--RGAQVSELLDGIPGLVARDRQNYAQDTQLSIRGFGARSTFGVRGVRLLVDGIPASMPDGQGQLSHFNVLGAERVEVLRGPFSALYGNSSGGVLQLWSADGAPNDPWRLRATYGSNATVDVGTQLLGQ-Q-GA----VHYNLAANHFETDGVRDHSRAKRDSVNAKLGFDLA-EGRLDLVLNYLDAPDAQDPLGLTRAQFNADPAHATSVATQFNTRKSVRQSQAGAIFTQQFD-NQALRLMAYDGQRSVEQFLAIPLAVQRNPLHSGGVIDLDSNYEGADARWAWQGEALGRPLQLTVGTNVDRQRQHRTGYENF-V--GD-ILGVKGALRRNQRDEVQNVDQFAQLWWQWSERWSALLGVRHSDVRFASDDHYTVGRNPDDSGQREYSATTPVAGIVFRADEDLRFYASLGRGFETPTFNELGYRSDGGAGLALDLGAATSRNVEVGSKWRAQSGAA-VEFALFRADTDDELAVASNTNGRSTYRNIRATRRQGAELSWHQPIGATQQLQLAYTFVDATVRDGYLTCA-SSGCTTVPVANGARLPGVPRQQLFARWQWQPAQ-WRFAAESVASGATVVNDLATE-RAPGDALVNLEASRRWTTTLGALRTFARVDNVLDRQYVGSVIVNDGNGRYYEPGPDRTYTVGLQWDFGG-
>ADE54506.1
-MVAFGRELCLLAAMSRFVAAPFCLALSIQSLTA-STQEASLH-TLPDYTVTATGLNQPKQRVPFAVSTIGLEQIQQATTQLSLDEPLQTVPGVFVLNPYNYAQDSRISIRGFGARANFGIRGVRLIADGIPATTPDGQGSVDAVDLGSTERIEVLRGPASAIYGAASGGVILLESESGPVDPFLETRWTTGSDALLQGQLKAGGQ-Y-AD----LNYLMNGTYLDYGGYRDHSETENRRLNAKFQYALTADSTLTALVNRIDIPVQNDPGGLTLQEALADRTQARQRNLDYNSGESVDQTTLGLRYEHRLAEPHRIELKTYTVQRDFA--NRLP-------FETGGQVSFQRDFWGLGGQYRFAAETVEA----AVGFNYDLQQDDRANYDNL---NG-----DRGDLSLQQDEEIENLGLFAVGSYTLFDALTVSAALRHDFIDYAVDDHFLA--DGDDSGQRRFDQTSPMAGVIWEFVPSAALYANVARSFETPTSTELANP--NGGGFNPDLDPQVATSYEIGLKGSGTFSALRYELVAFHIDIEDSIVPEVTDPGRDYFRNAGRSERDGVEAGLQVELLDGLMLDLSYTWSDFEY-TE-FIAD-G-----TDYS-GNQLPGIPEHFANFQLNYRHPSGFFTRWNTRYTGSLQADDANTT-TVDASTVSDLRIGWLAEHGNWTFEPYLGLNNVFDEFYFANIRINAFGGRYYEPAPERNMYAGIRLRYTFR
>AHG62348.1
TVVAGCLFSLFTCTAGAQPVTTVPATATQEAVPA-AATPDAPE-L-SPIVATSTRMDRPASEIPASISVIDGAQIRANEMQVNLSEGLRGIPGLSVRNRENYAQDLQVGIRGFGARSAFGVRGIRLYVDGIPATMPDGQGQTSNIDLSSIDSAEVLRGPFSTLYGNSSGGVLLTETETGEGPLTLTPSFAAGSYGQLRYGMKASGSRGDGP--GAIDYLLSTNHFRTDGYREHSKAEKNQVNAKLGLNVGQDGHLSLLLNHVDL-SADDPQGLTRDEFENDPRSSSPNAQTYNVRKTTKQTQGGLVYDQPLSDRTDLRIMGYYGERETKQFLSIPIGPQRAPSHSGGVIWLKRQYGGADVRLTSHVSLADRPLTLVAGVAWDTMREARKGYENFI-GDQ---LGVQGNLRRDEINNVWNLDPYVQASWNFAERWTLDAGLRYSNVHFKSSDRYITNGNADDSGTANYSKLLPVIALNYQATPDLSLYVTAGRGFETPTFNELSYRNDNEPGLNFGLKPSVNTTLEAGLKANVL-NGQ-LTAAVFRTYTKDEIVSAGASGGRTTYQNAGRTLRDGVELAWDARFYRHLHARLSYTYLHARYRDS-F-C--STCASNPEVPAGNLIPGIARNTATASLAWEPEQGWNGGVDVDYLGKVYVSDQNSE-SAPSAVVTGLHTGYTWKRDQWTVNAFGRLDNVFNARYAGSVIINDANKRYYEPAPGRNWTAGMTVSYRF-
>ALK89936.1
FSRSSMNPIHGARLAPVAWAISLMCVTGAQAQSV-NDAAVADAGALSPVVVSAERAGGGVWRGAASVDVVSGDELREGQAQVNLSESLGRVPGLVIRNRQNYAQDLQISVRGYGARATFGVRGVRLFVDGIPASAPDGSGQAANFPLGSADRVEVVRGPMAALYGASSGGALLLYTEDGQRPAQWRTGVVAGSDGLWRASTQATGQTGTPQ-AP-WSYALDVSGFATDGTRPQSAADRSTANMKL-SRSHEGGRTVLVFNRHSS-SALDPQGLSRAEFDANLDQTNAGALSFNTRKTVSQTQLGLAFEQALGGGHKLELMGYGGQRQVVQYQSITTGAQVPAGSSGGVIDLDRDYWGWNARWRHDREWQGGRLSLSAGVASDLQSDTRKGYENF-I--GA-TLGVQGKLRRDEVNRAQTLDPYVQAEWRTQDLTL-MGGLRQTRTEYESTDRYIVGSNGNDSGNKDYTATLPVVGVRWQWSPSAQAFASIGKGYEIPTLNEVAYRSGGVSGFNTQLNAARSTSAELGLRGRAE-LLR-WSATAFDIRTDDEIVVQNNTGGRTTFQNAGRTLRQGLELAGEWRS-GPVTFTTAYTWMRANYQDAFLTCT-TSGCTQVQVPQGNQIPGLPKQQLFAQAAWDTGWAGRVTLDARHVGRVMVNDLNTD-AAAAHTLFNLGIQFKQERGDWTLKEFVRLDNLTDQKHAGSVIVNDGNGRFFEPGAGRKLLLGLEAQRRF-
>AOY60937.2
VRIRDTRCMSRLTLLAAACGLFATGATSPVLAAD--PAPAASQ-RLPAVQVDARVRGVDDFDLPASFTVVAADDDNR--RGAQVSELLDGIPGLVARDRQNYAQDTQLSIRGFGARSTFGVRGVRLLVDGIPASMPDGQGQLSHFNVLGAQRVEVLRGPFSALYGNSSGGVLQLWSADGQPDDPWRLRATYGSNATVNVGAQVLGQ-Q-GA----VHYNVAANHFDTDGFRAHSRAKRDSVNAKLGFDLA-EGRLDLVLNYLDAPDAQDPLGLTRAQFNADPAQATSVATQFDTRKSVRQSQAGAIFTQRLD-DQTLRLMAYGGQRSVEQFLAIPVAVQRNPLHSGGVIDLDSNYEGADARWAWQGEALGRPLQLTVGTNVDRQRQHRTGYENF-V--GD-TLGVKGALRRDQRDEVENVDQFAQLWWQWSDRWSALLGVRHSDVRFASDDHYIVGRNPDDSGRRDYSATTPVAGIVFRADEDLRFYASVGRGFETPTFNELGYRSDGGAGLALDLGAATSRNYEVGSKWRAQSGAA-LEFAVFRADTDDELAVASNTNGRSTYRNIGATLRQGAELSWQQPIGATQQLQLAYTFVDATVRDGYLTCA-SSGCTTAAVASGSRLPGVPRQQLFARWQWQPAQ-WQLAAESVASGATVVNDLATE-RAPGYALVNLEASRRWSTPQGALRTFARIDNVLDRQYVGSVIVNDGNGRYYEPGPDRTYTVGLQWDFGG-
>APP76012.1
GRMRDTMQMPRPTLLAAACGLLVASAVAPALAAE--PAPAP-Q-TLPAVQVDARVHGVDDFDLPASLTVVSADDDNR--RGAQVSELLDGIPGLVARDRQNYAQDTQLSIRGFGARSTFGVRGVRLLVDGIPASMPDGQGQLSHFNVLGAERVEVLRGPFSALYGNSSGGVLQLWSADGKPDDPWRLRATYGSNATVNVGAQLLGQ-Q-GA----VHYNLAANHFETDGFRDHSRAKRDSVNAKLGFDLA-PGRLDLVLNYLDAPDAQDPLGLSRDQFNADPRQATSVATQFNTRKSVRQSQAGAIFTQQFD-SQTLRLMAYGGQRSVEQFLSVPVAVQRNPLHAGGVIDLDSNYEGADARWAWQGQALGRPLQFTVGANVDRQRQHRTGYENF-V--RD-TLGVQGALRRNQRDQVENVDQFAQAWWQWSDRWSALLGVRHSQVRFRSEDHYIVGRNPDDSGRREYSATTPVAGIVFRATDDLRFYASAGRGFETPTFNELGYRSDGAAGLALDLGAATSRNYEVGSKWRAQSGAA-LQVALFRADTDDELAVASNTNGRSTFRTIGATRRQGAELSWQQPVGATQQLQLAYTFVDATVRDGYLTCA-SSGCVTAPVASGSRLPGVPRQQLFARWQWQPMQ-WQFAAETVASDATVVNDLATE-RAPGYALVNLEASRRWTTTYGALRTFARIDNALDRQYVGSVIVNDGNGRYYEPGPDRTYTVGLQWDFGG-
>APR08988.1
VRIRDTRRMSRLTLLAAACGLFATGATSPVLAAD--PAPAASQ-RLPAVQVDARVRGVDDFDLPASFTVVAADDDNR--RGAQVSELLDGIPGLVARDRQNYAQDTQLSIRGFGARSTFGVRGVRLLVDGIPASMPDGQGQLSHFNVLGAQRVEVLRGPFSALYGNSSGGVLQLWSADGEPDDPWRLRATYGSNATVNVGAQVLGQ-Q-GA----VHYNLAANHFDTDGFRAHSRAKRDSVNAKLGFDLA-EGRLDLVLNYLDAPDAQDPLGLTRAQFNADPAQATSVATQFDTRKSVRQSQAGAIFTQRMD-DQTLRLMAYGGQRSVEQFLAIPVAVQRNPLHSGGVIDLDSNYEGADARWAWQGEALGRPLQLTVGTNVDRQRQHRTGYENF-V--GD-TLGVKGALRRDQRDEVENVDQFAQLWWQWSDRWSALLGVRHSDVRFASDDHYIVGRNPDDSGRRDYSATTPVAGIVFRADENLRFYASVGRGFETPTFNELGYRSDGGAGLALDLGAATSRNYEVGSKWRAQSGAA-LEFTVFRADTDDELAVASNTNGRSTYRNIGATRRQGAELSWQQPIGATQQLQLAYTFVDATVRDGYLTCA-SSGCTTAAVASGSRLPGVPRQQLFARWQWQPAQ-WQLAAESVASGATVVNDLATE-RAPGYALVNLEASRRWSTPQGALRTFARIDNVLDRQYVGSVIVNDGNGRYYEPGPDRTYTVGLQWDFGG-
>AQS76927.1
VRMRDTTCMSRLTLLAAACGLFATGATSPVLAAD--PVPASPQ-RLPAVQVDARVRGVDDFDLPASFTVVAADDDNR--RGAQVSELLDGIPGLVARDRQNYAQDTQLSIRGFGARSTFGVRGVRLLVDGIPASMPDGQGQLSHFNVLGAQRVEVLRGPFSALYGNSSGGVLQLWSADGQPDDPWRLRATYGSNATANVGAQLLGQ-Q-GA----VHYNVAANRFDTDGFRAHSRARRDSVNAKLGFDLA-EGRLDLVLNYLDAPDAQDPLGLTRAQFTADPAQATSVATQFDTRKSVRQSQAGAIFTQQLD-NQTLRLMAYGGQRSVEQFLAIPVAVQRNPLHSGGVIDLDSNYEGADARWAWQSEALGRPLQLTVGTNVDRQRQHRTGYENF-V--GD-TLGIKGALRRNQRDEVQNVDQFAQLWWQWSERWSALLGVRHSDVRFESDDHYIVGRNPDDSGKRDYSATTPVAGIVFRADEDLRFYASVGRGFETPTFNELGYRSDGGAGLALDLGAATSRNYEVGSKWRAQSGAA-LEFAVFRADTDDELAVASNTNGRSTYRNIGATRRQGAELSWQQPIGAAQQLQLAYTFVDATVRDGYLTCA-SSGCTTALVASGSRLPGVPRQQLFARWQWQPAQ-WQLAAESVASGATVVNDLATE-RAPGYALVNLEASRRWTTAQGALRAFARIDNVLDRQYVGSVIVNDGNGRYYEPGPDRTYTVGLQWDFGG-
>ARO87861.1
KTPLPDCRVASLVTLAFASGFSSAQPPSQQTSYP-VASS---P-TLNPVVVTGTRVDQSSFLLPMSIDVVESPVIRDGRPLVNLSEALSRVPGLVIQNRQNYAQDLQISSRGFGARSTFGIRGIRMIVDDIPATMPDGQGQAATINLGSVKRIEVLRGPFSAIYGNAPGGVIQAYTEEGPPGTELSAMLLGGSYGTTRAELKLGGTLG-ATGTGPFNYVVDISRFETHGYRDHSAAARYQASAKLTYRFTHDATLTLVTNELHQGGTQDPLGLTRAQMSVDPRQADKSATTFNTRKSIDNTQGGLVYEHKLSPSNTIKLIGYAGTREILQFLAIPRGAQIPITSSGGVVDLERQFGGLGLRWTHRTSGPRPLT-LTMGIDYDSSKERRKGFENF---AGT-VLGVRGDLRRNENNTVTSFGQYAQAEWQFVPSWILSAGVRHTEVKFKSEDFFSGTGNPDDSGGMTFHNVNPVLGLLYKATSSLNLYVSTGSGFETPTFAELAYRPDGGSGLNFALRPSRSLNMEAGLKWLPTGNTR-VNLALFQAFVSGEILPATNSGGRATFQNAADTTRRGVELSLDSRFGRDLSAFLSYTYLDAVFQDA-YTYRPTAA-PRVTVAAGNFLPGVPRNTAYAELTWRRGPGFSAAVEAIYRDRIFVNDINTE-AAKQYAMANLRLAYSHQFGGWKFTEFVRVDNIADTKYSGSVIVNEGNGRFYEPAPGRNYMVGVSASYTF-
>ARU03475.1
AAMSLDPPAAPSPDWSAPLRVLAGLLVACAACAAESAAAPAPEIDLPAITVQAGQLPQRELRVPAALQRVDAATLARV-PGGDVADALADVPGVVALNRNNHAQDLQLSMRGFGARAAFGVRGIRLLADGIPLTTPDGQGQVTSLALSSAERLEVLTGPLAQLHGNAAGGVIQTFTREAAATPELRAGIGLGRDGLRRTDWQLARRFG-AT-QS-VGLVADLATFETEGWRAHSAARRRQFNTVLTWDVHDQTRLRLIANALDAPLAQDPAGLTAAQWAADPRQAGSQTVARNARKRVSQETLGAVLTQGLG-DGTLEARAYGGQRRNLQHQA---A---S-SWVG----LQRGFGGLGLQLTGQSHAAGWPVDWTVGLAWDRSSERRQAGATL---AG--D-A-SGPLTRHERNVAANTDAFVQAHWQLAERWQLLTGARHSTVRLASRDHW--PADGDGSGRIRFRATNPVLGLAW-LAADLNLYLSWGRGLETPTLAEVAYRLDGQSAFNTDLGAARSRQWELGAKWHPDRDTR-VNLALFHIATRDELVAARSAGGRTAYVNAGQTQRQGLELAARHRLSPHWDAALALTLMRARYSAD---T--G------P-S-GTALPGIPRRQASLQLRWRPQSGTELQLDWLGRAALWADDANRA-RVAGYGLVHARLQHGFSVGRTELVAHAAIDNLLNKRYVGSVIVNQAAGQYLEPGLPRGWQLGLQARVPF-
>ASK90215.1
VRMRDTRCMSRLTLLAAACGLFATGATSPVLAAD--PAPAASQ-RLPAVQVDARVRGVDDFDLPASFTVVAADDDNR--RGAQVSELLDGIPGLVARDRQNYAQDTQLSIRGFGARSTFGVRGVRLLVDGIPASMPDGQGQLSHFNVLGAERVEVLRGPFSALYGNSSGGVLQLWSADGHPDDPWRLRATYGSNATVNVGAQLLGQ-Q-GA----VHYNVAANRFDTDGFRAHSRAKRDSVNAKLGFDLA-EGRLDLVLNHLDAPDAQDPLGLTRAQFNADPAQATSVATQFNTRKSVRQSQAGAIFTQQLD-NQTLRLMAYGGQRSVEQFLAIPVAVQRNPLHSGGVIDLDSNYDGADARWAWQGEALGRPLQLTVGANVDRQRQHRTGYENF-V--GD-TLGVKGPLRRNQRDEVENVDQFAQLWWQWSDRWAALLGVRHSEVRFESDDHYIVGRNPDDSGRRDYSATTPVAGIVFRAEEDLRFYASVGRGFETPTFNELGYRNDGGAGLALDLGAATSRNYEIGSKWRAQSGAA-VEFAVFRADTDDELAVASNTNGRSTYRNIGATRRQGAELSWQQPIGATQQLQLAYTFVDATVRDGYLTCA-SSGCTTAAVASGSRLPGVPRQQLFARWQWQPAQ-WQFAAESVASGATVVNDLATE-RAPGYALVNLEASRRWSTTQGALRTFARVDNVLDRQYVGSVIVNDGNGRYYEPGPDRTYTVGLQWDFGG-
>ASK94991.1
VRMRDTRCMSRLTLLAAACGLFATGATSPVLAAD--PAPAASQ-RLPAVQVDARVRGVDDFDLPASFTVVAADDDNR--RGAQVSELLDGIPGLVARDRQNYAQDTQLSIRGFGARSTFGVRGVRLLVDGIPASMPDGQGQLSHFNVLGAERVEVLRGPFSALYGNSSGGVLQLWSADGHPDDPWRLRATYGSNATVNVGAQLLGQ-Q-GA----VHYNVAANHFDTDGFRAHSRAKRDLVNAKLGFDLA-EGRLDLVLNHLDAPDAQDPLGLTRAQFNADPAQATSVATQFNTRKSVRQSQAGAIFTQQLD-NQTLRLMAYGGQRSVEQFLAIPVAVQRNPLHSGGVIDLDSNYDGADARWAWQGEALGRPLQLTVGANVDRQRQHRTGYENF-V--GD-TLGVKGALRRNQRDEVENVDQFAQLWWQWSDRWAALLGVRHSEVRFESDDHYIVGRNPDDSGRRDYSATTPVAGIVFRAEEDLRFYASVGRGFETPTFNELGYRSDGGAGLALDLGAATSRNYEVGSKWRAQSGAA-LEFAVFRADTDDELAVASNTNGRSTYRNIGATRRQGAELSWQQPIGATQQLQLAYTFVDATVRDGYLTCA-SSGCTTAAVASGSRLPGVPRQQLFARWQWQPAQ-WQFAAESVASGATVVNDLATE-RAPGYALVNLEASRRWSTTQGALRTFARIDNVLNRQYVGSVIVNDGNGRYYEPGPDRTYTVGLQWDFGG-
>ASK99109.1
VRMRDTRCMSRLTLLAAACGLFATGATSPVLAAD--PAPAASQ-RLPAVQVDARVRGVDDFDLPASFTVVAADDDNR--RGAQVSELLDGIPGLVARDRQNYAQDTQLSIRGFGARSTFGVRGVRLLVDGIPASMPDGQGQLSHFNVLGAERVEVLRGPFSALYGNSSGGVLQLWSADGHPDDPWRLRATYGSNATVNVGAQLLGQ-Q-GA----VHYNVAANRFDTDGFRAHSRAKRDLVNAKLGFDLA-EGRLDLVLNHLDAPDAQDPLGLTRAQFNADPAQATSVATQFNTRKSVRQSQAGAIFTQQLD-NQTLRLMAYGGQRSVEQFLAIPVAVQRNPLHSGGVIDLDSNYDGADARWAWQGEALGRPLQLTVGANVDRQRQHRTGYENF-V--GD-TLGVKGALRRNQRDEVENVDQSAQLWWQWSDRWAALLGVRHSEVRFESDDHYIVGRNPDDSGKRDYSATTPVAGIVFRAEEDLRFYASVGRGFETPTFNELGYRNDG-AGLALDLGAATSRNYEIGSKWRAQSGAA-VEFAVFRADTDDELAVASNTNGRSTYRNIGATRRQGAELSWQQPIGATQQLQLAYTFVDATVRDGYLTCA-SSGCTTAAVASGSRLPGVPRQQLFARWQWQPAQ-WQFAAESVASGATVVNDLATE-RAPGYALFNLEASRRWSTTQGALRTFARIDNVLDRQYVGSVIVNDGNGRYYEPGLDRTYTVGLQWDFGG-
>ASY82800.1
VRIRDTRCMSRLTLLAAACGLFATGATSPVLAAD--PAPAASQ-RLPAVQVDARVRGVDDFDLPASFTVVAADDDNR--RGAQVSELLDGIPGLVARDRQNYAQDTQLSIRGFGARSTFGVRGVRLLVDGIPASMPDGQGQLSHFNVLAAQRVEVLRGPFSALYGNSSGGVLQLWSADGQPDDPWRLRATYGSNATVNVGAQVLGQ-Q-GA----VHYNVAANHFDTDGFRAHSHAKRDSVNAKLGFDLA-EGRLDLVLNYLDAPDAQDPLGLTRAQFNADPAQATSVATQFDTRKSVRQSQAGAIFTQRLD-DQTLRLMAYGGQRSVEQFLAIPVAVQRNPLHSGGVIDLDSNYEGADARWAWQGEALGRPLQLTVGANVDRQRQHRTGYENF-V--GD-TLGVKGALRRDQRDEVENVDQFAQLWWQWSDRWSALLGVRHSDVRFESDDHYIVGRNPDDSGRRDYSATTPVAGIVFRADENLRFYASVGRGFETPTFNELGYRSDGGAGLALDLGAATSRNYEVGSKWRAQSGAA-LEFAVFRADTDDELAVASNTNGRSTYRNISATRRQGAELSWQQPIGATQQLQLAYTFVDATVRDGYLTCA-SSGCTTAAVASGSRLPGVPRQQLFARWQWQPAQ-WQLAAESVASGATVVNDLATE-RAPGYALVNLEASRRWSTPQGALRTFARIDNVVDRQYVGSVIVNDGNGRYYEPGPGRTYTVGLQWDFGG-
>ASY87152.1
VRIRDTRCMSRLTLLAAACGLFATGATSPVLAAD--PAPAASQ-RLPAVQVDARVRGVDDFDLPASFTVVAADDDNR--RGAQVSELLDGIPGLVARDRQNYAQDTQLSIRGFGARSTFGVRGVRLLVDGIPASMPDGQGQLSHFNVLAAQRVEVLRGPFSALYGNSSGGVLQLWSADGQPDDPWRLRATYGSNATVNVGAQVLGQ-Q-GA----VHYNVAANHFDTDGFRAHSHAKRDSVNAKLGFDLA-EGRLDLVLNYLDAPDAQDPLGLTRAQFNADPAQATSVATQFDTRKSVRQSQAGAIFTQRLD-DQTLRLMAYGGQRSVEQFLAIPVAVQRNPLHSGGVIDLDSNYEGADARWAWQGEALGRPLQLTVGANVDRQRQHRTGYENF-V--GD-TLGVKGALRRDQRDEVENVDQFAQLWWQWSDRWSALLGVRHSDVRFESDDHYIVGRNPDDSGRRDYSATTPVAGIVFRADENLRFYASVGRGFETPTFNELGYRSDGGAGLALDLGAATSRNYEVGSKWRAQSGAA-LEFAVFRADTDDELAVASNTNGRSTYRNIGATRRQGAELSWQQPIGATQQLQLAYTFVDATVRDGYLTCA-SSGCTTAAVASGSRLPGVPRQQLFARWQWQPAQ-WQLAAESVASGATVVNDLATE-RAPGYALVNLEASRRWSTPQGALRTFARIDNVVDRQYVGSVIVNDGNGRYYEPGPGRTYTVGLQWDFGG-
>AUI92176.1
VRMRDTTLMSRLTVLAAACGLFATSATPPVLAAD--PAPASPQ-RLPAVQVDARVRGVDDFDLPASFTVVSADDDNR--RGAQVSELLDGIPGLVARDRQNYAQDTQLSIRGFGARSTFGVRGVRLLVDGIPASMPDGQGQLSHFNVLGAERVEVLRGPFSALYGNSSGGVLQLWSADGAPNDPWRLRATYGSNATVDVGTQLLGQ-Q-GA----VHYNLAANHFETDGVRDHSRAKRDSVNAKLGFDLA-EGRLDLVLNYLDAPDAQDPLGLTRAQFNADPAHATSVATQFNTRKSVRQSQAGAIFTQQFD-NQALRLMAYGGQRSVEQFLAIPVAVQRNPLHSGGVIDLDSNYEGADARWAWQGEALGRPLQLTVGTNVDRQRQHRTGYENF-V--GD-ILGVKGALRRNQRDEVQSVDQFAQLCWQWSERWSALLGVRHSDVRFASDDHYTVGRNPDDSGQRDYSATTPVAGIVFRADEDLRFYASLGRGFETPTFNELGYRSDGGAGLALDLGAATSRNVEVGSKWRAQSGAA-VEFALFRADTDDELAVASNTNGRSTYRNIGATRRQGAELSWQQPIGATQQLQLAYTFVDATVRDGYLTCA-SSGCTTIPVANGARLPGVPRQQLFARWQWQPAQ-WRFAAESVASGATVVNDLATE-RAPGDALVNLEASRRWTTTLGALRTFARIDNVLDRQYVGSVIVNDGNGRYYEPGPDRTYTVGLQWDFGG-
>AUJ14256.1
VRMRDTTLMSRLTVLAAACGLFATSATPPVLAAD--PAPASPQ-RLPAVQVDARVRGVDDFDLPASFTVVSADDDNR--RGAQVSELLDGIPGLVARDRQNYAQDTQLSIRGFGARSTFGVRGVRLLVDGIPASMPDGQGQLSHFNVLGAERVEVLRGPFSALYGNSSGGVLQLWSADGAPNDPWRLRATYGSNATVDVGTQLLGQ-Q-GA----VHYNLAANHFETDGVRDHSRAKRDSVNAKLGFDLA-EGRLDLVLNYLDAPDAQDPLGLTRAQFNADPAHATSVATQFNTRKSVRQSQAGAIFTQQFD-NQALRLMAYGGQRSVEQFLAIPVAVQRNPLHSGGVIDLDSNYEGADARWAWQGEALGRPLQLTVGTNVDRQRQHRTGYENF-V--GD-ILGVKGALRRNQRDEVQSVDQFAQLCWQWSERWSALLGVRHSDVRFASDDHYTVGRNPDDSGQRDYSATTPVAGIVFRADEDLRFYASLGRGFETPTFNELGYRSDGGAGLALDLGAATSRNYEVGSKWRAQSGAA-LQLALFRADTDDELAVASNTNGRSTYRNIGATRRQGAELSWQQPIGATQQLQLAYTFVDATVRDGYLTCA-SSGCTTVPVANGARLPGVPRQQLFARWQWQPAQ-WRFAAESVASGATVVNDLATE-RAPGDALVNLEASRRWTTTLGALRTFARVDNVLDRQYVGSVIVNDGNGRYYEPGPDRTYTVGLQWDFGG-
>AVO34206.1
GGLLGLKSLGRSCAAACLGTLLAAPGHAQTAPTP-TPTPAEPT-SLDEVVISAGRQAQKSFDVPAAVQSVDQATIDQAGPRVNLSESLNRVPGITVLNRQNYAQDLQLSIRGSGARSAFGIRGARVIVDGIPATMPDGQGQASTISLPSAARLEVLRGPMALLYGNSSAGVVQVFTADGPARPTVTGTVDVAPNGLLRLGAQAAGQQG-RL-----NYVLDVSDFRTDGWRDNSAARRRHLNAKLRIDLDERTRLTLVANVFDQPQSGDALGLTRAQMQANPRQADARSTEYQAGKSVSQAQLGAVLSHRPDADTEITARAYYGQRDLDNRLSIPLSAQTAPTAAGGIVDLDRSYSGLGLAFSHGMAMGQGRLRLTAGLELEQMREHRRGYINN---LGA-----RGDLKRDEDDTAQSTGLYAQGDWAINEQWSAVAGLRASRIDLRVRDHFIRPGNPDDSGRTRFNAMQPMLGITRHLGENTNVYANVGRGFDTPTLAEMGYRAGG-SGPNLDLRAARSTHAEVGLKTRLSDTQR-LDVALFHIRTQGELVVAASSGGRSIYANAGRTTRSGVEVAYTAQFTPEWRAHLALSTLNARFADA-F-SSGG-----ATVPKGNRIPGTMERTLFAEVAWQPKPGFNAALEAMHLGRMAVDDSNSD-RTSPATVFNLRLGWQQRAGGWTLREYLRVDNLGDKRYVGSVIVNDGNGRFFEPAPGRQWAVGVSASYAF-
>AVQ05352.1
VRMRDTTPMPRLTLLAAACGLFAMSATPLVLAAD--PAPASPQ-RLPAVQVDARVRGVEDFDLPASFTAVSADDDDR--RGAQVSELLDGIPGLVARDRQNYAQDTQLSIRGFGARSTFGVRGVRLLVDGIPASMPDGQGQLSHFNVLGAERVEVLRGPFSALYGNSSGGVLQLWSADGAPNDPWRLRATYGSNATVNVGAQLLGQ-Q-GA----VHYNLAANHFETDGFRDHSRAKRDSVNAKLGFDLA-EGRLDLVLNYLDAPDAQDPLGLTRAQFNANPAQATSVATQFNTRKSVRQSQAGAIFTQQFD-NQTLRLMAYGGQRSVEQFLAIPVAVQRNPLHSGGVIDLDSNYEGADARWAWQGEALGRPLQLTVGTNVDRQRQHRTGYENF-V--GD-TLGVKGALRRNQRDQVENVDQFAQLWWQWSERWSALLGVRHSEVRFESDDHYIVGRNPDDSGQRDYAATTPVVGIVFRADEDLRFYASVGRGFETPTFNELGYRSDGGAGLALDLGAATSRNYEVGSKWRAQSGAA-VEFALFRADTDDELAVASNTNGRSTYRNIGATRRQGAELSWQQPIGATQQLQLAYTFIDATVRDGYLTCA-SSGCTTAVVASGSRLPGVPRQQLFARWLWQPGQ-WQFAAESVASGATVVNDLATE-RAPGYALVNLEASRRWTTTLGALRTFARIDNVLDRQYVGSVIVNDGNGRYDEPGPDRTHTVGLQWDFGG-
>AVR90203.1
VCRARQRTSALSRALRIAFPG-AAG-FACIAGARDAAMTDQDA-ALNPVVVTGTPIATGSFDLPYAIDSVDMRSNQAGHLGVNASEALAGVPGLVIQNRQNYAQDLQISIRGFGARAAFGVRGVKLIADGIPATNPDGQGQAATFNLDTAERIEVMRGPFSTVYGNHAGGVIQLFSRKGEGEPRVRASVLGGSWGTTKFGIGAEGE-KGGI--G---FVLDTSRFDTDGYRDHSKARRDQGFAKLTLSPDEDSTLTLVANGLRQLDTEDPLGVTWETYERDPQSLTSYGVRYDTRKSIHHLQGGATYERRFG-ENRLQLSAYAGRRAVTQYQSFSRGFQSSPRHAGGVVDFDRDFHGMGVRWISQRAMGSGELTLTTGIDYDRSEDDRRGYENF---VGT-TLGVKGRLRRDELDTITSIDPYVQAQWKS-GPWQWSLGARHSRVSFKVEDRYINADNHDDSGTVRFSKTTPALGVSYALNPATSLYASVGAGYETPTLNELSYATSTT-GFNFGLRPSTSRQAEIGIKTFVADNAR-INVALFRIETEDEIVVSASEEGRTSYQNAGRTLRQGIEFAAHAELTRTLMARASLTWMQAEYDEE-FTSRG------TTVAAGNRIPGIPRLAAFAELAWQVTPGVTLAGEVSHRGELKVNDLNTDRAAPAYTLVNLRLSAEQHQGPWTFGQLLRVDNVLDRKHVGSVIVGDANKRYYEPGPERSLYAGASASYKF-
>AYO93733.1
VRMRDTTCMSRLTLLAAACGLFATGATSPVLAAD--PAPASPQ-RLPAVQVDARVRGVDDFDLPASFTVVAADDDNR--RGAQVSELLDGIPGLVARDRQNYAQDTQLSIRGFGARSTFGVRGVRLLVDGIPASMPDGQGQLSHFNVLGAQRVEVLRGPFSALYGNSSGGVLQLWSADGQPDDPWRLRATYGSNATVNVGAQLLGQ-Q-GA----VHYNVAANRFDTDGFRAHSRARRDSVNAKLGFDLA-EGRLDLVLNYLDAPDAQDPLGLTRAQFTADPAQATSVATQFDTRKSVRQSQAGAIFTQQLD-NQTLRLMAYGGQRSVEQFLAIPVAVQRNPLHSGGVIDLDSNYEGADARWAWQSEALGRPLQLTVGTNVDRQRQHRTGYENF-V--GD-TLGIKGALRRNQRDEVQNVDQFAQLWWQWSERWSALLGVRHSDVRFESDDHYIVGRNPDDSGKRDYSATTPVAGIVFRADEDLRFYASVGRGFETPTFNELGYRSDGGAGLALDLGAATSRNYEVGSKWRAQSGAA-LEFAVFRADTDDELAVASNTNGRSTYRNIGATRRQGAELSWQQPIGAAQQLQLAYTFVDATVRDGYLTCA-SSGCTTALVASGSRLPGVPRQQLFARWQWQPAQ-WQLAAESVASGATVVNDLATE-RAPGYALVNLEASRRWTTTQGALRAFARIDNVLDRQYVGSVIVNDGNGRYYEPGPDRTYTVGLQWDFGG-
>AZR21095.1
VRMRDTTPMPRLTLLAAACGLFAMSATPLVLAAD--PAPASPQ-RLPAVQVDARVRGVEDFDLPASFTAVSADDDNR--RGAQVSELLDGIPGLVARDRQNYAQDTQLSIRGFGARSTFGVRGVRLLVDGIPASMPDGQGQLSHFNVLGAERVEVLRGPFSALYGNSSGGVLQLWSADGAPNDPWRLRATYGSNATVNVGAQLLGQ-Q-GA----VHYNLAANHFETDGFRDHSRAKRDSVNAKLGFDLA-EGRLDLVLNYLDAPDAQDPLGLTRAQFNANPAQATSVATQFNTRKSVRQSQAGAIFTQQFD-NQTLRLMAYGGQRSVEQFLAIPVAVQRNPLHSGGVIDLDSNYEGADARWAWQGEALGRPLQLTVGTNVDRQRQHRTGYENF-V--GD-TLGVKGALRRNQRDQVENVDQFAQLWWQWSERWSALLGVRHSEVRFESDDHYIVGRNPDDSGQRDYSATTPVVGIVFRADEDLRFYASVGRGFETPTFNELGYRSDGGAGLALDLGAATSRNYEVGSKWRAQSGAA-VEFALFRADTDDELAVASNTNGRSTYRNIGATRRQGAELSWQQPIGATQQLQLAYTFVDATVRDGYLTCA-SSGCTTAVVASGSRLPGVPRQQLFARWLWQPGQ-WQFAAESVASGATVVNDLATE-RAPGYALVNLEASRRWTTTLGALRTFARIDNVLDRQYVGSVIVNDGNVRYDEPGPDRTYTVGLQWDFGG-
>AZR25233.1
VRMRDTTPMPRLTLLAAACGLFAMSATPLVLAAD--PAPASPQ-RLPAVQVDARVRGVEDFDLPASFTAVSADDDDR--RGAQVSELLDGIPGLVARDRQNYAQDTQLSIRGFGARSTFGVRGVRLLVDGIPASMPDGQGQLSHFNVLGAERVEVLRGPFSALYGNSSGGVLQLWSADGAPNDPWRLRATYGSNATVNVGAQLLGQ-Q-GA----VHYNLAANHFETDGFRDHSRAKRDSVNAKLGFDLA-EGRLDLVLNYLDAPDAQDPLGLTRAQFNANPAQATSVATQFNTRKSVRQSQAGAIFTQQFD-NQTLRLMAYGGQRSVEQFLAIPVAVQRNPLHSGGVIDLDSNYEGADARWVWQGEALGRPLQLTVGTNVDRQRQHRTGYENF-V--GD-TLGVKGALRRNQRDQVENVDQFAQLWWQWSERWSALLGVRHSEVRFESDDHYIVGRNPDDSGQRDYAATTPVVGIVFRADEDLRFYASVGRGFETPTFNELGYRSDGGAGLALDLGAATSRNYEVGSKWRAQSGAA-VEFALFRADTDDELAVASNTDGRSTYRNIGATRRQGAELSWQQPIGATQQLQLAYTFIDATVRDGYLTCA-SSGCTTAVVASGSRLPGVPRQQLFARWLWQPGQ-WQFAAESVASGATVVNDLATE-RAPGYALVNLEASRRWTTTLGALRTFARIDNVLDRQYVGSVIVNDGNGRYDEPGPDRTYTVGLQWDFGG-
>AZR29257.1
VRMRDTTPMPRLTLLAAACGLFAMSATPLVLAAD--PAPASPQ-RLPAVQVDARVRGVEDFDLPASFTAVSADDDDR--RGAQVSELLDGIPGLVARDRQNYAQDTQLSIRGFGARSTFGVRGVRLLVDGIPASMPDGQGQLSHFNVLGAERVEVLRGPFSALYGNSSGGVLQLWSADGAPNDPWRLRATYGSNATVNVGAQLLGQ-Q-GA----VHYNLAANHFETDGFRDHSRAKRDSVNAKLGFDLA-EGRLDLVLNYLDAPDAQDPLGLTRAQFNANPAQATSVATQFNTRKSVRQSQAGAIFTQQFD-NQTLRLMAYGGQRSVEQFLAIPVAVQRNPLHSGGVIDLDSNYEGADARWAWQGEALGRPLQLTVGTNVDRQRQHRTGYENF-V--GD-TLGVKGALRRNQRDQVENVDQFAQLWWQWSERWSALLGVRHSEVRFESDDHYIVGRNPDDSGQRDYAATTPVVGIVFRADEDLRFYASVGRGFETPTFNELGYRSDGGAGLALDLGAATSRNYEVGSKWRAQSGAA-VELALFRADTDDELAVASNTNGRSTYRNIGATRRQGAELSWQQPIGATQQLQLAYTFVDATVRDGYLTCA-SSGCTTAVVASGSRLPGVPRQQLFARWLWQPGQ-WQFAAESVASGATVVNDLATE-RAPGYALVNLEASRRWTTTLGALRTFARIDNVLDRQYVGSVIVNDGNGRYDEPGPDRTYTVGLQWDFGG-
>AZR33209.1
VRMRDTTPMPRLTLLAAACGLFAMSATPLVLAAD--PAPASPQ-RLPAVQVDARVRGVEDFDLPASFTAVSADDDNR--RGAQVSELLDGIPGLVARDRQNYAQDTQLSIRGFGARSTFGVRGVRLLVDGIPASMPDGQGQLSHFNVLGAERVEVLRGPFSALYGNSSGGVLQLWRADGAPNDPWRLRATYGSNATVNVGAQLLGQ-Q-GA----VHYNLAANHFETDGFRDHSRAKRDSVNAKLGFDLA-EGRLDLVLNYLDAPDAQDPLGLTRAQFNANPAQATSVATQFNTRKSVRQSQAGAIFTQQFD-NQTLRLMAYGGQRSVEQFLAIPVAVQRNPLHSGGVIDLDSNYEGADARWAWQGEALGRPLQLTVGTNVDRQRQHRTGYENF-V--GD-TLGVKGALRRNQRDQVENVDQFAQLWWQWSERWSALLGVRHSEVRFESDDHYIVGRNPDDSGQRDYAATTPVVGIVFRADEDLRFYASVGRGFETPTFNELGYRSDGGAGLALDLGAATSRNYEVGSKWRAQSGAA-VEFALFRADTDDELAVASNTNGRSTYRNIGATRRQGAELSWQQPIGATQQLQLAYTFVDATVRDGYLTCA-SSGCTTAVVASGSRLPGVPRQQLFARWLWQPGQ-WQFAAESVASGATVVNDLATE-RAPGYALVNLEASRRWTTTLGALRTFARIDNVLDRQYVGSVIVNDGNGRYDEPGPDRTYTVGLQWDFGG-
>BBL26346.1
GKRPAWGSQAGAHPDSPMHTTSPSLIAAACALCC-ATPTADAV-M-ATTEVRSAAGSPSLQALPTSATVLDGEALRDRQLQVNLSESLASVPGLQIKNRQNYAQDLQLSVRGYGARSTFGLRGVRLYVDGIPATMPDGQGSLSHIDIASLERVEVLRGPYSALYGNSAGGVVSMYTETPTGAPSVEGGFAVGSNGQKRLSAKASGQ--TAQ--G-LSYVLSASRFLTDGYRDHSAADRNIANAKLSTAIGDDAQLTIVANTMES-DAQDPQGLTWKQYQANPRRASPVAESFDTRKSLKQTQMGATYERKFNGTHSVALTAYAGHRSMEQYQSIPLNSQENAKHAGGVIDMSRDYAGVDARWTGKFSDAPIPVTVTAGLAMDYVQEDRKGYKNY-T--GT-AIGVKGNLSRDEKNTITNIDPYVQATWQLAPRWSLDTGLRYSRVKFEIDDRFIRPGNPDDSDSTSQHKALPVVSLAHQLSTNQTLYASAGRGFETPTLAEMSYRNDG-SGMNTALQPSVSSQYEVGYRQRLGDRGS-WSAAIFRSNTSDEIVSDLSAGGRTTYRNAGDTRRQGVELQGDLRLTPQLQLQAAYTYLDATFRQA---S--G-----TAAA-GNFLPGLAKQHLWLGLDYRITPEWTVGVSAEHMGKVFVNDANSE-AAPSYTVAAASVGYRKVMGPWTLRAFARVDNLFDRQYVGSVIVNDGNSRYYEGAPGRNWSTGMNLAYSF-
>CAB3706320.1
RAALRPRKVHQGLRWLARG----SLAVGM-VNGA-WAQEAEST-L-SPVVVTGTRLDTSVLDTPASVDVVDGVAMRRGQPQINLSEGLAGVPGLQIQNRQNYAQDLQISSRGFGARSTFGVRGVRLYVDGIPATMPDGQGQTSNIDIGSIDRVEVLRGPFSALYGNSSGGVIQVYTEDGAAPPSLAASAWAGSFGTWRYGAKASGVTGTG---GELDYVVDLTRFTTDGYRDHSAARKNLANAKLGLQLDDASRLTIVANSVDL-KAQDPLGLTYQQFQDDPRAA-PLAQQYDTRKTVRQTQGGVVYERQVDGRNTLRVMAYYGQRDTTQYQSIPPAAQLAPTQAGGVIDLARQYGGADVRWTSELDMAGRPLTLIGGFSYDSLREDRKGYQNFT-GTGNQQLGVQGALRRDETNTVYSADPYVQASWKVSPRWTLDAGLRYSTVRFDSNDHYIVPGNGDDSGDARYRKALPVAAVRYAVSSDVSVYASYGRGFETPTLNEISYRPGGQPGLNFGLSPALSTNLEGGVKARLA-GGL-ATAAVFHTRTDDEIVSAGSSGGRTSYQNAGRTRRDGVELGWTGEFAPHWRTQFAYTWLNARYADD-S-G--A------DIRAGNKIPGIARQAVFASLAWAPPEGWQASVEGRALSKIYVNDANDQ-DAPGYFVAAVSAGYVKRLGPWELNAYARVDNLFDKRYAGSVIVNESNGRYYEPAAGRSAGIGVGAAYRF-
>CAD7636235.1
ILGLAVNRDTFMQRVKHLK-INTTLLCLTCITQS-LYAEVSQDSQ-QTIKIEATRSDTSILNTPASVYRVDQQQSQNN-IGVNLTETLKGIPGLQLNNRENYAQDLQLSMRGFGARSTFGVRGIRLYVDGIPATMPDGQGQTSNIDLTSLDHIEVLGGPFSSLYGNSSGGTILTTTKEGTGRDSVELGYSGGSNNKGRADITLQG--G-ADKANEPSYVISSSYFDTDGYRDHSAARKVLSNAKLTWDLDDGSKINWLINHVDI-SADDPQGLTREQWKQNPKQVNDSKNIYDVRKDINQTQTGINWTKPLNDQQELYSMAYIGHREVTQYQSIPS--QKNPRHAGGVIDFERDFYGADLRWTGKDLLP--NTRISAGLAYDAMNEDRQGYENF---NAKGEYGVKGNLRRDERNTLWNLDPYLQASWQFLPTVRLDTGLRYSNVHYESKDHYIIGLNGDDSGQTDYNKLLPSAAFTWEVTPDLSTYISYAKGFETPTFTEMAYPTEGTAGINFALKPSTSDNYELGLKAQNR-LGN-FTAAVFQSNTQDDIVSAGTLNGRATYQNADKTLRQGVELSWNKKLWKNLTAQASYSFLDATFDAD-I-PN-TD--PKKVIQSGNYIPGIAKNQAFVSFGWLPEQGFNAGVDVRYMDKIYVDDLNTD-TAPSYTVTSMNVGYIWKNNDWKVRSFVRVDNLFDKNYVGSVIVNDGNSRFFEPADGINWSAGLSVTKQF-
>CAG1018205.1
MKRIPAKPRSAAPAEAARGAQVHLVLALGALGMVSASAQTQSA-AMTLLLVTGSVSARSLADAPAALAVVDDEALRASGPMINLSEALGRVPGLVVANRSNYAQDLQISSRGFGARAGFGVRGLRLYTDSIPATMPDGQGQVTHFDLAGAQRIEVLRGPFSVLYGNSSGGVLALFSPDPTER-RAGVDVDAGSHGLRQARLHAQAEFG-A---G-WNARASVSEFEIDGFRPHSQARRTLGNLRLGWHGAA-DGVVLLASDIEQ-KAQDPLGLTRAQLDADPDQTASQATDFNTRKAARQSQLGARWEHRFDAPASGALTGYFGSRGVTQWQSIPPATQASPRHGGGVVDFDRRYGGVDARLTWRW--R--GVELVTGAAQEQQRDQRRGFENF-VGSGSEQLGVTGTQRRDETNRVGTRDLYAQAEVALGSALNATLGLRSGEVEFKAADHYLA--NGDDSGVLRFRYDNPVAGLRWTVRPGLTLHVSAARGFESPTLNELAYRPDGQAGFNDTLRPQTSRQIELGARWTAA-D-LQADATLFRVDTEHEIGVQTNSGGRSTFQNVGRTRRDGAELALQWRINPRLRWQLALTWLDARYRDGFLACA-GVPCMAPSVPAGNRIAGTFERSAFTAVEWQPL-VARVALEWRAQGRTAVNDLNAD-FAAGFGVMALRATHHWQLGGQRLELLARIDNLGDRRHVGSVIVNDANGRVFEPAPPRSALLSVRWSTPW-
>CAP49437.1
VRMRDTSAMPRLTLLAAACGLFVASASSLALAAD--AAP--PA-ALPAVQVDARVHGVDDFDLPASFTVVVADDDNR--RGAQVSELLDGIPGLVARDRQNYAQDTQLSIRGFGARSTFGVRGVRLLVDGIPASMPDGQGQLSHFNVLGAQRVEVLRGPFSALYGNSSGGVLQLWSADGKPGDPWRLRATYGSNATVNTGAQLLGQ-Q-GA----VHYNLAANHFETDGFRDHSRAKRESVNAKLGFDLA-PGRLDLVLNYLDAPDAQDPLGLTRAQVNADPRQATAVATQFNTRKSVRQSQAGAIFTQQFD-TQTLRLMAYGGQRSVEQFLAIPVAVQRNPLHSGGVIDLDSNYEGADVRWAWQGQALGRPLQLTVGANVDRQRQHRTGYENF-V--GT-TLGVKGALRRNQRDQVENVDQFAQAWWQWSDRWSALLGVRHSAVRFRSDDNYIVGRNPDDSGQRDYSATTPVAGIVFRASDDLRVYASVGRGFETPTFNELGYRSDGGAGLALDLGAAKSRNVEVGTKWRSQSGAA-LELALFRADTDDELAVASNTNGRSTFRNIGATRRQGAELSWQQPIGQTQQVQLAYTFVDATVRDGYLTCA-SSGCTTAPVASGARLPGVPRQQLFARWQWQPLQ-WQFAAESVVSDATVVNDLATE-RAAGYALVNLEASRRWTTTHGALRTFARIDNALDRAYVGSVIVNDGNGRYYEPGPDRTYTVGLQWDFGS-
>CDH71616.1
TLRPAEPCMPSRPRPSFVSHLLPGS-LALCGLAIACAVQEERR-SLEPMVVTGSYNPSDTFDLPFSVDSIERRQIADGQLGINLSEVLPRVPGLVVQNRQNYAQDLQISSRGYGARSAFGIRGLKLLADGIPASTPDGQGQAATLNLDVAERIEVLRGPASTIYGSNAGGVIQMFSRDGQGAPRVGAEATVGSDGLSRNHLYTEGE-GDGV--G---FLVDASRMDTDGYRDHSAARRDQTFAKLNFRPDADSRLALIYSSLEQNDTEDPLGQTWDAYKHDPRSVTANAELYDTRKSIDHQQAGMNYERYFG-EATLQVNAYVGKRSVVQYQAIPKQIGCESQRNGAVIDFDRDFHGGTVRWLQPVSQAPGELNLTVGLDYDQSRDDRRGYQNF---NGD-QLGVKGELRRDEVDTATSLDPYLQASWAI-DAWTLQAGVRHSTMKMEVDDRYLS--NGDASGSRRYRKNTPSFSVMYAFTPDLHGYLSAGKGFETPTQAEMAYAPVAADVFNFGLKPATSSQYEAGLKARLWGNTR-VNAAIFQIRTEDEIVVASSLGGRTSYQNAGKTLRRGFELGLESELSEHWNANLAYTRLSATYDSD-FKAG-G-----KTIGKGKHLPGVPESSLFGELVWKPAEGISMGWEGMYRSQVYVEDSNSEKAAPSYAVFNWRTRFEQRLGAWAFHQLVRLDNLFDRQYVGSVIVGDGNRRYYEAAPGLSWYAGAGVEYQF-
>CDH77315.1
TLRSAEPCMPSRPRPSFVSHLLPGS-LALCGLAIACAVQEERR-SLEPMVVTGSYNPSDTFDLPFSVDSIERRQIADGQLGINLSEVLPRVPGLVVQNRQNYAQDLQISSRGYGARSAFGIRGLKLLADGIPASTPDGQGQAATLNLDVAERIEVLRGPASTIYGSNAGGVIQMFSRDGQGAPRVGAETTVGSDGLSRNHLYTEGE-GDGV--G---FLVDASRMDTDGYRDHSAARRDQTFAKLNFRPDADSRLALIYSSLEQNDTEDPLGQTWDAYKHDPRSVTANAELYDTRKSIDHQQAGMNYERYFG-EATLQVNAYVGKRSVVQYLSIPRGVVSNSQRGGGVVDFDRDFHGGTVRWLQPVRQAPGELNLTVGLDYDQSRDDRRGYQNF---NGD-QLGVKGELRRDEVDTATSLDPYLQASWAI-DAWTLQAGVRHSTMKMEVDDRYLS--NGDASGSRRYRKNTPSFSVMYAFTPDLHGYLSAGKGFETPTQAEMAYAPVAADVFNFGLKPATSSQYEAGLKARLWGNTR-VNAAIFQIRTEDEIVVASSLGGRTSYQNAGKTLRRGFELGVESELSEHWNANLAYTRLSATYDSD-FEAG-G-----KTIGKGKHLPGVPASSLFGELVWKPVEGISMGWEGMYRSQVYVEDSNSEKAAPSYAVFNWRTRFEQRLGAWTFHQLVRLDNLFDRQYVGSVIVGDGNRRYYEAAPGLSWYAGAGVEYQF-
>CKI10037.1
TQRGTRLAQQRRRRGALARPFLQGL-LGMPAVAA-LAQSQAPQ-L-APVAVTGTRIGAPPWETPASVDIVEGAAMRRGQPGINLSEGLAGVPGLQVQNRQNYAQDLQLSSRGFGARSTFGVRGVRLYVDGIPATMPDGQGQTSNIDIGSLDRVEVLRGPFSALYGNSSGGVILAYTEDGAVSAAIGVSGWAGSDGTWRYGAKASGA----S--GDIDYVLALSRMTTDGYRDHSAARKNLGNAKLGVQLDDASRLTIVANSVDL-TAQDPLGLTYAQFQDAPRSA-ALATQYDTRKTVRQTQGGLVYERHVDGANTLRLMLYYGQRDTTQFQAIPPAAQAAPTQAGGVIDLRRRYGGADLRWTSELGPADRPLTLVGGFSYDTLREQRKGYQNYT-GDGDRQLGVQGALRRDETNTVYNADPYLQASWRMAPRWTLDAGLRYSTVAFRSHDHYIAPGNGDDSGDARYRRALPVAALRYQPEARTSLYVSYGRGFETPTFNELSYRPGGLPGLNFALAPALGNNAEAGLKTDLA-GGQ-LTAAVFRVSTHDEIVSAGSAGGRATFRNAGRTRRDGVELGWSAAFARHGRAQLAYTWLDARYRDD-G-A--G------GIRAGNRIPGIARQSAYAALGWAPPQGWQAGIEARYLSRLYADDANDA-AAPGYVVAALSAGYVKRLGDWDLSAYARVDNLFDRRYAGSVIVNESNGRYYEPAPGRSVGVGLGVMYRY-
>CUI65698.1
TQRGTRLAQQRRRRGALARPFLQGL-LGMPAVAA-LAQSQAPQ-L-APVAVTGTRIGAPPWETPASVDIVEGAAMRRGQPGINLSEGLAGVPGLQVQNRQNYAQDLQLSSRGFGARSTFGVRGVRLYVDGIPATMPDGQGQTSNIDIGSLDRVEVLRGPFSALYGNSSGGVILAYTEDGAVPAAIGVSGWAGSDGTWRYGAKASGA----S--GDIDYVLALSRMTTDGYRDHSAARKNLGNAKLGVQLDDASRLTIVANSVDL-TAQDPLGLTYAQFQDAPRSA-ALATQYDTRKTVRQTQGGLVYERHVDGANTLRLMLYYGQRDTTQFQAIPPAAQAAPTQAGGVIDLRRRYGGADLRWTAELGPAERPLTLVGGFSYDTLREQRKGYQNYT-GDGDRQLGVQGALRRDETNTVYNADPYLQASWRMAPRWTLDAGLRYSTVAFRSRDHYIAPGNGDDSGDTRYRRALPVAALRYQPEARTSLYVSYGRGFETPTFNELSYRPGGLPGLNFALAPALGNNAEAGLKTDLA-GGQ-LTAAVFRVSTHDEIVSAGSAGGRATFRNAGRTRRDGVELGWSAAFARHGRAQLAYTWLDARYRDD-G-A--G------GIRAGNRIPGIARQSAYAALGWAPPQGWQAGIEARYLSRLYADDANDA-AAPGYVVAALSAGYVKRLGDWDLSAYARVDNLFDRRYAGSVIVNESNGRYYEPAPGRSVGVGLGVMYRY-
>CUI80274.1
TQRGTRLAQQRRRRGALARPFLQGL-LGMPAVAA-LAQSQAPQ-L-APVAVTGTRIGAPPWETPASVDIVEGAAMRRGQPGINLSEGLAGVPGLQVQNRQNYAQDLQLSSRGFGARSTFGVRGVRLYVDGIPATMPDGQGQTSNIDIGSLDRVEVLRGPFSALYGNSSGGVILAYTEDGAVPAAIGVSGWAGSDGTWRYGAKASGA----S--GDMDYVLALSRMTTDGYRDHSAARKNLGNARLGVQLDDASRLTIVANSVDL-TAQDPLGLTYAQFQDAPRSA-ALATQYDTRKTVRQTQGGLVYERHVDGANTLRLMLYYGQRDTTQFQAIPPAAQAAPTQAGGVIDLRRRYGGADLRWTSELGPADRPLTLVGGFSYDTLREQRKGYQNYT-GDGDRQLGVQGALRRDETNTVYNADPYLQASWRMAPRWTLDAGLRYSRVAFRSRDHYIAPGNGDDSGDARYRRALPVAALRYQPEARTSLYVSYGRGFETPTFNELSYRPGGLPGLNFALAPALGNNAEAGLKTDLA-GGQ-LTAAVFRVSTHDEIVSAGSAGGRATFRNAGRTRRDGVELGWSAAFARHGRAQLAYTWLDARYRDD-D-A--G------GIRAGNRIPGIARQSAYAALGWAPPQGWQAGIEARYLSRLYADDANDA-AAPGYVVAALSAGYVKRLGDWDLSAYARVDNLFDRRYAGSVIVNESNGRYYEPAPGRSVGMGLGVTYRY-
>CUI81144.1
TQRGTRLAQQRRRRGALARPFLHGL-LGMPAVAA-LAQAQAPQ-L-APVAVTGTRIGAPPWETPASVDIVEGAAMRRGQPGINLSEGLAGVPGLQVQNRQNYAQDLQLSSRGFGARSTFGVRGVRLYVDGIPATMPDGQGQTSNIDIGSLDRVEVLRGPFSALYGNSSGGVILAYTEDGAVPAAIGVSGWAGSDGTWRYGAKASGA----S--GDIDYVLALSRMTTDGYRDHSAARKNLGNAKLGVQLDDASRLTIVANSVDL-TAQDPLGLTYAQFQDAPRSA-ALATQYDTRKTVRQTQGGLVYERHVDGANTLRLMLYYGQRDTTQFQAIPPAAQVAPTQAGGVIDLRRRYGGADLRWTAELGPAERPLTLVGGFSYDTLREQRKGYQNYT-GDGDRQLGVQGALRRDETNTVYNADPYLQASWRMAPRWTLDAGLRYSTVAFRSRDHYIAPGNGDDSGDARYRRALPVAALRYQPEARTSLYVSYGRGFETPTFNELSYRPGGLPGLNFALAPALGNNAEAGLKTDLA-GGQ-LTAAVFRVSTHDEIVSAGSAGGRATFRNAGRTRRDGVELGWSAAFARHGRAQLAYTWLDARYRDD-G-A--G------GIRAGNRIPGIARQSAYAALGWAPPQGWQAGIEARYLSRLYADDANDA-AAPGYVVAALSAGYVKRLGDWDLSAYARVDNLFDRRYAGSVIVNESNGRYYEPAPGRSVGVGLGATYRY-
>CUI86769.1
RAALRPRKVHQGLRWLARG----SLAVGM-VNGA-WAQEAEST-L-SPVVVTGTRLDTSVLDTPASVDVVDGVAMRRGQPQINLSEGLAGVPGLQIQNRQNYAQDLQISSRGFGARSTFGVRGVRLYVDGIPATMPDGQGQTSNIDIGSIDRVEVLRGPFSALYGNSSGGVIQVYTEDGAAPPSLAASAWAGSFGTWRYGAKASGVTATG---GELDYVVDLTRFTTDGYRDHSAARKNLANAKLGLQLDDASRLTIVANSVDL-KAQDPLGLTYQQFQDDPRAA-PLAQQYDTRKTVRQTQGGVVYERQVDGRNTLRVMAYYGQRDTTQYQSIPPAAQLAPTQAGGVIDLARQYGGADVRWTSELDMAGRPLTLIGGFSYDSLREDRKGYQNFT-GTGNQQLGVQGALRRDETNTVYSADPYVQASWKVSPRWTLDAGLRYSTVRFDSNDHYIVPGNGDDSGDARYRKALPVAAVRYAVSSDVSVYASYGRGFETPTLNEISYRPGGQPGLNFGLSPALSTNLEAGVKARLA-GGL-ATAAVFHTRTDDEIVSAGSSGGRTSYQNAGRTRRDGVELGWTGEFAPHWRTQFAYTWLNARYADD-S-G--A------DIRAGNKIPGIARQAVFASLAWAPPEGWQASVEGRALSKIYVNDANDQ-DAPGYFVAAVSAGYVKRLGSWELNAYARVDNLFDKRYAGSVIVNESNGRYYEPAAGRSAGIGVGAIYRF-
>CUI88860.1
TQRGTRLAQQRRRRGALARPFLQGL-LGMPAVAA-LAQAQAPQ-L-APVAVTGTRIGAPPWETPASVDIVEGAAMRRGQPGINLSEGLAGVPGLQVQNRQNYAQDLQLSSRGFGARSTFGVRGVRLYVDGIPATMPDGQGQTSNIDIGSLDRVEVLRGPFSALYGNSSGGVILAYTEDGAVPAAIGVSGWAGSDGTWRYGAKASGA----S--GDIDYVLALSRMTTDGYRDHSAARKNLGNAKLGVQLDDASRLTIVANSVDL-TAQDPLGLTYAQFQDAPRSA-ALATQYDTRKTVRQTQGGLVYERHVDGANTLRLMLYYGQRDTTQFQAIPPAAQAAPTQAGGVIDLRRRYGGADLRWTAELGPAERPLTLVGGFSYDTLREQRKGYQNYT-GDGDRQLGVQGALRRDETNTVYNADPYLQASWRMAPRWTLDAGLRYSTVAFRSRDHYIAPGNGDDSGDARYRRALPVAALRYQPEARTSLYVSYGRGFETPTFNELSYRPGGLPGLNFALAPALGNNAEAGLKTDLA-GGQ-LTAAVFRVSTHDEIVSAGSVGGRASFRNAGRTRRDGVELGWSAAFARHGRAQLAYTWLDARYRDD-G-A--G------GIRAGNRIPGIARQSAYAALGWAPPQGWQAGIEARYLSRLYADDANDA-AAPGYVVAALSAGYVKRLGDWDLSAYARVDNLFDRRYAGSVIVNESNGRYYEPAPGRSVGVGLGATYRY-
>CUI91402.1
TQRGTRLAQQRRRRGALARPFLHGL-LGMPAVAA-LAQAQAPQ-L-APVAVTGTRIGAPPWETPASVDIVEGAAMRRGQPGINLSEGLAGVPGLQVQNRQNYAQDLQLSSRGFGARSTFGVRGVRLYVDGIPATMPDGQGQTSNIDIGSLDRVEVLRGPFSALYGNSSGGVILAYTEDGAVPAGIGASGWAGSDGTWRYGAKASGA----S--GNMDYVLALSRMTTDGYRDHSAARKNLGNAKLGVQLDDASRLTIVANSVDL-TAQDPLGLTYAQFQDAPRSA-ALATQYDTRKTVRQTQGGLVYERHVDGANTLRLMLYYGQRDTTQFQAIPPAAQAAPTQAGGVIDLRRRYGGADLRWTAELGPAERPLTLVGGFSYDTLREQRKGYQNYA-GDGDRQLGVQGALRRDETNTVYNADPYLQASWRLAPRWTLDAGLRYSTVAFRSRDHYIAPGNGDDSGDARYRRALPVAALRYQPEARTSLYVSYGRGFETPTFNELSYRPGGLPGLNFALAPALGNNAEAGLKTDLA-GGQ-LTAAVFRVSTHDEIVSAGSAGGRATFRNAGRTRRDGVELGWSAAFARHGRAQLAYTWLDARYRDD-G-A--G------GIRAGNRIPGIARQSAYAALGWAPPQGWQAGIEVRYLSRLYADDANDA-AAPGYVVAALSAGYVKRLGDWDLSAYARVDNLFDRRYAGSVIVNESNGRYYEPAPGRSVGMGLGVTYRY-
>CUI95033.1
TQRGTRLAQQRRRRGALARPFLQGL-LGMPAVAA-LAQSQAPQ-L-APVAVTGTRIGAPPWETPASVDIVEGAAMRRGQPGINLSEGLAGVPGLQVQNRQNYAQDLQLSSRGFGARSTFGVRGVRLYVDGIPATMPDGQGQTSNIDIGSLDRVEVLRGPFSALYGNSSGGVILAYTEDGAVPAAIGVSGWAGSDGTWRYGAKASGA----S--GDIDYVLALSRMTTDGYRDHSAARKNLGNARLGVQLDDASRLTIVANSVDL-TAQDPLGLTYAQFQDAPRSA-ALATQYDTRKTVRQTQGGLVYERHVDGANTLRLMLYYGQRDTTQFQAIPPAAQAATTQAGGVIDLRRRYGGADLRWTAELGPAERPLTLVGGFSYDTLREQRKGYQNYT-GDGDRQLGVQGALRRDETNTVYNADPYLQASWRMAPRWTLDAGLRYSTVAFRSRDHYIAPGNGDDSGDARYRRALPVAALRYQPEARTSLYVSYGRGFETPTFNELSYRPGGLPGLNFALAPALGNNAEAGLKTDLA-GGQ-LTAAVFRVSTHDEIVSAGSAGGRATFRNAGRTRRDGVELGWSAAFARHGRAQLAYTWLDARYRDD-G-A--G------GIRAGNRIPGIARQSAYAALGWAPPQGWQAGIEARYLSRLYADDANDA-AAPGYVVAALSAGYVKRLGDWDLSAYARVDNLFDRRYAGSVIVNESNGRYYEPAPERSVGVGLGATYRY-
>CUJ40850.1
TQRGTRLAQQRRRRGALARPFLQGL-LGMPAVAA-LAQSQAPQ-L-APVAVTGTRIGAPPWETPASVDIVEGAAMRRGQPGINLSEGLAGVPGLQVQNRQNYAQDLQLSSRGFGARSTFGVRGVRLYVDGIPATMPDGQGQTSNIDIGSLDRVEVLRGPFSALYGNSSGGVILAYTEDGAVPAAIGVSGWAGSDGTWRYGAKASGA----S--GDIDYVLALSRMTTDGYRDHSAARKNLGNAKLGVQLDDASRLTIVANSVDL-TAQDPLGLTYAQFQDAPRSA-ALATQYDTRKTVRQTQGGLVYERHVDGANTLRLMLYYGQRDTTQFQAIPPAAQAAPTQAGGVIDLRRRYGGADLRWTAELGPAERPLTLVGGFSYDTLREQRKGYQNYT-GDGDRQLGVQGALRRDETNTVYNADPYLQASWRMAPRWTLDAGLRYSTVAFRSRDHYIAPGNGDDSGDARYRRALPVAALRYQPEARTSLYVSYGRGFETPTFNELSYRPGGLPGLNFALAPALGNNAEAGLKTDLA-GGQ-LTAAVFRVSTHDEIVSAGSAGGRATFRNAGRTRRDGVELGWSAAFARHGRAQLAYTWLDARYRDD-G-A--G------GIRAGNRIPGIARQSAYAALGWAPPQGWQAGIEARYLSRLYADDANDA-AAPGYVVAALSAGYVKRLGDWDLSAYARVDNLFDRRYAGSVIVNESNGRYYEPAPGRSVGVGLGVMYRY-
>CUJ42984.1
TQRGTRLAQQRRRRGALARPFLQGL-LGMPAVAA-LAQSQAPQ-L-APVAVTGTRIGAPPWETPASVDIVEGAAMRRGQPGINLSEGLAGVPGLQVQNRQNYAQDLQLSSRGFGARSTFGVRGVRLYVDGIPATMPDGQGQTSNIDIGSLDRLEVLRGPFSALYGNSSGGVILAYTEDGAVPAAIGVSGWAGSDGTWRYGAKASGA----S--GDIDYVLALSRMTTDGYRDHSAARKNLGNAKLGVQLDDASRLTIVANSVDL-TAQDPLGLTYAQFQDAPRSA-ALATQYDTRKTVRQTQGGLVYERHVDGANTLRLMLYYGQRDTTQFQAIPPAAQAAPTQAGGVIDLRRRYGGADLRWTAELGPAERPLTLVGGFSYDTLREQRKGYQNYT-GDGDRQIGVQGALRRDETNTVYNADPYLQASWRMAPRWTLDAGLRYSTVAFRSRDHYITPGNGDDSGDARYRRALPVAALRYQPEARTSLYVSYGRGFETPTFNELSYRPGGLPGLNFALAPALGNNAEAGLKTDLA-GGQ-LTAAVFRVSTHDEIVSAGSAGGRATFRNAGRTRRDGVELGWSAAFARHGRAQLAYTWLDARYRDD-G-A--G------GIRAGNRIPGIARQSAYAALGWAPPQGWQAGIEARYLSRLYADDANDA-AAPGYVVAALSAGYVKRLGDWDLSAYARVDNLFDRRYAGSVIVNESNGRYYEPAPGRSVGVGLGVMYRY-
>CUJ47681.1
TQRGTRLAQQRRRRGALARPFLQGL-LGMPAVAA-LAQSQAPQ-L-APVAVTGTRIGAPPWETPASVDIVEGAAMRRGQPGINLSEGLAGVPGLQVQNRQNYAQDLQLSSRGFGARSTFGVRGVRLYVDGIPATMPDGQGQTSNIDIGSLDRVEVLRGPFSALYGNSSGGVILAYTEDGAVPAAIGVSGWAGSDGTWRYGAKASGA----S--GDIDYVLALSRMTTDGYRDHSAARKNLGNAKLGVQLDDASRLTIVANSVDL-TAQDPLGLTYAQFQDAPRSA-ALATQYDTRKTVRQTQGGLVYERHVDGANTLRLMLYYGQRDTTQFQAIPPAAQAAPTQAGGVIDLRRRYGGADLRWTAELGPAERPLTLVGGFSYDTLREQRKGYQNYT-GDGDRQLGVQGALRRDETNTVHNADPYLQASWRMAPRWTLDAGLRYSTVAFRSRDHYITPGNGDDSGDARYRRALPVAALRYQPEARTSLYVSFGRGFETPTFNELSYRPGGLPGLNFALAPALGNNAEAGLKTDLA-GGQ-LTAAVFRVSTHDEIVSAGSAGGRATFRNAGRTRRDGVELGWSAAFARHGRAQLAYTWLDARYRDD-G-A--G------GIRAGNRIPGIARQSAYAALGWAPPQGWQAGIEARYLSRLYADDANDA-AAPGYVVAALSAGYVKRLGDWDLSAYARVDNLFDRRYAGSVIVNESNGRYYEPAPGRSVGVGLGATYRY-
>CUJ51838.1
TQRGTRLAQQRRRRGALARPFLQGL-LGMPAVAA-LAQSQAPQ-L-APVAVTGTRIGAPPWETPASVDIVEGAAMRRGQPGINLSEGLAGVPGLQVQNRQNYAQDLQLSSRGFGARSTFGVRGVRLYVDGIPATMPDGQGQTSNIDIGSLDRVEVLRGPFSALYGNSSGGVILAYTEDGAVPAAIGVSGWAGSDGTWRYGAKASGA----S--GDIDYVLALSRMTTDGYRDHSAARKNLGNAKLGVQLDDASRLTIVANSVDL-TAQDPLGLTYAQFQDAPRSA-ALATQYDTRKTVRQTQGGLVYERHVDGANTLRLMLYYGQRDTTQFQAIPPAAQAATTQAGGVIDLRRRYGGADLRWTAELGPAERPLTLVGGFSYDTLREQRKGYQNYT-GDGDRQLGVQGALRRDETNTVYNADPYLQASWRLAPRWTLDAGLRYSTVAFRSRDHYIAPGNGDDSGDARYRRALPVAALRYQPEARTSLYVSYGRGFETPTFNELSYRPGGLPGLNFALAPALGNNAEAGLKTDLA-GGQ-LTAAVFRVSTHDEIVSAGSAGGRATFRNAGRTRRDGAELGWSAAFARHGRAQLAYTWLDARYRDD-G-A--G------GIRAGNRIPGIARQSAYAALGWAPPQGWQAGIEARYLSRLYADDANDA-AAPGYVVAALSAGYVKRLGDWDLSAHARVDNLFDRRYAGSVIVNESNGRYYEPAPGRSVGVGLGATYRY-
>CUJ96081.1
TQRGTRLAQQRRRRGALARPFLQGL-LGMPAVAA-LAQSQAPQ-L-APVAVTGTRIGAPPWETPASVDIVEGAAMRRGQPGINLSEGLAGVPGLQVQNRQNYAQDLQLSSRGFGARSTFGVRGVRLYVDGIPATMPDGQGQTSNIDIGSLDRLEVLRGPFSALYGNSSGGVILAYTEDGAVPAAIGVSGWAGSDGTWRYGAKASGA----S--GDIDYVLALSRMTTDGYRDHSAARKNLGNAKLGVQLDDASRLTIVANSVDL-TAQDPLGLTYAQFQDAPRSA-ALATQYDTRKTVRQTQGGLVYERHVDGANTLRLMLYYGQRDTTQFQAIPPAAQ-------------------------------------------TLREQRKGYQNYT-GDGDRQIGVQGALRRDETNTVYNADPYLQASWRMAPRWTLDAGLRYSTVAFRSRDHYITPGNGDDSGDARYRRALPVAALRYQPEARTSLYVSYGRGFETPTFNELSYRPGGLPGLNFALAPALGNNAEAGLKTDLA-GGQ-LTAAVFRVSTHDEIVSAGSAGGRATFRNAGRTRRDGVELGWSAAFARHGRAQLAYTWLDARYRDD-G-A--G------GIRAGNRIPGIARQSAYAALGWAPPQGWQAGIEARYLSRLYADDANDA-AAPGYVVAALSAGYVKRLGDWDLSAYARVDNLFDRRYAGSVIVNESNGRYYEPAPGRSVGVGLGVMYRY-
>CUK05052.1
TQRGTRLAQQRRRRGALARPFLQGL-LGMPAVAA-LAQSQAPQ-L-APVAVTGTRIGAPPWETPASVDIVEGAAMRRGQPGINLSEGLAGVLGLQVQNRQNYAQDLQLSSRGFGARSTFGVRGVRLYVDGIPATMPDGQGQTSNIDIGSLDRVEVLRGPFSALYGNSSGGVILAYTEDGAVPAAIGVSGWAGSDGTWRYGAKASGA----S--GDIDYVLALSRMTTDGYRDHSAARKNLGNAKLGVQLDDASRLTIVANSVDL-TAQDPLGLTYAQFQDAPRSA-ALATQYDTRKTVRQAQGGLVYERHVDGANTLRLMLYYGQRDTTQFQAIPPAAQAATTQAGGVIDLRRRYGGADLRWTAELGPAERPLTLVGGFSYDTLREQRKGYQNYT-GDGNRQLGVQGALRRDETNTVYNADPYLQASWRMAPRWTLDAGLRYSTVAFRSRDHYIAPGNGDDSGDARYRRALPVAALRYQPEARTSLYVSYGRGFETPTFNELSYRPGGLPGLNFALAPALGNNAEAGLKTDLA-GGQ-LTAAVFRVSTHDEIVSAGSAGGRATFRNAGRTRRDGVELGWSAAFARHGRAQLAYTWLDARYRDD-G-A--G------GIRAGNRIPGIARQSAYAALGWAPPQGWQAGIEARYLSRLYADDANDA-AAPGYVVAALSAGYVKRLGDWDLSAYARVDNLFDRRYAGSVIVNESNGRYYEPAPGRSVGVGLGVMYRY-
>CUK19072.1
TQRGTRLAQQRRRRGALARPFLQGL-LGMPAVAA-LAQSQAPQ-L-APVAVTGTRIGAPPWETPASVDIVEGAAMRRGQPGINLSEGLAGVPGLQVQNRQNYAQDLQLSSRGFGARSTFGVRGVRLYVDGIPATMPDGQGQTSNIDIGSLDRVEVLRGPFSALYGNSSGGVILAYTEDGAVPAAIGVSGWAGSDGTWRYGAKASGA----S--GDMDYVLALSRMTTDGYRDHSAARKNLGNAKLGVQLDDASRLTIVANSVDL-TAQDPLGLTYAQFQDAPRSA-ALATQYDTRKTVRQTQGGLVYERHVDGANTLRLMLYYGQRDTTQFQAIPPAAQAAPTQAGGVIDLRRRYGGADLRWTAELGPAERPLTLVGGFSYDTLREQRKG---------------------DETNTVYNADPYLQASWRMAPRWTLDAGLRYSTVAFRSRDHYIAPGNGDDSGDARYRRALPVAALRYQPEARTSLYVSYGRGFETPTFNELSYRPGGLPGLNFALAPALGNNAEAGLKTDLA-GGQ-LTAAVFRVSTHDEIVSAGSAGGRATFRNAGRTRRDGVELGWSAAFARHGRAQLAYTWLDARYRDD-G-A--G------GIRAGNRIPGIARQSAYAALGWAPPQGWQAGIEARYLSRLYADDANDA-AAPGYVVAALSAGYVKRLGDWDLSAYARVDNLFDRRYAGSVIVNESNGRYYEPAPGRSVGVGLGATYRY-
>CUR67380.1
TQRGTRLAQQRRRRGALARPFLQGL-LGMPAVAA-LAQAQAPQ-L-APVAVTGTRIGAPPWETPASVDIVEGAAMRRGQPGINLSEGLAGVPGLQVQNRQNYAQDLQLSSRGFGARSTFGVRGVRLYVDGIPATMPDGQGQTSNIDIGSLDRVEVLRGPFSALYGNSSGGVILAYTEDGAVPAGIGASGWAGSDGTWRYGAKASGA----S--GNMDYVLALSRMTTDGYRDHSAARKNLGNARLGVQLDDASRLTIVANSVDL-TAQDPLGLTYAQFQDAPRSA-ALATQYDTRKTVRQTQGGLVYERHVDGANTLRLMLYYGQRDTTQFQAIPPAAQAAPTQAGGVIDLRRRYGGADLRWTSELGPADRPLTLVGGFSYDTLREQRKGYQNYT-GDGDRQLGVQGALRRDETNTVYNADPYLQASWRMAPRWTLDAGLRYSTVAFRSRDHYIAPGNGDDSGDARYRRALPVAALRYQPEARTSLYVSYGRGFETPTFNELSYRPGGLPGLNFALAPALGNNAEAGLKTDLA-GGQ-LTAAVFRVSTHDEIVSAGSAGGRATFRNAGRTRRDGVELGWSAAFARHGRAQLAYTWLDARYRDD-G-A--G------GIRAGNRIPGIARQSAYAALGWAPPQGWQAGIEARYLSRLYADDANDA-AAPGYVVAALSAGYVKRLGDWDLSAYARVDNLFDRRYAGSVIVNESNGRYYEPAPGRSVGVGLGATYRY-
>CUR73675.1
TQRGTRLAQQRRRRGALARPFLQGL-LGMPAVAA-LAQSQAPQ-L-APVAVTGTRIGAPPWETPASVDIVEGAAMRRGQPGINLSEGLAGVPGLQVQNRQNYAQDLQLSSRGFGARSTFGVRGVRLYVDGIPATMPDGQGQTSNIDIGSLDRVEVLRGPFSALYGNSSGGVILAYTEDGAVPAAIGVSGWAGSDGTWRYGAKASGA----S--GDIDYVLALSRMTTDGYRDHSAARKNLGNAKLGVQLDDASRLTIVANSVDL-TAQDPLGLTYAQFQDAPRSA-ALATQYDTRKTVRQAQGGLVYERHVDGANTLRLMLYYGQRDTTQFQAIPPAAQAATTQAGGVIDLRRRHGGADLRWTAELGPAERRLTLVGGFSYDTLREQRKGYQNYT-GDGDRQLGVQGALRRDETNTVYNADPYLQASWRMAPRWTLGAGLRYSTVAFRSRDHYITPGNGDDSGDARYRRALPVAALRYQPEARTSLYVSFGRGFETPTFNELSYRPGGLPGLNFALAPALGNNAEAGLKTDLA-GGQ-LTAAVFRVSTHDEIVSAGSAGGRATFRNAGRTRRDGVELGWSAAFARHGRAQLAYTWLDARYRDD-G-A--G------GIRAGNRIPGIARQSAYAALGWAPPQGWQAGIEARYLSRLYADDANDA-AAPGYVVAALSAGYVKRLGDWDLSAYARVDNLFDRRYAGSVIVNESNGRYYEPAPGRSVGVGLGATYRY-
>CUR79744.1
TQRGTRLAQQRRRRGALARPFLQGL-LGMPAVAA-LAQAQAPQ-L-APVAVTGTRIGAPPWETPASVDIVEGAAMRRGQPGINLSEGLAGVPGLQVQNRQNYAQDLQLSSRGFGARSTFGVRGVRLYVDGIPATMPDGQGQTSNIDIGSLDRVEVLRGPFSALYGNSSGGVILAYTEDGAVPAAIGVSGWAGSDGTWRYGAKASGA----S--GDIDYVLALSRMTTDGYRDHSAARKNLGNAKLGVQLDDASRLTIVANSVDL-TAQDPLGLTYAQFQDAPRSA-ALATQYDTRKTVRQTQGGLVYERHVDGANTLRLMLYYGQRDTTQFQAIPPAAQAAPTQAGGVIDLRRRYGGADLRWTAELGPAERSLTLVGGFSYDTLREQRKGYQNYT-GDGDRQLGVQGALRRDETNTVYNADPYLQASWRMAPRWTLDAGLRYSTVAFRSRDHYIAPGNGDDSGDARYRRALPVAALRYQPEARTSLYVSYGRGFETPTFNELSYRPGGLPGLNFALAPALGNNAEAGLKTDLA-GGQ-LTAAVFRVSTHDEIVSAGSAGGRATFRNAGRTRRDGVELGWSAAFARHGRAQLACTWLDARYRDD-G-A--G------GIRAGNRIPGIARQSAYAALGWAPPQGWQAGIEARYLSRLYADDANDA-AAPGYVVAALSAGYVKRLGDWDLSAYARVDNLFDRRYAGSVIVNESNGRYYEPAPGRSVGAGLGATYRY-
>EFF44327.1
VRMRDTRYMSRLTLLAAACGLFATGATSPVLAAD--PAPAASQ-RLPAVQVDARVRGVDDFDLPASFTVVAADDHNR--RGAQVSELLDGIPGLVARDRQNYAQDTQLSIRGFGARSTFGVRGVRLLVDGIPASMPDGQGQLSHFNVLGAERVEVLRGPFSALYGNSSGGVLQLWSADGHPDDPWRLRATYGSNATVNVGAQLLGQ-Q-GA----VHYNVAANRFDTDGFRAHSRAKRDSVNAKLGFDLA-EGRLDLVLNHLDAPDAQDPLGLTRAQFNADPAQATSVATQFNTRKSVRQSQAGAIFTQQLD-NQTLRLMAYGGQRSVEQFLAIPVAVQRNPLHSGGVIDLDSNYDGADARWAWQGEALGRPLQLTVGANVDRQRQHRTGYENF-V--GD-TLGVKGALRRNQRDEVENVDQFAQLWWQWSDRWAALLGVRHSEVRFESDDHYIVGRNPDDSSRRDYSATTPVAGIVFRAEEDLRFYASVGRGFETPTFNELGYRSDGGAGLALDLGAATSRNYEVGSKWRAQSGAA-LEFAVFRADTDDELAVASNTNGRSTYRNIGATRRQGAELSWQQPIGATQQLQLAYTFVDATVRDGYLTCA-SSGCTTAAVASGSRLPGVPRQQLFARWQWQPAQ-WQFAAESVASGATVVNDLATE-RAPGYALVNLEASRRWSTTQGALRTFARIDNVLDRQYVGSVIVNDGNGRYYEPGPDRTYTVGLQWDFGG-
>EFF48324.1
VRMRDTRYMSRLTLLAAACGLFATGATSPVLAAD--PAPAASQ-RPPAVQVDARVRGVDDFDLPASFTVVAADDHNR--RGAQVSELLDGIPGLVARDRQNYAQDTQLSIRGFGARSTFGVRGVRLLVDGIPASMPDGQGQLSHFNVLGAERVEVLRGPFSALYGNSSGGVLQLWSADGHPDDPWRLRATYGSNATVNVGAQLLGQ-Q-GA----VHYNVAANRFDTDGFRAHSRAKRDSVNAKLGFDLA-EGRLDLVLNHLDAPDAQDPLGLTRAQFNADPAQATSVATQFNTRKSVRQSQAGAIFTQQLD-NQTLRLMAYGGQRSVEQFLAIPVAVQRNPLHSGGVIDLDSNYDGADARWAWQGEALGRPLQLTVGANVDRQRQHRTGYENF-V--GD-TLGVKGALRRNQRDEVENVDQFAQLWWQWSDRWAALLGVRHSEVRFESDDHYIVGRNPDDSSRRDYSATTPVAGIVFRAEEDLRFYASVGRGFETPTFNELGYRSDGGAGLALDLGAATSRNYEVGSKWRAQSGAA-LEFAVFRADTDDELAVASNTNGRSTYRNIGATRRQGAELSWQQPIGATQQLQLAYTFVDATVRDGYLTCA-SSGCTTAAVASGSRLPGVPRQQLFARWQWQPAQ-WQFAAESVASGATVVNDLATE-RAPGYALVNLEASRRWSTTQGALRTFARIDNVLDRQYVGSVIVNDGNGRYYEPGPDRTYTVGLQWDFGG-
>EFF73497.1
TTNAERWHGQRGLRRGLRWLAQGSLAAGL-ANSA-WAQAVDAT-L-APVVVTGTRLGTSVLDTPASVDVIDGAVMRQGQPRINLSEGLAGVPGLQIQNRQNYAQDLQISSRGFGARSTFGVRGVRLYVDGIPATMPDGQGQTSNIDIASLARVEVMRGPFSALYGNSSGGVIQAYTEDGASPPSLSANGWGASYGTWRYGVLASGVAGQGE--GDLDYVLSATRFTTDGYRDHSAARKNLANAKLGLQLDDASRLTIVLNSVDL-KAQDPLGLTWQQFQDDPRAA-PLAQQYDTRKTVRQTQGGVVYERQVDGRNTLRLMAYYGQRDTTQYQSIPPASQLAPTQAGGVIDLSRQYGGADLRWTSELDLAGRALTLVGGFAYDAMQEDRKGYQNFT-GSVNPNLGVQGALRRDETNSVYNADPYVQASWKVSPRWTLDAGLRYSTVNFDSNDHYIVSGNGDDSGDARYRKALPVAAVRYAASADVSLYASYGRGFETPTLNEISYRPGGQPGLNFGLAPSLSTNLEAGVKARVA-GGL-ATAAVFHTGTDDEIVSAGSTGGRTSYQNAGRTRRDGLELGWSGEHAPHWRTQFAYTLLNARYVDD-G-S--G------GIRAGNKIPGIARQALFASLAWAPPQGWQASVEGRVLSKIYVNDANDQ-DAPGYFVAAISAGYVKKINAWELNAYARVDNLFDKRYVGSVIVNESNGRYYEPAAGRSLGMGVGATYRF-
>EGV19177.1
TRPAGPTIGRTVRETGSTLGGL-AVVVANAFAQG-LPTDAETI-ELAPLVVTATRSGESTFDLPVAIDVLDKAIIQDQKPMVLISEDLPRVPGTVVTNRGTYAQEEQIMIRGFGGRAQFGTRGVKLIADGIPASTPDGQGGPGLFDLGSARSIEVMRGGFSALYGNHSGGVVQVFTEDGPPEPTLSVRLMGGSDSTWIAGTKLGGQ-T-GR----LNYVVDLSRAQTDGYRDWSRATKEQANSKLGIALDGGGTLSLIVNALNLPEARDPLGLTAEEVKRDRRQAAPAARTFQTGRTLDNLQGGVVLDQPIGAADDLRVMAYTGTRGNEQYLAIPLANQNAITASGGVSAFDRRFAGGNLLWTRSTTFADGPLTLIFGGEYDRSAEARKGYL-------N-DLGERAALKRDADNTVDSWGTFVQGTWGFAPRWSLDLGLRYTEVRFDSDDGFICPGNPDDSGSRTYGAWTPALGLLYNLTPSINLYANLGKTFETPTFIELAYRPDGGAGLNLGLDPAVSRHYEIGAKVLLGSDAR-LNLALFQIDTDDELTVATNGGGRATYRNAPASRRRGVELLLESPLGRGFAGSLAATYLESEFTES-FACA-GIPCTLNVVEAGNRIPGVPAFTLFGELSYAEPLGFEAAISLYGQDKVYVNDRNSE-TAPAYWLANLRGGFTQDLGGLRLSQFLRIDNLLDEPYISAVSVNASNGRFYAPGPGTNYLIGITASYSF-
>EJO32874.1
RGVAAHLGAHWSLRWAARGSLAAGLAQGL-ANVA-WAQEAGPT-L-APVVVTGTRLGTAVLDTPASVDVVDGAAMRRGQPGINLSEGLAGVPGLQIQNRQNYAQDLQISSRGFGARSTFGVRGVRLYVDGIPATMPDGQGQTSNIDIGSIDRVEVLRGPFSALYGNSSGGVIQVYTEDGTPPPTLSASAWGGSDGTWRYGVKASGGEPDG-----LDYVLDASRFTTDGYRDHSAARKNLANAKLGLQLDDASRLTIVVNSVDL-KAQDPLGLTYQQFQDDPRAA-PLAEQYDTRKTVRQTQGGVVYERHVDSRNTWRVMAYYGQRDTTQYQSIPPAAQLAPTQAGGVIDLARRYGGADLRWTSELDLAGRPLTLIGGFSYDSMREDRKGYQNFI-GTGDQQLGVQGALRRDETNTVYNADPYVQASWKVSERWTVDAGLRYSTVAFDSNDHYVTAGNGDDSGDARYRKALPVAALRYAVSPDVSVYASYGRGFETPTLNEISYRPGGQPGLNFGLAPSLSTNLEAGVKARMA-GGL-ATAAVFHTGTDNEIVSAGSSGGRTSYQNAGRTRRDGVELGWSGEVARHWRTQFAYTWLNARYADD-S-S--G------DIRAGNKIPGIARQAVYASLAWAPPEGWQASVEGRFLSKIYVNDANDQ-DAPGYFVAAVSAGYVKRLGAWELNAYARVDNLFDKRYAGSVIVNESNGRYYEPAAGRSLGVGAGVAYRF-
>EPZ16925.1
PGSTDPARRHPNTRGRPAPQRLCAV-LCALTATTASAADSEKT--LDTVVISGSWVEVSPFDAPYSVDGVRLDTNAGQGMRVNVSEVLGSVPGVVVQNRQNYAQDLQISVRGFGARAAFGVRGVKLISDGIPATNPDGQGQAATFNLDAAERIEVLRGPFATVYGNHAGGVIQLFSRDGKGAPRIRGSVFAGEHGTYKIGVGAEGE-KNGI--G---FVLDTSRFETNGERDYSAARRDQSFAKITLAPDEDSKLTLLVSNLHQPNTEDPLGITWATYQRDENAVEPVALQYRTRKSIDHVQGGARYERRFG-EDRLEVQAYAGEREVIQYQSIPKAAQGSPTHAGGIINFERSFHGLGLRWIAQREMGAGKLTLTTGVDYDSAEDDRQGYQNF---IGN-TLGVKGALRRDEINTVTSTAPYIQATWRQ-SDWDWSLGVRHSNVRFKVQDHYIVGPNGDDSGSGRYRKTTPAVGVLWRATPLLNLYASLGTGFETPTLGEIAYSP-TG-GFNLGLEPSISHQFELGVKAYVGENTR-MNLAAFQINTDNEIVVAGAGGGRSYYTNAGKTLRQGLELALETELTRTLSARGALTMMRATYDEA-FAG----------VPEGNDIPGVPRVSAWGELAWKPRAGLTTAMEAVHRSAVEVHDANADEAAPAYTLFNLRLVTEQESGPWSFSQTLRLDNVFDRKHVAAVIIGDRNGRYYEAGPGRNVYGGVQASYRF-
>ETC90329.1
VRMRDTTPMPRLTLLAAACGLFATSAAPLALAAD--TAPSSPQ-RLPTVQVDARVHGVDDFDLPASFTVVAADDDNR--RGAQVSELLDGIPGLVARDRQNYAQDTQLSIRGFGARSTFGVRGVRLLVDGIPASMPDGQGQLSHFNVLGAERVEVLRGPFSALYGNSSGGVLQLWSADGKPDDPWRLRATYGSNATANVGAQLLGQ-Q-GA----VHYNLAANHFETDGFRDHSRAKRDSVNAKLGFDLA-EGRLDLVLNYLDAPDAQDPLGLTRAQFNADPAQATAVATQFNTRKSVRQSQAGAIFTQQFD-SQTLRLMAYGGQRSVEQFLAIPVAVQRNPLHSGGVIDLDSNYEGADARWAWQGEALGRPLQLTVGANVDRQRQHRTGYENF-V--GD-TLGVKGALRRNQRDQVENVDQFAQLWWQWSDRWSALLGVRHSEVRFDSDDHYIVGRNPDDSGQRDYSATTPVAGIVFRAADDLRFYASVGRGFETPTFNELGYRNDGGAGLALDLGAAISRNYEVGSKWRAQSGAA-VEFALFRADTDDELAVASNTNGRSTYRNIGATRRQGAELSWNQPVGDTQQVQLAYTFVDATVRDGYLTCA-SSGCTTAPVASGARLPGVPRQQLFARWQWQPMH-WQFAAETVVSDATVVNDLATE-RAPGYALVNLEASRRWTTGLGGLRTFVRIDNALDRQYVGSVIVNDGNGRYYEPGPDRTYTVGLQWDFGG-
>GDX58211.1
LGRGADKQAKDNGGLTALELARSAGHASVIAALA-ALVVLAQT-L-PEVVVSASRAEQLSFDAPAGIQSVARTQIQSGGPQVNLSEALKRVPGLTILERQNYAQDLQLSIRGFGARSAFGIRGIRLLVDGIPATTPDGQAQSSSISLTSTDRIEVLRGPLAQLYGNSAGGVIQSFSKTAPKETELESQQFLGSYGLRRANYQFGDTLG-AY--A---IVADYSFFSIDGYRDNAKAERRQFNAKLSFDPTEDLGVSVIFNQFDMPVAQDPLGLTRENLIANPAMAGTGANY-FVRKTVLQNQLGASANYRFNQHKSVLLRSYFGTRDNLQYQV-G-TP-GA-NASGAWTGLARNYYGLGLQYNAKELYGGVPVQWVGGYEFDRAREQRQSGAAS---LGQ-K---S-TTTRNEDNQSENSDFYVQGTALVNASLSAVFGFRHSTVRFTSDDYYLKDGDG--SGSKAYSAVNPVVGVTFHATDDLNIYANFGRGFETPTLSEMAYK-SAPAAFNPSLNASVSRHFELGAKWVIDSRAR-LDLALFKIDTTDELVVAVSSSGRTAYKNAPGTSRMGWELAATALLTPTLSTTLSASGIDAQYAEA-F-QSSV----ITKVSSGNKIPGIAQTSLFSELVWSANGGARVSVELSHSGRLFANDTNTA-SA-GHTVLNLSASHRWLFGKLAVSLFGRLNNLLDESYVGSVIVNQNALQFYEPGLPKNWSLGLRLSAPL-
>GGA93224.1
LRQLFYLPDIPMKLPSHHPSFL-AAALALAYLLG--IPASAQT-L-APINVTATRTEVPPFEVPASVDVLDGERIRGDRAQVNLSESLALVPGLLARDRLNQAQDMQLSVRGFGARATFGVRGVRLYVDGIPATMPDGQGQLSHIDLASVGRLEILRGPFSVLYGNSSGGVMQVFTEEGQGSPVLSSSVAAGSYGLRRADIKASGSAG-A--LG---YVLSAGRLSTNGFREHSAAEREGANVRLDWALGDDRKLILLANTLSM-RADDPLGLSRAQFDAAPRSADVSATTFNTRKTVRQSQVGAVYEQRVDGDNQLRLMVYGGERATTQFQAIPTGVQANPLHPGGVIGLARSYGGLDARWTTRTALAQRPLEIVGGLAYDTMNETRRGWQNFQ---GS-TLGVQGALRREEDNRVTSLDPYVQATWKPDARWTVNAGVRHSVVRFNSDDKYIVGLNRNDSGSVRYSATLPAAGVTYAPSDQFRVYAAAGRGFETPTFNELAYRSLGTG-LNFALRPSHSDNLETGVKWAAT-RME-ATAAIFHTATQDEIVTQSNVGGRSTFQNAGATRRRGLELATSITPARHWLAQLSYTLLDARYRDAFV-CPVNVNLCPARVPAGNRIPGTARNTLAAEMGWRPPTGWRTGVDARYLGSVAVNDVNSD-AAASFVTLGAHVGYVLALDRWNIVATARVDNLTDRKYAGSVIVNEGIGRYFEPAAGRNYVLSLSANYRF-
>GHA79745.1
ALAMPLSVARAPRLSLLSCAVLLGLPVAALAQSS-PDGQTAAR-TLDRVQVIATRTPQATASVPAAVSVVDGALIDRDRLGVALSDVLAPVPGVIARNRHNYAQDEQVSIRGFGTRSAFGIRGVRLYLDGVPATMPDGQGQLSHFPLAQAERIEVLRGPFSALYGNASGGVLQLFTADGEAPGAIEAEAVVGTDGQRRVSATASGA-S-G---G-VDYRAGLNRFETDGFRDHAAAERTSFNGKLNAAIG-EARLTIVANALDAPDAQDPQGLTREQFEADPTQASAGALLFNTRKSVEQRQLGAVYTHAFD-AGELRLLAYAGEREISQVLSIPVGTQRSPLSGGGVISFEAPYRGVDLRWTG--QLAGAPLEWTLGVAHDRQTQRRAGFENF-V--GD-VLGVRGALRLRQDDTVQSLDPYAQALWRPNDAWTLLAGVRASEVRFRSQDRYITDRNPDDSGRVSHDAVSPVLGASVRLRSGLHAFAAYGEGFETPTFNEIGYRADGGSGLNFTLQPARTRSVETGLKLDDGGALR-GEFVLFRADTRDEITAATSAGGRSTFQNAGRARREGAELSLRYA-RDRVQGWLAATWLDARFADGFLTCA-G-----PPCDAGRRIPGVARTTAAAGVDLG-GDGWQWRFDAQHVSDVPVAQTSDE-RAPAYTVFNASLGYG--LAHGHGRVFVAVHNLADRRYAGSVIVNESNGRHYEPAPGRQWFIGAQWRWGD-
>GIX52217.1
RPSPLRRLASPARLSPLMLALLGALPCTVAAQPAATVPTTAAA-DLEPVVVTGTTRERRLAELPYAISAVGEGALRDSGPMINLSESMARVPGLVVANRHNHAQDLQISSRGFGARAGFGVRGLRLYADGIPATMPDGQGQVAHFDLAGAERVEVLRGPFSALYGNASGGVIALFSKPVRER-RFEIGLDAGSAGLRQGRVGFAAPLG-E---G-LDLSGNLSDMSIDGFRPQSGAERRLANLRLNWKGER-DRITLALSDQNQ-AADDPLGLTRAQFEADPDQTAAVATQYDTRKTIRQTQAGASWTRQFDAASSTRVSAYAGSRGVSQFLAIAPATQANARHGGGLVDFDRHYDGLDARALWHW--D--RVDLTTGLSLERQKDDRQGHENY-TGTGASQLGVQGRLRRDETNRADTREAYAQADWALADAWQASAGVRSGRVRMQVADRYLA--NGDDSGELSYRYTNPVAGLRWRASPAWTLHAAAALGHESPTLGELAYRPDGASGFNTDLKAQTSRQIELGAKWREG-A-LSLDASVFHIATDDEIGVATNAGGRSSFRNVGATRRWGLELGGAWRIRPGLRAQMALSLLHASYQDGFTTCT-GVPCTSSAVPAGNRIAGTQPASGFFELAGAAP--WEWGLEALARGRTAVNDLNSD-FAAGHALFNLRYRHRWTLDAGALELLARIDNLADRRVVGSVIVNDANGRHFEPAAGRSALVSLRYSRRF-
>HAF53841.1
T----PRAHLLAQLVRIAFPG-AAG-LAGMAAAQDAATAGDGT-VLNPVVVTGSRVETGSFDLPFSVDSVDMRANQAGNLGVNASEALAGVPGLVIQNRQNYAQDLQISIRGFGARAAFGVRGVKLIADGIPATNPDGQGQAATFNLDTAERIEVMRGPFSTVYGNHAGGVIQLFSRTGEGAPRVRASVLGGSWGTTKFGLGAEGE-KDGV--G---FVLDASRFDTDGYRDHSKTRRDQGFAKLTLNPDEDSTLTLVANGLRQPDTEDPLGVEWDTYQRDPRAVEDVATEFNTRKSIHHRQGGATYERRFG-EDRLQVSAYSGRRSVTQYQSIPLANPERANHAGGVVDFDRDFYGLGARWIAERMIGAGALTFTAGIDYDRSEDDRRGYENF---IGQ-TLGVKGQLRRNEIDTVTSVDPYAQAMWKQ-GPWQWSLGVRHSRVSFKVEDNYIVGINGDDSGSVRFSETTPAVGVVYAISPALNVYASAGKGFETPTLNELSYGP-DG-KFNFSLKPSTSKQVEVGSKAIIGDNTR-VNAAVFHIETDDEIVVAGASGGRTSYQNAGRTLRQGVELAAESEFTHNLTGRAALTWMKAEYDEA-FVSR-N-----TTIPSGNRIPGVPQFVAYAELAWKPIADVTLAGEAVYRGKVHVSDTNTEPPAPAYTLFNLRLSADQQHGPWTFGQLLRVDNLFDRKHIGSVIVGDTNGRFYEPGLERSLYAGVNASYRF-
>HAG75133.1
A----PAPRPIARLLRLGIPG-AAG-FACVAGAQDAATADQSA-VLNPVVVTGSRVETNSFDLPFSVDAVDMRANQAGNLGVNASEALAGVPGLVIQNRQNYAQDLQISVRGFGARAAFGVRGVKLIADGIPASNPDGQGQAATFNLDTAERIEVMRGPFSTVYGNHAGGVIQLFSRTGEGAPRMRASVLGGSWGTTKIGVGLEGE-QSGV--G---FIVDASRFDTDGYRDHSKTRRDQGFAKLSFRPDEDSTLTLVANGLRQPDTQDPLGVTWASYQRNPRAVEDVAKQYNTRKSIHHLQGGATYERRFG-EDRLQLSAYTGRRSVTQYQSIPAGPQGNARHAGGVVDFDRDFYGLGARWIAQRSLGDGELTLTVGLDYDRSEDDRRGYENF---IGT-TLGVKGNLRRKEIDTITSTDPYIQALWKQ-GPWQWSAGVRHSRVAFKVDDRYIVGINGDDSGSARYSETTPALGVVYAFSPVLNAYASYGEGFETPTLNELSYATPST-GFNFGLQPSTSKQAELGLKAFVGDTTR-VNAAVFRIETKDEIVVAESSGGRTSYQNAGRTLREGIELAAESEFTDKLTGRLSLTWLNAQYDEA-FSSR-G-----ATVPAGNRIPGVPRFAAYAELAWKPIAELTVAGEALYRSKVYVNDLNDDPPAPGYTLFNLRLSAEQEHGPWTLAQLLRIDNVFDRKHVGSVIVGESFRRYYEPGPERSWYAGASASYRF-
>HAY10746.1
A----PAPRPIARLLRLGIPG-AAG-FACVAGAQDAATADQSA-VLNPVVVTGSRVETNSFDLPFSVDAVDMRANQAGNLGVNASEALAGVPGLVIQNRQNYAQDLQISVRGFGARAAFGVRGVKLIADGIPASNPDGQGQAATFNLDTAERIEVMRGPFSTVYGNHAGGVIQLFSRTGEGAPRMRASVLSGSWGTTKIGVGLEGE-QSGV--G---FIVDASRFDTDGYRDHSKTRRDQGFAKLSFRPDEDSTLTLVANGLRQPDTQDPLGVTWASYQRNPRAVEDVAKQYNTRKSIHHLQGGATYERRFG-EDRLQLSAYTGRRSVTQYQSIPAGPQGNARHAGGVVDFDRDFYGLGARWIAQRSLGDGELTLTVGLDYDRSEDDRRGYENF---IGT-TLGVKGNLRRKEIDTITSTDPYIQALWKQ-GPWQWSAGVRHSRVAFKVDDRYIVGINGDDSGSARYSETTPALGVVYALSPVTNVYASAGLGFETPTLNELSYSPADG-SFNLGLKPSTSRQAELGIKTFVGDSTR-INAAVFRIETEDEIVVAGSSGGRTTFKNAGKTLRQGLEMALESELAHNLTARASFTYLKAEYDEA-FTTRGD-----VTIPAGNRLPGIPKLSAYAELAWKPIEAVTLAGEVIYRDKLEVHDRNIDRAAPSYTLFNLRLSAEQQQGPWTFGQLLRIDNVFDRKHVGSVIVGDSNGRYYEPGPERSWYAGASASYRF-
>HBU56958.1
-MRRISYGASVRPSKWIYRLVSSISLTAVLTVPA-LAQDPDPDVLLDPILVRVLPSTIGTQ-APYPVSVLTGSQLTRATASTFIEEAIRAVPGIQVHNRFNFAVGERIAVRGFGPRSQFGVRGIRVLVDGIPATLPDGQATLDHLDLSGLGRVEALRGPNASLYGNASGGVLHFRTADPAQEPTVSMRWAGGSLGMWTLQGVATGRSG-SA--G---YRVGFYTTDFDGYRRNDGGAAKRTVVNGTLTLPGEGLLRIVGNGMDL-DAENPGSLPQDVLDEGNRAAWGFNVRSGAFKDVRQGQIGASWMGSF-GSLDSQFALWGIRRELF--NPIP-GRVI---------DLKRNAGGVRSLFQGQTSLDKRTFGWGAGFEIELQRDDRLNFKNK----G----GEPGDRILDQLEHVTARGLFIQGRLDTVERLSILAGLRYDNINFSATDNFLIAGDPDDTGQREMSAFSPSLGAVLSLSDDSELFGSIGRSFETPTTTELANRSTGAGGFNPNLSPQLGTTIEGGVRTTLD-NLLGLELSVFKTDIRDGLVPEVASDGRTYFRNAAESHHSGFEVSADAKLSQSFSARLAYTDVDAEYD-V-FVTD-D-----NDHS-GNMIPGLAPRRLDGLLMW-EHTRGYIELRGLWQDALPVNDANTA-ESPAYFVSDLRFGSEIHAGHFMLAPFISIQNIGNKEYNASVVPNAFGRRFFEPGPSRTFRFGMGVTWANR
>HCG53357.1
FREVPIAKNPYSAGISKRKSLLPTLLFSI-WSTA--ATQTVAA-D-DSLLISATRIPTAELVTPGAVDLLRVRRIGDTLPLIDVAEVLNRVAGVNVQNRQNYAQDTQISIRGFGARASFGIRGIKIFVDDIPATIPDGQGQGSVIPLFAAASMEVLRGPSAVGYGNAAGGVIAVTTQPAVPRGGVESRAIVGQDGMQITLLQLWSPLGDGE--RDASVFIATQRLVSEGYRDHSRVKRDHTYAKLELPVWGSASLMLTGHRIDQPNTQDPLGITATQFHGDRRQVAAAAVQFNTRKSISHQQVGSVLSLMLGGV-EAKAIAYVGMRDVSQYLSIPVAAQLASTSAGGVVDFHRRFDGLGLRLAKVA--G--RVTWAIGVDADGARDDRKGYENF-VGQGSAVLGVRGNLRRDEINTQRSVDVFGQLNWAVTTSASLHAGLRRSDIKLSVRDGYIRIGNGDDSGDIRFAATSPSISVVKQFSTDTSLYVTGARGFETPTSAELAYKPDQSNGLNTTLSPSVARQWEVGVKH-IG--AVALNAAVFTIRTQDEIVQASSIGGRATFQNAAATSRRGLELSAKWNRANQWSALAALTRLNATVSEAYL-AG-G-GATARLIPAGQWLPAVPRANIFTELTWHPSPGWLVSAEAVARSRIATDDANST-FAAGYAALNAAVRYRMRFGDIKLEMFVRAENLADAKYVGSVTVNEANQRFFEPAPARRFLLGVTGTILF-
>HCK34284.1
LVISNTNRKKGRRMVLRTPSVLSIIFTSALLLTA-PAGAQDPDTTIDPVLVRVLRSAVGTG-TPHSVSVVTGSELTRATAGAFLEDALRAMPGVQIHNRFNLAMGERLSVRGFGSRAQFGVRGVRVLVDGIPATLPDGQATLDHLDLAGLGRIEALRGPSSALYGNAAGGVLHFRSLDPANEPLLSFRSTSGSHGLLTLQGVVSGQSG-DT--G---YRVGFSRLSYDGFRRDDGAGGKRSVVNASLTLPGAGRLRIVANGVLL-DAKNPGSLSQSLLDEGNRQAYRFNVISRTSKDVKQGQAGATWTGPL-GGGEAEISSWVIKRELD--NPIP-GKVV---------DLDRKAGGMRALFQDQTEISSGRFGIGAGFELEFQSDERFNWKNS----K----GERGNLLLEQLERVRGTGLFMQGRLDLDSGPSLLAGLRYDRLSFSATDRFISAENPDDSGERVMDALSPSVGLLINAGTDLEAFASIAGSFETPTTTEIVNRPSGAGGFNPDLEPQKGFTIEGGIRGGVG-DQGTFELALFQTKLTGELVPEVPSNGLTYYQNAGRSLYRGWEASLDTRLGENASTRIAYTRVNGSFK-E-FITD-D-----ADYS-GNKIPGLAPHRVDGLLQV-DLDEFYLALRGLFQADIPVDNGGQF-SSESFFVADVRLGVELVLGSLKASPFVAVQNVLDAWYNSSVIVNAFGKRFYEPGPGRTFLLGLGITWGN-
>HCK60995.1
-MRRISYGASVRPSKWIYRLVSSISLTAVLTVPA-LAQDPDPDVVLDPILVRVLPSTIGTQ-APYPVSVLTGSQLTRATASTFIEEAIRAVPGIQVHNRFNFAVGERIAVRGFGPRSQFGVRGIRVLVDGIPATLPDGQATLDHLDLSSLGRVEALRGPNASLYGNASGGVLHFRTADPAQEPTVSMRWAGGSLGMWTLQGVATGQSG-SA--G---YRVGFYTTDFDGYRRNDGGAAKRTVVNGTLTLPGEGLLRIVGNGMDL-DAENPGSLPQDVLDEGNRAAWGFNVRSGAFKDVRQGQIGASWMGSF-GSLDSQFALWGIRRELF--NPIP-GRVI---------DLTRNAGGVRSLFQGQTSLDKQTFGWGAGFEIELQRDDRLNFKNK----G----GEPGDRILDQLEHVTARGLFIQGRLDTVERLSILAGLRYDNINFSATDNFLIAGDPDDTGQREMSAFSPSLGAVLSLSDDSELFGSIGRSFETPTTTELANRSTGAGGFNPNLSPQLGTTIEGGVRTTLD-NLLGLELSVFKTDIRDGLVPEVASDGRTYFRNSAESHHSGFEVSADAKLSQSFSARLAYTDVEAEYD-V-FVTD-D-----NDHS-GNMIPGLAPRRLDGLLMW-EHTRGYIELRGLWQDALPVNDANTA-ESPAYFVSDLRFGSEIHTGHFMLAPFISIQNIGNKEYNASVVPNAFGRRFFEPGPSRTFRFGMGVTWANR
>HCR03584.1
ELRVPGVSALRTIPVRVSVAVALLITIHFLFKPA-PVAAQIIELHVDSLVVSVLGSPVRIGESAYPISVVGKTELREGKTGMFLEEALEGLPGVQVQNRFNYAVGERISIRGFGARSPFGVRGIHVVVDGIPATLPDGQSTLDHVNIGSLGRVEALRGPASALYGNASGGVLRFETEIPSQVGRNELTTVAGSDGLLRVQNTTSGTVG-ST--G---YLFSVNRLSYEGFRR-SGGSAERYHVNSRLVTSGSGELGISLNHLDL-DAENPGSLRLDLLEEDPRQVAPAYTNNQTGKEIQQTQAGFTWTGPV-GGLTVETAVYGLVRDFL--NPLP-GDIV---------DVYRKAVGARVTLGN----PTEDVNIRGGVDINLQDDDRREYGNN----D----GERGSIQQDETQYVRGIGVFLQTSLSMNESISLTAAVRYDRSLFKADDHVTAGVNEDDSGERTLDAFSPTVGIHVVVGPEVGLFANYSRSFQTPTTVELGNRESGAGGFNPSLGPQTGKTFEMGVRGIAS-DHVSYELALFNTRLHNELIA--ENVLVKYYRNAGSTTRTGAEAILRARLSDFASVQGAYTYTKARFS-D-YTTK-S-----GDLS-GKKVPGLAPQQVQGSIRL-GPDAWYLVLATEYTDEIPVTDSNSA---DAYNLFDVRVGLSIQLGPFELIPSAGIQNLFDKTFVSSVAINAWGNRYYEPGPRRTFYLGGTLALGH-
>HGR75117.1
-MKKAFLLGLLFWAVDFFVSTAAASCVAWASGLH--TDTLRED-TLRGVTIAVARLPVLSTRAPLSVSVLSGAWLRRAEPQLTLRENLAAVPGVWMLGEANFAQDIRLAIRGFGARSAFGIRGIRLLLDGIPESSPDGQGQVDNLDLAVVERIEVLRGSSGGLYGNASGGVVSLYSEAVGDRPVLRLRTVAGSWGFAQMHASGSGRIGR-H--G---LRAALTHQRALGYREHAAMRAVLVNARWELSRDSSLQLRLLLNYADSPRADDPGALTAEQANANRRAAHPLNVRFNAGERVEQGRAGLVVEKKWANGHASTVRAYGIRRAFE--NRLPF--Q-R----GGQVRLQRYASGANAQHHWTGA-R---VSLSVGLDADYQQDHRWRFDNL-------N-GQSGPLELDQREVFAAAGLFAAAQGQPAPGWNLSAGLRADRIWLQVADRFKA--DGDQSGAIAFGRLSPWVGLSKRLSDRLQAHTNWATHFETPTLSELSNNPDGSGGFNRTLRPQRTQTWELGVQTAPA-SPWGADAAFFWAITYDELTPEPETPGRLYYRNAGQTQRAGIELSLWAQWSPRFTTALTWTSAVFRYVRS-T-PA-G------DFS-GKQLPALPQHWGMLDLRYEAPCGWFARVQARYSGRYFADDANRV-AVAPVLLWQGRLGYRWRGRAHAVELFAGTDNATAAAYFHNIRPNAAAGRFFEPAAGRVFFAGAQWVWGAD
>HIA74593.1
HYYHKYHRKRGRHTVSRAPSVLSIIVASIFVLTA-PAGAQDPDTTIDPVLVRVLRSTVGTG-TPHSVSIITGPELTRGTAGAFLEDALRAMPGVQIHNRFNLAMGERLSVRGFGSRAQFGVRGVRILVDGIPATLPDGQATLDHLDLAGLGRVEALRGPSSALYGNAAGGVLHFRSLDPVSEPRLSFRSTSGSHGLLTLQGVLSGQSG-NA--G---YRVGFSRLSYDGFRRDDGAGGKRSVVNASLTLPGAGRLRLVANGVVL-NAKNPGSLSQALLDAGDRQAYRFNVISRTRKDVTQGQAGATWTGPL-GGGDGEISAWVIKRELD--NPIP-GKVI---------ELDRQAGGMRALFQDQTEISSGTFGIGAGFELEFQSDERFNWRNS----G----GERGDLLLEQLERVRGSGLFMQGRLDLDSGPSLLAGLRYDRLSFSATDRFISAENPDDSGERVMDALSPSAGLLIDAGNDLEVFASVAGSFETPTTTEIVNRPSGAGGFNPDLEPQKGFTIEGGIRGRAG-DRGTFELALFQTKLTGELVPEVPSNGLTYYQNAGRSLYRGWEASLDTRLSENTSARIAYTHVDGSFK-E-FITD-D-----ADYS-DNQIPGLAPHRIDGLFQV-DLDQFYLTLRGLFQDDIPVDNSGQF-TSESFFVADARLGFELDLGGLEASPFVAVQNVLDAWYNSSVIVNAFGKRFYEPGPGRTFLLGLGISWGH-
>HIN79114.1
HYYHKYHRKRGRHTVSRAPSVLSIIVASIFVLTA-PAGAQDPDTTIDPVLVRVLRSTVGTG-TPHSVSIITGPELTRGTAGAFLEDALRAMPGVQIHNRFNLAMGERLSVRGFGSRAQFGVRGVRILVDGIPATLPDGQATLDHLDLAGLGRVEALRGPSSALYGNAAGGVLHFRSLDPVSEPRLSFRSTSGSHGLLTLQGVLSGQSG-NA--G---YRVGFSRLSYDGFRRDDGAGGKRSVVNTSLTLPGAGRLRLVANGVVL-NAKNPGSLSQALLDAGDRQAYRFNVISRTRKDVTQGQAGATWTGPL-GGGDGEISAWVIKRELD--NPIP-GKVI---------ELDRQAGGMRALFQDQTEISSGTFGIGAGFELEFQSDERFNWRNS----G----GERGDLLLEQLERVRGSGLFMQGRLDLDSGPSLLAGLRYDRLSFSATDRFISAENPDDSGERVMDALSPSAGLLIDAGNDLEVFASVAGSFETPTTTEIVNRPSGAGGFNPDLEPQKGFTIEGGIRGRAG-DRGTFELALFQTKLTGELVPEVPSNGLTYYQNAGRSLYRGWEASLDTRLSENTSARIAYTHVDGSFK-E-FITD-D-----ADYS-DNQIPGLAPHRIDGLFQV-DLDQFYLTLRGLFQDDIPVDNSGQF-TSESFFVADARLGFELDLGGLEASPFVAVQNVLDAWYNSSVIVNAFGKRFYEPGPGRTFLLGLGISWGH-
>KAA0218768.1
MKQVQIAGRHGALARCVGTAILAIAGAVVQAQPS-GQAVATTG-GLDQVIVSATRSEQRSFDAPAAIDAIGQIAIREHRPGVDLSESLGRVPGLRVQNRQNYAQDLQLSSRGFGARAAFGVRGVRLLQDGIPFTAPDGQGQTGMFDLETAERIEVLRGPFATLYGNSSGGLVSVFTRDPPDRPTWRVRGHAGSYGTWTSGAGYGATMG--A-VG---ARVDASRFNTEGYREHSRTRRDLASVRLTHTADDESRVSLDATVLHQPDTRDPLGLTRQQVSENPRQAGTGAIAFDTRKSVEHRQFGISWQSRPGPADTLTLRGHLGERQVTQYLAFTGAA---AASSGGVVDLDRGFGGASLQWTRSTRLADTRLDFTLGFDYERMQERRRGYVNE----S----GMAGALRRDEMDTAASLGQYAIAEWWFVPNWKLSGGMRRSSVWFDVHDDFVTPANPDDSGSKRFAATSPVIGLLHPLTDTVNLYASAGRGFETPTLAELAYRPDGLPGLNFALEPSRSTNYEAGVKMLFGRAGR-LNLTVFRTTTRSDIVPDVNAAGRTTFRNAARTARRGIEFGLESAFGAGFGGSLAWTLVDARFRDY-L-AS-G-----ADLS-GNAIPGVPGSSVYSELTWRATSGFATGVEVRCNAKVPADDANSE-YAGSHTVLGWHAGFAWRFARLRLSPFVRIDNLSNTRYIGSVIVNAANGRYYEPAPGRNWVAGIRANLSL-
>KAB0532659.1
VRIRDTRCMSRLTLLAAACGLFATGATSPVLAAD--PAPAASQ-RLPAVQVDARVRGVDDSDLPASFTVVAADDDNR--RGAQVSELLDGIPGLVARDRQNYAQDTQLSIRGFGARSTFGVRGVRLLVDGIPASMPDGQGQLSHFNVLAAQRVEVLRGPFSALYGNSSGGVLQLWSADGQPDDPWRLRATYGSNATVNVGAQVLGQ-Q-GA----VHYNVAANHFDTDGFRAHSRAKRDSVNAKLGFDLA-EGRLDLVLNYLDAPDAQDPLGLTRAQFNADPAQATSVATQFDTRKSVRQSQAGAIFTQRLD-DQTLRLMAYGGQRSVEQFLAIPVAVQRNPLHSGGVIDLDSNYEGADARWAWQGEALGRPLQLTVGTNVDRQRQHRTGYENF-V--GD-TLGVKGALRRDQRDEVEKVDQFAQLWWQWSDRWSALLGVRHSDVRFASDDHYIVGRNPDDSGRRDYSATTPVAGIVFRADEDLRFHASVGRGFETPTFNELGYRSDGGAGLALDLGAATSRNYEVGSKWRAQSGAA-LEFAVFRADTDDELAVASNTNGRSTYRNIGATRRQGAELSWQQPIGATQQLQLAYTFVDATVRDGYLTCA-SSGCTTAAVASGSRLPGVPRQQLFARWQWQPAQ-WQLAAESVASGATVVNDLATE-RAPGYALLNLEASRRWSTPQGALRTFARIDNVLDQQYVGSVIVNDGNGRYYEPGPDRTYTVGLQWDFGG-
>KDB53191.1
RPSPLRRLASPARLSPLMLALLGALPCTVVAQPAATAPAATAA-ELEPVVVTGTTRERRLADLPYAISAVGESALRDSGPMINLSESMARVPGLVVANRNNHAQDLQISSRGFGARAGFGVRGLRLYADGIPATMPDGQGQVAHFDLAGAERVEVLRGPFSALYGNASGGVIALFSKPVRER-QFEIGLDAGSAGLRQGRVGFAAPLG-D---G-LDLSGNLSDMSIDGFRPQSGAERRLANLRLNWKGER-DRITLALSDQNQ-TADDPLGLTRAQFEADPEQTASVATQYDTRKTIRQTQAGASWSHQFTAASSTRVSAYAGSRGVSQFLAIAPATQANARHGGGLVDFDRHYDGLDARALWHW--D--RVDLTTGLSLERQKDDRQGYENY-TGTGASQLGVQGRLRRDETNRADTREAYAQADWALADAWQASAGVRSGRVRMQVADRYLS--NGDDSGELTYRYTNPVAGLRWRASPTWTLHAAAALGHESPTLGELAYRPDGASGFNTDLKAQTSRQIELGAKWREG-A-LSLDASVFHIATDDEIGVATNAGGRSSFRNVGATRRWGLELGGAWRIRPGLRAQMALSLLHASYQDGFTTCT-GVPCTSSAVPAGNRIAGTQPASGFFELAGAAP--WEWGLEALARGRTAVNDLNSD-FAAGHALFNLRYRHRWALDAGALELLARIDNLADRRVVGSVIVNDANGRFFEPAAGRSALVSLRYSRRF-
>KQM78162.1
SMPVPTFSAPPPRLRLHLACAGALCGSPLLAAAQ-TAGPVADVGTLQPMVITGASPDRQRWTAPASIDVIDGEEIRAGQLQVNLSESLGRVPGLVIQNRQSYAQDLQLSIRGFGARSTFGVRGVRLFVDGIPASAPDGQGQTANFPLGNAERIEVIRGPYSALYGASSGGVIALTTAEGRAPTTVRGGLAVGSDGFWRASTQAQGMVGE------WGYALDASRFATDGPRAQSAADRQSGNLKL-SRRHGAGRLTLLASRQTS-FAQDPLGLSRAEFDADPGRTTPNARLYDTRKNVEQSQLGLAWQQGLGGGHQVEFIAYAGQRALTQFQAIPTTVQAPASHPGGVIDLDRDYGGWNARWRFDRNTGSGRFTVTAGLAADTQRELRRGFQNF-T--GT-ALGVLGALRRNEVNRATTVDPYVQAEWETADWTW-TAGLRHSRVRLESQDRYIVPGNPNDSGATRFSGTSPVGGVRWRLAPSLQAFASIGRGFETPTLNEVAYPRAGQSGLNTSLTDSTSRSAEAGLRGRHG-VGA-WTAAIFDTRTRDEIVVATNTGGRSIFQNAGATQRRGLELSGDAQL-GRFTLSSALTFMRATYADGF---------SGQAVAAGNRMPGLPQRQAYAQVAWEPGRLPIYTLEMRHTGKVSVDDRNTD-FAASATVFNLGARFQQEFGAWKLRQFVRIDNLADRRYAGSVIVNEGNGRFFEPALRRAVYAGVELERRF-
>MAM02070.1
-MHRISSGASVRPSKWIYRSVSSIAISAGLTLPA-LAQDPDPDVVLDPILVRVLPSTIGTQ-APYPVSVLAGSQLTRATASTFIEEAIRAVPGIQVHNRFNFAVGERIAVRGFGPRSQFGVRGIRVLVDGIPATLPDGQATLDHLDLSGLGRVEALRGPNASLYGNASGGVLHFRTADPAQEPTVSMRWTGGSLGTWTLQGVATGRSG-SA--G---YRVGFYTTDFDGYRRNDGGAAKRTVVNGTLTLPGEGLLRIVGNGMDL-DAENPGSLPQDVLDEGNRAAWGFNVRSGAFKDVRQGQVGASWMGSL-GSLDSQFALWGIRRELF--NPIP-GRVI---------DLTRNAGGVRSLFQGQTSLDKRTFGWGAGFEIELQRDDRLNFKNN----G----GDPGDRILDQLEHVTARGLFIQGRLDTFERLSILAGLRYDNINFSATDNFVIAGDPDDTGEREMSAFSPSLGAVLSLSDDSELFGSIGRSFETPTTTELANRSTGAGGFNPDLSPQLGTTIEGGARTTLD-NVLGLELSVFKTYIRDGLVPEVASDGRTYFRNSAESHHSGFEISADARMSQTVSARLAYTDVRAEYD-V-FITN-D-----NDHS-GNMIPGLAPRRLDGLLMW-EHTRGYIELRGLWQDELPVNDANTA-ESPAYFVSDLRFGSEIHAGHFMLSPFISIQNIGNTEYNASVVPNAFGRRFFEPGPSRTFRFGMGVTWANR
>MAN48680.1
XVISNTNRKRGXRMVLRTPSXLSIIFTSXLLXTA-PAGAQDPDTTIDPVLVRVLRSAVGTG-TPHSVSVVTGSELTRATAGAFLEDALRAMPGVQIHNRFNLAMGERLSVRGFGSRAQFGVRGVRVLVDGIPATLPDGQATLDHLDLAGLGRIEALRGPSSALYGNAAGGVLHFRSLDPANEPLLSFRSTSGSHGLLTLQGVVSGQSG-DT--G---YRVGFSRLSYDGFRRDDGAGGKRSVVNASLTLPGAGRLRIVANGVLL-DAKNPGSLSQSLLDEGNRQAYRFNVISRTSKDVKQGQAGATWTGPL-GGGEAEISSWVIKRELD--NPIP-GKVV---------DLDRKAGGMRALFQDQTEISSGRFGIGAGFELEFQSDERFNWKNS----K----GERGNLLLEQLERVRGTGLFMQGRLDLDSGPSLLAGLRYDRLSFSATDRFISAENPDDSGERVMDALSPSVGLLINAGTDLEAFASIAGSFETPTTTEIVNRPSGAGGFNPDLEPQKGFTIEGGIRGGVG-DQGTFELALFQTKLTGELVPEVPSXGLTYYQNAGRSLYRGWEASLDTRLGENASTRIAYTRVNGSFK-E-FITD-D-----ADYS-GNKIPGLAPHRVDGLLQV-DLDEFYLALRGLFQADIPVDNGGQF-SSESFFVADVRLGVELVLGSLKASPFVAVQNVLDAWYNSSVIVNAFGKRFYEPGPGRTFLLGLGITWGN-
>MAP41637.1
SNSTVSDIQGRFEFLLLPAGDYEQAILPFGARPITIEAAASANITLDAFTVKVTRTDQDRSAVPTAVSVIGGDEIQFAQRQEALAETLRGIPGLFVENRRNFSLAGGVQATIRAPMVGFGMRGIQLLQDGIPLTTADGTTQPTNLDLGAAGRLEVIRGPNSVLYGNAAGGVINLRTEFPSSDPWIEPDIQFGSHKYRRQQVKGHG--TSG---R-FSYLFNVNRVETEGFREHSAAKVRRANFVMRVELSPSTEIRGMFNLFDMPFGESASTVNEADALQKPQSV--RSLAIXQGEDATQGQGGVTLEHRFSNGDVFRGTGWGTWRDLW---N-P-I----PFR---IIDLGRAASGFRSEYVGAREIGTLPVTWTTGFDVSYQRDARAEYRNAGVPSGT-R-TQQGNLILQQLEEVRSLAPFAQMTLTFHPRWLATAGVRYDYYDFSATDRFLS--DGDQSGSRTLDALSPMLGLTFVASDEFNLYTNFSTAYQTPTTVELSNRPTGEGGFNKDLNPEDLRNVEVGARGTVG-EGVRYELAAYFATLDNAFVEFQRADEQTFFRNAAKSSRNGLEARIDWTPFSRTNTYLSYTHQDFTF-TR-FQTG-T-----TDYS-GNVEPGAPPHQLFLGGSYETDFGLRAIGQFRWVDAYSVNNANTA-SNWSYKVMDVRLGWDTEWNGVRVRPFFGIDNLFGERYNASTIPNAG-RRYYEPAPGREVYVGFRIGAGL-
>MAZ45178.1
KFASLSIWRIVMSQKSLRLIIFALVSVGTMGSPN-FVLSADQE-LIEEITVSATRAEKSIHEIPMAVTVIESKNIHKGRQKIGLDESLNRSPGIFSQNRYNFAQDLRIAIRGFGARANFGIRGIKIFSDGIPATLADGQSGVDDIDLNILERIEVLRGPSSSLYGSSSGGVINLITQDGPSTPFAETGFTLGAYDQERYFFKAGGQ-T-NQ----INYYASASKLKYGGYRENSETESTQLNSKIRYNFDSDSHLSLILNLVDSPLANDAGGITLNDVAQDRRQAQVRNVSSNAGEKIDQQRIGLVYQRTLNDESEITVRNYYLWRDFS--AFLPIGTHIPFVSDDGVVEFNRFFWGGGIQWNKNSYLFELPYRLVTGIDIDIQKDDRRRYLNE---AG-----QKGALSFDQLEQAESYGVFFQNELDLTDSITVAAGLRYDHVKLAVDDKYLD--NANQSAELQFNKFSPSVSLIWVVQPKHSLYLNFATSFETPTFTELANPRTTSLGGFNNVAAQQARSIEVGLKSNFF-DKLYLDIAAFSMKVDDEITSSIGNRS---FFENADTKRQGIEIYSQLSINENITGTLAYTYSNFKF-DY-FGET-T------AYV-GNQLPGIPNNYFFAELELSTESGLYFAADIVYSGKLQANNANSI-SSSASTIVNLRTSYNYSIGSWQIEPTFGINNIFNKDYFSNVRLNGFGGRLFEPGPRRNIYGGLTLHLNF-
>MBA2563940.1
ARRVALAGLAALPLLLLRAAALPLHQEPAPSAALDTTAADGPPLAGEPIVVTVTRAEEDAQRVPAAISVVGAEDVQAAQRTLTFDEALARVPGTFAQNRNNFSIGERLSIRGFGARAGFGIRGVKLIVDGIPQTLADGQSVSSNIDLASAGRIEVLRGPSSSLYGNAAGGVVDIQTEAPPEQPTLSSRFTAGKFDLQKYEVQIAGK-AERL--G---YVVSTNRLDYNGFRGHSRVQSSLANARVTFDADEHSRWAVVLNYNDTPVAESPGSLTREQ-ADSPSQANPRNVATESGESHHQLQAGLGYTRDLGGQRHLSARLYGLDRKVA---N-P----L-P-F--AFIDLERFAGGGGLQYVHGAPLLGTDNRLTVGIDVDVQSDDRRNVN-----NDA---GRRGEERLDQDEGVTAIGVYAQDEVRPHERLELTFGVRYDRVRFDVDDR-LEDGDGDDSVEVFGLGVSPLAGIRYGITPAINAYANIATSFQTPTTTELANRPQGSGGFNPDLEPQKAVSYELGLKGLLG-ERVTFDLAGFLIDVRDELIPEPDQPQRQFFQNAGSSRHNGFEASLDAHLAGALHGLVAYTYSNFFF-DE-F-ST-GD----ADFG-GNDIPGVPPHRAFAQLAWRPGS-VFATAEAEYVDEYFVDDANST-RNDSYVLVRLRGGITREFAGLEIQPFAGIDNLFDEEYSGSVVVNAVGSRFFEPSPGRSAYGGISVAYAF-
>MBA2683652.1
ASRLRARTILAALAILIPVAIRAQDTTAASIARQ-KQDSMARNIQRLAPVVTVSRDVGRSLDLPYAITSVRPDSQRPGQQHLTADQALFGLPGVVVALRTNPSQDVRIAVRGFGSRSSFGVRSVRILRDGMPLTNADGQTPLDYLDLESIGRIEVIRGTAASLYGNASGGVIDIRSADSPTDAAAQLRSEGGSYETSRFTGVVGGT-FKNG--S---YDANVGHTSTNSYREYSAQRLTNGYGRLLYNAGG-TDFELQVMGIDEPTAQNPGALTAAQADSAPWMADPSQVRKHTRKEVTMVQTGLSARHALM-GTEMSAQIYGGGRSLY---N-P----L-T-FA--IVRVNRGQWGGGARATAPLTLFGLENRASVGVDVQGVSDHRFNWANCNLATTSANLGHQGARSLDQQERVSSVGPYVRDEVKFGDRYTLSAGIRADYVKFEVVDNFPSATNPDDSGDRTLHAWSPMVGFVAKLSPMHSAYANVSRAFETPTTTELGNQANGSGGFNPDLQPQLSTTYEIGLKGIVL-TRVQYDIAGFDTEVHDELIAEPDGNGRTYYRNAGKTRREGLELAAQSDV-DAFTIAASYTYSHFRF-RN-YDVN-D-----TDFA-GNTIPGIPVHQVQASATYHYHSVFGT-VEGLGKSKQYVDDGNSA-YAAGYAIMNLRAGGTALFGRPWLAPSIGLQNVFDKHYSGSVAINAAAGKYYEPSPGRAVYVQLTAAFGH-
>MBD3961700.1
VRIRDTRRMSRLTLLAAACGLFATGATSPVLAAD--PAPAASQ-RLPAVQVDARVRGVDDFDLPASFTVVAADDDNR--RGAQVSELLDGIPGLVARDRQNYAQDTQLSIRGFGARSTFGVRGVRLLVDGIPASMPDGQGQLSHFNVLGAQRVEVLRGPFSALYGNSSGGVLQLWSADGEPDDLWRLRATYGSNATVNVGAQVLGQ-Q-GA----VHYNLAANHFDTDGFRAHSRAKRDSVNAKLGFDLA-EGRLDLVLNYLDAPDAQDPLGLTRAQFNADPAQATSVATQFDTRKSVRQSQAGAIFTQRMD-DQTLRLMAYGGQRSVEQFLAIPVAVQRNPLHSGGVIDLDSNYEGADARWAWQGEALGRPLQLTVGTNVDRQRQHRTGYENF-V--GD-TLGVKGALRRDQRDEVENVDQFAQLWWQWSDRWSALLGVRHSDVRFASDDHYIVGRNPDDSGRRDYSATTPVAGIVFRADENLRFYASVGRGFETPTFNELGYRSDGGAGLALDLGAATSRNYEVGSKWRAQSGAA-LEFTVFRADTDDELAVASNTNGRSTYRNIGATRRQGAELSWQQPIGATQQLQLAYTFVDATVRDGYLTCA-SSGCTTAAVASGSRLPGVPRQQLFARWQWQPAQ-WQLAAESVASGATVVNDLATE-RAPGYALVNLEASRRWSTPQGALRTFARIDNVLDRQYVGSVIVNDGNGRYYEPGPDRTYTVGLQWDFGG-
>MBD4704193.1
VRIRDTRRMSRLTLLAAACGLFATGATSPVLAAD--PAPAASQ-RLPAVQVDARVRGVDDSDLPASFTVVAADDDNR--RGAQVSELLDGIPGLVARDRQNYAQDTQLSIRGFGARSTFGVRGVRLLVDGIPASMPDGQGQLSHFNVLGAQRVEVLRGPFSALYGNSSGGVLQLWSADGEPDDPWRLRATYGSNATVNVGAQVLGQ-Q-GA----VHYNLAANHFDTDGFRAHSRAKRDSVNAKLGFDLA-EGRLDLVLNYLDAPDAQDPLGLTRAQFNADPAQATSVATQFDTRKSVRQSQAGAIFTQRMD-DQTLRLMAYGGQRSVEQFLAIPVAVQRNPLHSGGVIDLDSNYEGADARWAWQGEALGRPLQLTVGTNVDRQRQHRTGYENF-V--GD-TLGVKGALRRDQRDEVENVDQFAQLWWQWSDRWSALLGVRHSDVRFASDDHYIVGRNPDDSGRRDYSATTPVAGIVFRADENLRFYASVGRGFETPTFNELGYRSDGGAGLALDLGAATSRNYEVGSKWRAQSGAA-LEFTVFRADTDDELAVASNTNGRSTYRNIGATRRQGAELSWQQPIGATQQLQLAYTFVDATVRDGYLTCA-SSGCTTAAVASGSRLPGVPRQQLFARWQWQPAQ-WQLAAESVASGATVVNDLATE-RAPGYALVNLEASRRWSTPQGALRTFARIDNVLDRQYVGSVIVNDGNGRYYEPGPDRTYTVGLQWDFGG-
>MBD4867125.1
VRIRDTRRMSRLTLLAAACGLFATGATSPVLAAD--PAPAASQ-RLPAVQVDARVRGVDDFDLPASFTVVAADDDNR--RGAQVSELLDGIPGLVARDRQNYAQDTQLSIRGFGARSTFGVRGVRLLVDGIPASMPDGQGQLSHFNVLGA--------PFSALYGNSSGGVLQLWSADGEPDDPWRLRATYGSNATVNVGAQVLGQ-Q-GA----VHYNLAANHFDTDGFRAHSRAKRDSVNAKLGFDLA-EGRLDLVLNYLDAPDAQDPLGLTRAQFNADPAQATSVATQFDTRKSVRQSQAGAIFTQRMD-DQTLRLMAYGGQRSVEQFLAIPVAVQRNPLHSGGVIDLDSNYEGADARWAWQGEALGRPLQLTVGTNVDRQRQHRTGYENF-V--GD-TLGVKGALRRDQRDEVENVDQFAQLWWQWSDRWSALLGVRHSDVRFASDDHYIVGRNPDDSGRRDYSATTPVAGIVFRADENLRFYASVGRGFETPTFNELGYRSDGGAGLALDLGAATSRNYEVGSKWRAQSGAA-LEFTVFRADTDDELAVASNTNGRSTYRNIGATRRQGAELSWQQPIGATQQLQLAYTFVDATVRDGYLTCA-SSGCTTAAVASGSRLPGVPRQQLFARWQWQPAQ-WQLAAESVASGATVVNDLATE-RAPGYALVNLEASRRWSTPQGALRTFARIDNVLDRQYVGSVIVNDGNGRYYEPGPDRTYTVGLQWDFGG-
>MBE0623395.1
LEIGVLAMNSPARAAAPLVCATLAALFGAAPAAA-QDAD-------EGVVVSATRTERRNLEIPGSVDVVGARTLREGKPMVNLSESLGGVPGLRLQNRQNYAQDLQLSIRGFGARAPFGIRGVKLYADGIPATMPDGQGQAANFNLSTAQRIEVMRGPLAGLYGNASGGVINLYTADGPRRPTLSGDLLLGEYGTRRAGVQAGGESG-AL-----NYIADWSQFHTDGYREHSAADRQQFNGKLKWLAGGNTRLSFVINTLYQPETQDPLGLTGAQASDNPRQVAAPAILFDTRKTVRQEQAGATIEQRLGAGDLLRASLYLGDRQVRQYQSIPLVVQSAPTASGGVVDLGRQFGGLSLNWIHDGTLAGRPLSFTGGLEQETMQERRRGYINF---FGA-----LGALKRDEDDRVESSNLFAQADWRYTERASVSLGLRRTLVRFDSRDYYIVGANPDDSGGANFSNTSPVAGLAYRLAPELSLYASAGRGFETPTFTELAYR-ASGTGLNFDLKPSLSTNAEIGLKGRIAEDHR-IALAYFDTTTHDEIVVDTAAGGRTIYKNAGRTRRTGWEASWQAVLPANFDAQIAYTLIDARYDEA-FTSGSA----ALSVPAGNKLPGVARTSLYAELQWRHFTGFSAALEGLHNSRVYVDDQNSD-AAAAYTIGNLRLGFEQKKGDWRIAETLRIDNFTDRAYIGSVIVADGNGRFFEPALPRNFSLLVSARLAF-
>MBE2210641.1
MPPRTLPSTPRSPLHASPCWC-TLLLLLPTAAFA----QSAPE-TLDRVQVSGHRIPLTQ--FPGAATVIDGETLRDGQRQLSLAEALQAVPGVIAMERYNYAQDLQLQSRGFGARSTFGVRGLSLVTDGIPASALDGQGQASGFALSMLDRIEVLRGPLALQYGNAAGGAILGESVLG-DDNRLRAQGWLGSDASHRLLLRGDG--ARGD----WRARGGISRFDTDGHRPHSAARRDEAHGIVQWTPGTRHRLQLVVDALDQPDTDDPLGLTPAQWRLTPEGTDPVAISFDTRKRIEQRQAGLRWGWDYAQGRELQLALWHTRREVEQFLAIPVAVQRPPSHAGGVIDLGRRSTGLSHRSSG-AH-G--AWAA--GIDLGTLHEDRRGFENF-I--GS-QLGVRGRLRRDESNRVRTSEAWLSGETHWGDHWSGLAAVRRGRLRFTSSDHYIAPGNGDDSGRLEYGETALSAGVARRFG-KGEVFASLGRGYETPTVTELAYRPDGAGGLNTALGPAHFNSGEIGARWRGA-GYQ-ASVALYRIDGRDEITQVMSSGGRSSYANAARTRRDGLEASLSGEPHPNLGYAFSANLIDARFRQGWTTVR-NG-ITVRQVAAGNRIPGIPRVQGFARLDLHRADRSALSLETTGNAAIPVDDDNSA-AAPGNVRHALALRWQHPDAGW--HAFARIDNLLDKRYVGSVIVNESNGRSFEPAPGRSFTIGLGWQGGE-
>MBF24414.1
AQSGSVLPVAPNLENSAQSGAAANL-PSASASTA-TTAISTGV-L-DPVVVTATRLETEILDTPASISVVEGYDLRRDQPQINLSEGLSGVPGLQIQNRQNYAQDLQVSIRGFGARSTFGVRGVRLYVDGIPATMPDGQGQTSNIDIASIESVEVLRGPFSAQYGNASGGVMVINTERGEDPPSLSSDFSAGSYGTYRYGLKASGV-LDLD--KEMDYLLSANRFTTQGYRDHSGARKNLFNAKLGFDFASGNRLTLVANHVDL-TADDPLGVTRQDFEQNPRSVVPNALAYNTRKTVRQTQGGLRYEHQLNADNELTALVYAGRRHTVQYLAIPDFVQQNPLQAGGVIDLTRDYYGTDLRLTTQLSLANRPFTLIVGVAYDAMKEGRKGYRNYI-DTPGRQLGVQGELRRNERNTVWNLDPYIQISWEFAPRFTLDLGARYSTVHFDSTDRFIQGVNGDDSGSARYQAFSPVGSLAYAVLNNTQIYVSAGRGFETPTFNELSYRTDGGAGLNFGLQPAYSTTFEVGFKTPTE-SSL-LTAAVFQTRTRDEIVSAGSVNGRTSYQNAGRTKRTGFEMAYTNEWGRHWRADVAYTWLNARYQDD-C-V--SPCTPAQYLQAGNRIPGIAEHAVFAALGWIPPTGWRAGVEGRFLSNIAVNDGNTE-TAPPYAVFALSTGYTWLAGPWEVSAFARVDNLFDKDYAGSVIVNEGNGRYYEPAPGRNWTAGVQAQFMF-
>MBH2017582.1
MKPPHHRFPRHLRTPWPGAGCLACLSLGAGPSPQAEAGPPAAL-DLPDVVVRAPRTTPSTLEVAASFDALPASRLREAGPGLQLSEVLVAVPGVVALNRQNPAQDLQLSIRGFGARSPFGVRGVRLYEDGIPLSMPDGQGQTSTFDLGAAQRVEVLRGPASVLHGNAAGGVVQLFGADAPPRPEARLGLVAGPDGLWQASAEAGG---Q-A--GALNLSVRAVGQEASGHREHSASSRQQWRARLSWRFDAERDWLLLASQLRLPQAQDPLGLSAEQVATHPRQAGSGALAYDTRKAIQQGQFGVVHRWRVGS-GEWRVMAHAGQREVRQFQAIPAPAQTRPTHPGGVIDLAREFRGLDVRHSGRGSWLARPLQWTGGWSFDEVRERRQGFQNF-DASG--RLGVVGALRRDEDNAARNADPYLQAQWDVAPDWQLGAGLRHSHVRFSSQDRYVVAGNGDDSGGLRFRATTPVASVRWRVTPGWHVHAAAGRSFETPTLNEVAYRSSGATGWNRGLRAAKGVQLELGSKWRGP-AGAQLDAALFQVRTQDEIAVAQNAFGRSVFQNAGSTERIGLEVSARARLAAGLTGQLAAAWTRATHLDA-FS-SAGV---TSGVAAGRALPGVPRRTAFAEVVWRTAAGWHMALEWRHSGRIWANDVNDA-FAPASQSWSWRLGWRRTWVDWRLDALLRIDNLLDARNVGSVIVNEGSRRYFESAPGRGVTVTLGLARVF-
>MBI3370167.1
FEYERYDRAVIFRLIFATVLLGAALCANAEDPAQ-PAGG-------DAVVISATRVPQPSLEIPASVDRIYAEELREMRWQVNLSEPLARVPGIVVQNRQNYAQDLQISSRGFGARAAFGVRGIRLVADGIPATMADGQGQAATFALGSAERIEVLRGPFSSLYGNASGGVISVITEDGPAQPSAALEVTAGSYGSLRTGVRLGGTEG-RI-----NWTVDQSRFDTDGYRDHSAARRDQLNAKVKVSLGEATSLTLLANTLRQPQTQDPLGLSRAQFEANPRQVDATAISFNTRKSIFQEQSGASLSHALEGGGQVQAMLYLGQRYVEQYQAIPLAVQAAATHSGAVVNLDRGYGGGALRWSAPLQLMGRPLRLSAGLEHDRMAERRRGFLNL---SGQ-----AGAPKRDEDDTVRSTDAYVQAEWRPAEAWIAHAGLRASSVRFVSADHFIAAGNPDDSGRQSFSATTPVAGVVYRLAPTTSLYANLGRGFETPTFAELSYR--VGTGLNFDLRPSRSRHLEAGIKAILPGRAR-VNAAVFDVSTRDEIVVDTAAGGRTTFRNAGRTRRDGIELSGEKQFDAGFDAQFAYTRLSATYRDA-FA-------APVAVAAGNRMPGVPDMQLYAQLRWRHASGFVAAFDVQRRGRVAANDANAE-FANAYTVANLALGFNQRGLRWKLSEFLRVDNLSDRNYAGSVIVNDANNRFYESAPRRNMALGVQAALEF-
>MBI3545882.1
TMASVSRIFSICLLFSVLLMALDCRSDETASVAE-NARTSNAH-KPLVIVITPSRSEQSSFDLPVSIDRIDQSTIQNNAAKVNLSEPLIRVPGVVAQNRQNYAQDLQISVRGFGARSSFGVRGVRLYADGIPATMPDGQGQTSHFDLGSADRIEVLRGPFPALYGNSSGGVIALFTEDA-QPFTLAPFAQLGSYGTSNLGLKAAGE--QAA----INYVANVSRFDTDGYRAHSAATRDTANAKLRMPLDTDAAVTLIANAVSMKNIQDPLGLARAQFEADPRSVQPNAIAFNTRKSVSQQQLGLKYDKKLNSDDSVYAMLYAGDRSTVQYQAIPVSAQTAPTSSGGVIDLSRQYSGADIRWAHRANINSGTLQWTTGINYDNLNEDRRGYENF-V--G-TTLGVQGNLRRNENNNVHNFDQYLQAQWEPNARWLLLAGVRRSHVSVRSQDHYIVTGNGDDSGGIRYHRWSPVLGVTFKSSDSVHFYASYGEGFETPTLNELSYRAGAASGFNFGLKPSHSENYETGVKTLINENWR-ANLAVFHIDTKQEITVLSNSGGRSVFQNAGKTRRDGAELALAGAWTNGVGALISYSWLRALYAES-F--C-SG-AATTQVPVGNRIPGVPSQTFYGELSWRERAGFISTLEGKYASKIYVDDVNSD-AAPAYFVMNLRAGFEQISRSWRWQEFLRVDNLGDRRYAGSVIVNEGNLRFFESAPGRNYLAGISASYSW-
>MBI4541864.1
HGHPLRKDRQAARVARRRTRLLAALVLPLA-SLR-AQQDSVPRATLEPLSIRAPADSAAAL--PFAVSVLDRDEIHRGRSGLGLDEALVRVPGVSAQNRYNFSLDTRITVRGFGARSAFGVRGVTVLLDGVPQTLPDGQGQLSHVDVGMIERIEVVRGAAAAFYGNAAGGVVAITTGGGAR-PSYRLRGQGGSYGLRKWNLDLRAPLAAG---G---VSLALSRLRWDGFRVHSGADVRHAVAAIELPVQDLS-IGAQLRYSDTPRADNPGALTAAEFEADPAQASPDNVAMRAGKRVHQWQGAVRVRRA-GPRSEVAAVLYGVGRSLA--NPLPSAVTLDRAGAGGRLLARRALAG--------GSLA--P-QLRAGLEVQRQHDLRRNYDND----G----GRAGDTARDQRETVTSLGARAALHLWAARRIQVTAGARLDRVAFRVRDLRLE--DGDASGERAMGALSFTAGLSRDVAPTVRVHASVGSAFETPTTTELA-TP-GSGGLDRHLAPQRTLQWEVGLRAR-G-ARLEAGVAIYQAAVRDGLLPEAAAAGRFLYRNTGRSRHRGAEVDLKASLPSGLRLAVAYALTEHRF-VE-FPTD-S-----TPLD-GRYVPGVPRSTAYAALSATGDGGW-ADLEVAQAGTAYADDANGL-RAP-WWVLNLRAGWVRRAGARRLAPFVGVNNLLDRRYAAALTVNSGAGRAFEPAPGRNYYVGFEVSGER-
>MBK5188234.1
ASRPRVWTTVLALATLMPCTLPAQDTTSASAARQ-RQDSMARSIQRLAPVVTVSRDVGRSLDLPYAITSVRPDSARPGQQHLAADQTLFGLPGVVVANRTNPSQDVRIAVRGFGSRSSFGVRSVRILRDGMPLTNADGQTPLDYLDLESVGRIEVIRGTASSLYGNASGGVIDIRSADAPADPAVQLRSQGGNYETSRFTGVVGGS-FTNG--S---YEANVGHTSTNNYREYSAQRLTNGYARTTYTAGG-TDFELQAMGIDEPTAQNPGALTKAQADSAPWMADPSQVRKKARKEVSMAQAGLSARHALM-GTEIFAQLYGGGRSLY---N-P----L-T-FA--IVKVNRGQWGGGARATAPLTLFGLANRASIGVDVQGVSDHRFNWANCNLATASVDLGTQGARSLDQQEKVSSIGPYVRDELEFGGRYTLSAGIRADYVKFEVDDNFPSVSNPDDSGKRTLHAWSPMVGLVAKLTPVHSLYANVSRAFETPTTTELGNQADGSGGFNPDLQPQLSTTYELGLKGIML-GRVQYDLAGFDTEVHDELIAEPDGNGRTYYRNAGRTRREGIEAELMTDV-DAFTLTASYTYSHFRF-RD-YLVD-S-----SNFV-GNTIPGIPAHQVQASATYHYRTLFAT-VEGQGKSAQYVDDRNSA-KASGYAIMNLRAGGTALFGRPWLAPSVGVQNIFDTHYVASVAINAAAGKYYETSPGRAVYVQLTAAFGH-
>MBK6715945.1
CGPRLRRLAVALTRGGCLGLVAGSAALAWPALSLAQQSPTAEN-SLEPVVISGSTRERRVMEVPYAIGVVGETAIRSAGPMINLSEAMAQVPGVLVANRNNYAQDLQISSRGFGARAGFGVRGLRMYSDGIPATMPDGQGQVGHFDLANAQRVEVLRGPFSALYGNGSGGVIALFTKPITQR-SFEVGADAGSSGLRQLRVGVQAPIG-E---G-FEIAANASGMSLDGFRPHSEASRDLANVRLGWRGER-DRVTLMANRQVQ-KADDPLGLERAQFEQDPDSTTPQATLYDTRKTIEQTQFGAQWTHRFGDGSQSQLAAYTGQRQVAQYLAIPAGTQNGARHGGGLVDFSRDYAGLEGRLLWRL--E--ELDLVTGLNVEQQRDDRQGYLSF-TGTVAAPYGVKGDPKRDEINRAETREGFVQADWRFTPGWQATLGVRSGQVTLSSQDHYLS--NGNDSGERDFTYTNPVAGLRWTLSPQLTLHAAAARGYETPTLGELAYPASTAVGFNTDLQAQTSRQFELGAKWRDG-G-LAIDAAVFDIRTDDEIAIAFNAGGRASYQNVGRTHRYGAEASTSWRVSPTWRALMTVTLLHASYEDSFQTCS-GIPCNTPPAPAGNRIAGTQAAGAYAELAWTTA--WELALEWRAQGRTAVNDLNAD-FAPGWGIANLRYKQRFELDAGALELLARLDNLSDRRYVGSVIVGDANKRYFEPAAGRNWLLSARYLRRF-
>MBK6853680.1
TSTPKTRHPTPSAQSLALLTLAGLALLGGPALAQSGTPAADAS-ALEPVVITGSTRERKLVDAPYAITAVDATTLRSSGPMVNLSEALSRVPGLTVANRSNYAQDLQISSRGFGARAGFGVRGLRMYADGIPATMPDGQGQVAHFDLAGAERIEVLRGPFSALYGSSSGGVIALFSAPVTEP-FSEVGVDFGSFGLRQQRVAVGAPVG-N---N-VDISAGVSHFEIEGFRPHSAASRDLANVRLGWQGEA-DRLVLQVSNQNQ-KADDPLGVSRVLFDSDPRATTPEATLHNTRKTIRQTQVGLAWTHKLGGADSLAVSTYTGSRGVVQYLAIPFGTQNGNRHGGGLIDFDRTYAGLDTRLSWRF--D--RIDLITGVNVEQMVDDRQGFLSF-TTTTPAPYGVRGNLKRDERNQALTREGYVQAEWRASEVVSATVGLRSGQVAMSTEDHFVSAPNGDDSGQLKFKYTSPVVGLSFKASPALTLHLSGSRGYETPTLGELAYQANGAAGFNSGLQAQTSRQIEAGAKWRGG-L-PDIDAVVFDIRTSNEIGVLTNAGGRSAFQNVGHTSRTGAEVSARWRLMPSLSTQLSVTRLEAKYDDSFVTCT-GVPCLLSGVPAGNRIAGTQPTNAYFELAWKPL-ARELALEIRGQGRTAVNDLNKE-FADGYALASVRYSHRFTISTDQLELLARVDNITNRVYAGSVIVNDGNGRFYEPGAPRNALASLRWRHSW-
>MBK6864889.1
PPQTCDSCAAHLQIKDLTPKWVLAALVLAAALAP-ARAQQAPA-RLDPVVVSGNGAERRAMETPFSVGVVDAQELREGGLMVNLSETLNRVPGLVVNLRNNYAQDLQISSRGFGARSTFGIRGLRLYTDGIPATMPDGQGQVSNFDIAGAQRIEVLRGPFSALYGSSSGGVISLVSAAPVAS-TYAIDGDVGSNGTWQARLGIESPLA-G---G-WNIRAQLSRFETDGVRPHSEAQRTLGNIRLGWLGSN-DTLTVLLNSVDQ-PAQDPLGLTRQQFDEDPYQTAPQATLFDTRKTSAQTQLGGTWRHRFEAARASAVTLYYGQRDVTQWQSIPVAAQGNPRHPGGVIDFGRSYSGVDARLSWRWERA--A--LTAGVVTERQGEDRRGYENF-SGSAGDPLGVTGKLRRQETNSMRTSDLYAQGEVEFGPSLTASLGLRSGRLNITTQDEYLA--NGDDSGSLSYHYTTPVVALQWMPAPDLNLYVSAGKGFESPTLGELAYRPDGEPGLNTSLQPQTSKQFEIGAKWRDAALGLALDAAVFRANTSDEIGVLTSAGGRSTFQNVGRTRRSGAELGLRWQIAPAWRAQMALTYLDATYRDGFETCT-AVPCSTPAVPAGNRIAGTMAQSAFAALAWQAF--DELAAEVRLQGDMPVNDRNSD-FSSTAWVGALRASRTFAIGPGTLSLLARLDNISGLRYAGSVIVNDVNGRYFETASGRTWLLAAHWRAPF-
>MBK6980312.1
PPGVDTQMSAALYGVSDADIGAMSHFLARFDPAA-PSPA-GEV-RLPELSVSATRVERENFAVPAAIDTVGRRAIREDNPRVDLSEALARVPGLVIQNRQNYAQDLQISVRGFGARASFGVRGVRLIADGIPATMPDGQGQAATFNLSSADRIEVLRGPFSVLHGNAAGGVIQVFTAEAPDEPTLSGQAFGGSDGMRKTGVQFGGTVG-GL-----GALVDASRFSTDGYREHSAATRDHLNAKFRMGFGEAATLTVVANALDQPGTQDPLGLTAAQLASDRRQAGTNALAFDTRKNIRQSQLGLALDAALSPQLGLNARAYGGDRQVTQYLAIPLAAQASPTASGGVVDLDRGFAGAAIRLSRGVRLAGEPATLSVGADYDRMAERRTGRVND---AGV-----AGALKRDEDNVVDSRDAYVQLEWQPRERWSLLAGLRHSRVRFSTSDYFVAAGNPDDSGNLRFARTTPALGVVFKADPALNLYANYGRGFETPTFAELAYQPNGATGLNLALSPARSVHREAGLKARLGETGR-VNAAVFRVDVDDEIVVAGSSGGRTIFANAARTRRQGFELAWEQRV-GAFEAALAWTVVDARFAGA-APGAAA--------AAGNRLPGVPPSSLFAEVVWRPASGFHAGVEVRRSSQVFVNDANTE-AAPGYCVWGLRAGLEQRGRGWRIAQFVRVENAGDRRYVGSVIVADANGRFYEPAPARRVVAGIEGALEF-
>MBK7616613.1
AESKPVPVPTVNSTLFPRLPRFSSTPVVLAFVALHTQAQSSPP-ADTTVVVTGSVVQRAADEAPYAISVVGRESLRSAGPMINLSEALAQVPGLVVNNRSNYAQDLQISSRGFGARAGFGVRGIRLYTDGIPASGPDGQGQVSAFDLAGAQRIEVLRGPNSVLYGNSSGGVIALFSAPVKQP-EAEADLDLGSFGLKQVRATLGAPLG-H---G-FEMRMSLSSMQVDGFRPQSAAERTAGNLRLGWRGAH-DTVTLLVNDLDQ-PAQDALGLTRAQFDTDPYQTTPVALQFNTRKTTHQTQAGANWRHSFDGVRESTLAVYGGRRDVTQWQAIPVATQANAKHGGGVVDFTRDCSGAEGRLRLGW--T--DVDLVLGAAVDSQRDARRGYENY-RGTGASQLGVTGKLRRNEYDTASSSDLFAQSEWRISPTVSASAGVRGGKVETAARDAYIAGANVDDSGSLQYSYTNPVLGLRWQLDRSLQLQVSASRGFESPTLGELAYRPDGAGGLNTALQPQTSQQLELGAKWRTG-D-WQADATLFRADVSNEISVMTNSGGRSSYQNVGSTLRQGLELSGAWRPASAWRAAAALTWLDAQYQDSFLTCG-PPPCSAPTVAAGNRIAGTQRSNAWAEVAWRDV-HWEFGLEARGAARTAVNDLNSD-FAAGYGLAALRWTKAYTLPGAKFEWLLRVDNLFGRHYAGSVIVNDGNARYFEPGAPRTALLGMRLIGAL-
>MBK8018661.1
V-LKKT-SQLEMSMYGFRPAGLPSRAIAVAFACL-AIAEAAQS-TVRPVVVSATRTEKSSLDLPVAIDALDNRALTEARLGANVSETLPRVPGTYVQNRETYAQEQQIVIRGFGARSQFGTRGVRIYVDGVPASTPDGQGASGNFDFASASRVEVMRGPFSALYGNHSGGIVQIFTEDAPKQPTLSGNLAFGSFDTMRYGLKFGGRYGD-V--G---VTASGSYLSTEGYRQRSSSERYLFNAKFDAKVGESSKLTVVANYMDQPEDLDPLTLNAAQVAANPRQARPDSNEYKTRRSLDNKQVGLVYDINLNAQDTVRLMTYAGQRNNLGFLALA-GT--GAASSGGVSELSRDYGGGGVRWTRNTELAGQPLTFTVGADYDLALEARKGY--V---NNA---GVAGIIKRNEDNRTQSWGMYGQLEWQPISTLSTFVGLRYTQVSFRSKDYYLT-TNPDDSGSARYDAWTPVIGALVRVTPLINVYANAGRSFETPTLIELAYRSTG-SGLNFAVQPSTSNHYELGTKMLVT-DNLRINAALFQVYSNREIVVDANIAGRAVYRNAGATQRSGLELSADSELGGGFFAYAAYTYLRATFEDA-F-TS-N----VGSVAKGAQLPGVPRSSLYVDLNWRPATGIFAGVENRWVTKVYANDTNTA-FADGYQLTDLRTGINKDLGGLMVQGFVRVNNLFGEKYIGAVAVNDGNGYFYAPAPERNFLFGASASMKF-
>MBK91461.1
-MHRISSGASVRPSKWIYRSVSSIALTAVLSVPS-LAQDPDPDVVIDPILVRVLPSTIGTQ-APYPISVLTGSQLTRATASTFIEEAIRAVPGIQVHNRFNFAVGERIAVRGFGPRSQFGVRGIRVLVDGIPATLPDGQATLDHLDLSGLGRVEALRGPNSSLYGNASGGVLHFLTADPAQEPTVSMRWTGGSLGMWTLQGVATGRSG-SA--G---YRIGFYTTDFDGYRRNDGGAAKRTVVNGTLTLPGEGLLRIVGNGMDL-DAENPGSLPQDVLDEGNRAAWGFNVRSGAFKDVRQGQIGASWMGLL-GSLDSQFALWGIRRELF--NPIP-GRVI---------DLARNAGGVRSLFQGQTPLDERTFGWGAGFEIELQRDDRLNFKNK----G----GEPGDRILDQLEHVAARGLFIQGRLDTVERLSILAGLRYDNINFSATDNFLVAGDPDDTGEREMSAFSPSLGAVLSLSDNSELFGSIGRSFETPTTTELANRSTGAGGFNPNLSPQLGTTIEGGARTTLR-NVLGLELSVFKTDIRDGLVPEVASDGRTYFRNAAESHHSGFEISADARLSQNVSARIAYTDVSAEYD-V-FITD-D-----NDHS-GNMIPGLAPRRLDGLLMW-EHTRGYVELRGLWQDALPVNDANTA-ESPAYFVGDLRFGSEIHAGHFMMAPFISIQNIGNKEYNASVVPNAFGRRFFEPGPSRTFRFGMGVTWANR
>MBK9520949.1
N--PAILKVSFVARLERAKCRFAAILAVAVWGNS-AFADDASDVTADVVVVSATRSRHVASDLPVSIDRVSGETLRDGKLQVNISESLARVPGINAENRQNYAQDLQISSRGFGARSTFGVRGMRLYSDGIPATMPDGQGQVAHFDLNSAESMEILRGPFSVLYGNAAGGVISITTEEG-GPSVLEPSLAIGSYSTTRFATKASG-I---T-ND-VAYVASGWRFRTNGYRQHSTAERELANVKLSTQPWAGAKVTLVANDFSSPNAQDPLGLTRAQMESDPEQAGTNAELYNTRKSVSQTQGGITLNAPVGAGGTLSLMAYSGHREAEQYQSIAKVAQTPATHPGGVIDLSRDYSGFDLRWAQEFGTNASPLTLTVGISNDDMDEERLGYQNF-V--GN-VLGVQGALRRDESNTVTARDVYSQVLWQPLAGLLLLGGVRYSQTRVDSNDHYIVAGNGNDSGKTKFSATTPAFGIDYLIAPKTNVYVSGGRGFETPTLNELSYQASGGAGLNFALQPATSKHLESGIKWRPG-NVSSVNAAVFRVKTDDEIAIATNAAGRSSFRNVGSTERSGFELAAQTRFDNGFSFLLAYTYLKAKYKDS-V-TGVSP---ATTIVAGNRLPGIPANSTYAELGWRAPSGFVATVEVRHAGQIWVNDGNTD-ATRSYTIGNLRFGMEQHSGRWAFSEFFRIDNVTNQKYVGTVIVNESLGRYFEPSPGRNELFGASTRYVF-
>MBL03154.1
SNSTVSDIQGRFEFLLLPAGDYEQAILPFGARPITIEAAASANITLDAFTVKVTRTDQDRSAVPTAVSVIGRDEIQFAQRQEALAETLRGIPGLFVENRRNFSLAGGVQATIRAPMVGFGMRGIQLLQDGIPLTTADGTTQPTNLDLGSAGRLEVIRGPNSVLYGNAAGGVINLRTEFPSSDPWIEPDIQFGSHKYRRQQVKGHG--TSG---R-FSYLFNVNRVETEGFREHSAAKVRRANFVMRVELSPSTEIRGMFNLFDMPFGESASTVNEADALQKPQSV--RSLAISQGEDATQGQGGVTLEHRFSNGDVFRGTGWGTWRDLW---N-P-I----PFR---IIDLGRAASGFRSEYVGAREIGTLPVTWTTGFDVSYQRDARAEYRNAGVPSGT-R-TQQGNLILQQLEEVRSLAPFAQMTLTFHPRWLATAGVRYDYYDFSATDRFLS--DGDQSGSRTLDALSPMLGLTFVASDEFNLYTNFSTAYQTPTTVELSNRPTGEGGFNKDLNPEDLXNVEVGARGXVG-XGVRYELAAYFATLDNAFVEFQRADEQTFFRNAAKSSRNGLEARIDWTPFSRANTYLSYTHQDFTF-TR-FQTG-T-----TDYS-GNVEPGAPPXXLFLGGSYETDFGLRAIGQFRWVDAYSVNNANTA-SNWSYKVMDVRLGWDTEWNGVRVRPFFGIDNLFGERYNASTIPNAG-RRYYEPAPGREVYVGFRIGAGL-
>MBL8277765.1
MPTLPPRQLTPPPRARRRATAFGLTVLALVCPRA-QQDAATPQRL-EPVVITATRSETPAFEVPASITRLDGEALRAGRAQVNLSEGLGSVPGLLARDRQNYAQDVQVSVRGFGARSSFGIRGVRVYVDDIPATLPDGQGQVTHIELGTVGRAEVLRGPFSALYGNSSGGVISLYTQPPEGPARAGASVAVGSDGLRRVAATASGN--AGN--A-IGYTLGASRFTTDGFRDHSAAERRLANARLSWKLGADTRLTLVANTVELPEAQDPLGLTRAQWAANPRGVDASALSFDTRKTMQQTQGGLVLEHGIDAANLLRVMVYQGHRTTVQFQSIPMATQANALHPGGVIDLARDYEGADLRWRWKSP----TVTVVAGLAADALREQRVGRQNFI---G-STLGVAGALRRNETNRVSNADPYLQSEWRPTPAWLVSAGVRRSRVSFSSADGYVTPANPDDSGSARYTATLPVLGASYALSTGLRVYATAGRGFETPTLNELAYRASGATGLNFALQPATSRSVEAGLKAAGG-G-E-FTLAVFETTTAREIVTQTNLGGRATFQNAGATRRRGLEASGEVVLTPTLHAQLAATWLDATYRAT-P-CA-N-----QPVA-GNRIPGIARSALTGSVAWQPAGGWRLTLEGRALSRVWVNDLNTD-AAAGHATLAAAAGHTLDLGAWQLATLLRVDNLTNRRYAGSVIVNDGNGRFFEPAPGRTWLASASLTRRF-
>MBL8353611.1
MTRSPHSTRHTLPALPTLGAALACTLHALPAHAA-DAARDSSEALLAPVVISQPGAGPDLWGATAAIDSVDGTVLREGQMQINLSESLARVPGLVVLNRQNFAQDLQISVRGFGARSTFGVRGLRLYVDGIPAGAPDGQGQAANFTLGNAARIDVVRGPAAVLYGNSAGGALLLYTEDGEEPGLWRSGMAVGPDGLWRLSTQLRGTIGGGK-PDDWRYAIHIERFATDGMRPQSAADRSTAHMKL-SRKQGDDQWLLQYQEQRA-SAQDPLGLTRAEFEADPGQTTASALRFNTRKSVRQRQLGAAWQHQFGAGRRLELMAYAGTRSVLQYQSIPVATQAPPSHSGGVIDLDRDYAGLNLRWRSTHEDVGGRLDWSAGLAYDWQGETRRGYENF-I--GS-QLGVQGRLRRDERNQARSADPYLQAEWSTQSLAL-SAGLRQARVRYRSEDHYIAAGNGDDSGGMAWRGWLPSLGLRVNLLPDLVAHASVGRGMETPTLNEVAYRPGGQNGMSSGLAASAHNTVEVGLRGRHG-NAG-WNLTLFETHTQRELTVLSNTGGRATYQNAGRTLRRGLEFSGNAQW-GRLTASTALTLLQARYRDSFLTCE-ATPCTTAPVDAGARLAGTAPRRLWSELAWQLSPQWTWTVDMLHSGPVAVNDRNTD-RAAGYTVWGSSLRWSRQWQQWSAQTFVRLDNLFDRRFAGSVIVNEGNQRFFEPGAGRGLSAGVTVSRTF-
>MBL8363251.1
PHRRPYHPSSYPSREAWLAAGVVALCAPHAGAQAPHAGAQGVP-GEQQVVVTGSVVERLQRDAPYAISLVGAEALRGAGPMVNLSEAMARVPGLVVANRNNYAQDLQISARGYGARAGFGVRGVRLVVDGIPATMPDGQGQVSHAVLANADRVEVLRGPYSVLYGNSSGGVIALVSGPARAG-RAEVAADAGSFGLGQLRLSLATPLS-P---T-LDVRATVSTLEWEGFRPHASAHKTSGAVRLGWRDGD-DQVVLHVNGLDQ-PAEDPLGLTRAQFDADERQTTSQATQFDTRKTTRQQQVGVQWKHRIGGV-ETALMAYAGTRDVTQWLAITAATQAVPRHGGGVIDFARGYGGLDARITWRG--D--AIDLVAGVAHDRQQDDRQGYLNY-TGPATSPYGGLGALRRDETNRARSTDAYVQAEGRVGDALAWSAGVRGGRVSLQSADRYLA--NGDDSGARRDAYVNPVLGLRWDATRALTLHASAARGFESPTLGELAYRPDGSGGFNTALKAQKSRQLEAGAKWRVG-A-LAVDAAVFRIGTVDEIGVATNSGGRQSFQNIGRTQRRGGELQLTWQPQRGWRGLVAATWLDATTRDGFLTCA-GIPCTAPDVPAGSRIAGTQRTNLYGELAWVPH-ANDIGIEVRHTSPLVANDANTE-AAPATTLLALRARHRHTLAPLTLDVLARLDNATGRRWVGSVIVNDANGRYYEPGTPRAVWLGLRLAQAF-
>MBL8386189.1
-MTALHRDVD-DRVAAARAGLVLALLLPAALAQP--AAPTASG-EPPSVVVTVTGVAQSGFDTPAAVDTVSGRTLRDGQRQVNLSETLARVPGLNIADRQNYAQDLQISSRGFGARSTFGVRGIRLYADGIPASMPDGSGQVSHFALSSAARVEVLRGPFSALHGNAAGGVIAITSEDP--PPGMRATPFLGSFNTWRAGAQFAG--TEGR-IG---YVLDASRFATDGARERSAATRELGNARLKIRLGEATTLTVTGNRVDMPASQDPLGLTRAEFNANPDQASPAAIAFNTRKSTRQVQGGAVLEHAFSAAHQLRVAVYGGDRAINQYQAIPTAAQAAATHPGGVIDLDRAFHGIDARWIHRGFAADGAYLLTAGAAREVQDELRRGFRNF-I--GAPSVGVLGALRRDEANRVVSTSLFAQAEWQVLPALKVSAGVRHSRVAFASADRFIAAGNPDDSGAVTYRATTPAAGVVWSITGAINAYATVGRGFETPTFNELAYSPAGGSGLNFALKAATSRHAEAGLKARFD-GGF-ANLALFRADTADEIVTASNTGGRAVFQNAGHTARKGLEAAAAWRGASGWSAYGAYTLIEAKYVDA-FTCA-AAPP-CAAVTGGTDMPGIPRRSLYAELAWRPRATPHAALEVRTVSQVRVDDRNSD-AAAAYTVAGLRVGIDKRMGDVGLSGFARIDNLANARYAGSVIVGESNGRYFEAAPGRHWTVGATLAWRIK
>MBL8533564.1
V-LKKT-SQLEMSMYGFRPAGLPNRAIAVAFACL-AIAEAAQS-TVRPVVVSATRTEKSSLDLPVAIDALDNRALTEARLGANVSETLPRVPGTYVQNRETYAQEQQIVIRGFGARSQFGTRGVRIYVDGVPASTPDGQGASGNFDFASASRVEVMRGPFSALYGNHSGGIVQIFTEDAPKQPTVSGNLAFGSFDTMRYGLKFGGRYGD-V--G---VTASGSYLSTEGYRQRSSSERYLFNAKFDAKVGESSKLTVVANYMDQPEDLDPLTLNAAQVAANPRQARPDSNEYKTRRSLDNKQVGLVYDINLNAQDTVRLMTYAGQRNNIGFLALA-GT--GAASSGGVSELSRDYGGGGVRWTRNTELAGQPLTFTLGADYDLALEARKGY--V---NNA---GVAGIIKRNEDNRTQSWGMYGQLEWQPISTLSTFVGLRYTQVSFRSKDYYLT-TNPDDSGSARYDAWTPVIGALVRVTPLINVYANAGRSFETPTLIELAYRSTG-SGLNFAVQPSTSNHYELGTKMLVT-DNLRINAALFQVYSNREIVVDANIAGRAVYRNAGATQRSGLELSADSELGGGFFAYAAYTYLRATFEDA-F-TS-N----VGSVAKGAQLPGVPRSSLYVDLNWRPATGIFAGVENRWVTKVYANDTNTA-FADGYQLTDLRTGINKDLGGLMVQGFVRVNNLFGEKYIGAVAVNDGNGYFYAPAPERNFLFGASASMKF-
>MBL8996831.1
-MRPRTSTSVKRLPVAGLLLAGIAAAASAQGAPG-TPADSAADAQLGLVRVEVTRGTQVGERSPWSVGAQDARALRRGQSTVALEEALGNIPGVVVSNRYNFAIDSRLSIRGAGSRANFGMRGVKVLLDGVPQSLPDGQSQLTNVDLAAMSRVEVLRGSASSLYGNGSGGVLAFTSDLSAPDPGASVRATAGSFGLSKTQLRLSGRRGGTV--G----AFSASRTTWDGFRQYSAADTRQYMGAVDHALTRLTLALRAGTAETP-HALNPGALTANEYRLNPDSAAANNIRRAASRAISQRYASVRLAATRDRG-DWSVTAYGQRRFVD--NPLA-FAA-PAPTTGTLNLIDRRVLGVRADASRRLATAWR-PTLSGGLDAQRSHDGRKNQRIT----AGVV-SPTDTLFLDQGETVTSVGPFLRLQVDPRPAVTLSAGARADRLSFRVEDHFLGDGD-DDSGERVMTAASGHLGAIWRLRGWAMPYVNLSTAFETPTTTELAASPTAAGGFNPDLGPQQIRTLEMGARG-WR-GWLGYEVALFRADARDAIVQLETSGA--YFRNAGETRSEGVELGVTALPFPWLELRAAQTFTNYRFT-E-YRIT-NG-AVVDTLD-GNRVAGVPRMVVRLGARG-AFRGFALDADHTLQSGQYGDDANTA-AGWGRGQLNLRASWS-TVAGWRVEPFASVQNALDQRYVGAVTLNGFGGRVLEPAPRKNWYAGLELGVPLL
>MBM3388933.1
RPSGTGLTRIPTSLAAGVRALLACSGALAGCIASAQEAVRDQV-GGESVVISGSIIERTVLDAPYAISVIDQQDIRAAGAMINASEALQRLPGLVANNRSNFAQDLQISSRGFGSRSGFGVRGLRIVADGIPATGPDGQGQVSQFDLASAQRIEVLRGPFSALYGNSSGGVIAIVSAPITSS-SMRLDSDVGSFGLRQSRLGLRLKGP-G---A-WEASVSASQAELDGFRPHSGAIKQQAHARLVWRGSH-DDISLQVGYLQQ-PADDPLGLSRAQFERGPGETTPQALQFDTRKTLDQTQLGLSWRHRFDGARETRLSSYSGQRSVAQWLAVAPATQTNARHGGGVIDFDRRFDGLEARARWEW--G--RVGLVAGASIDRQQDDRRGYENY-TGPASAPLGVVGRLRRDEINQALSRDLFAQAEWAFMPRLMMVGGGRSGRVDLSAQDRFLS--NGNDSGQLQYRYTNPVWGLRWRAAPGLNLHLSAGRGFESPTLGELAYRADGTGGFNTALKAQSSAQLEFGFKWRGP-L-AAWDVALFEARTKNEIGVATNASGRSAFQNVGRTLRRGLEVGSSWQMEPQWQVRVAATLLQATYEDRFLTCE-SIPCTAPTVNPGNRIAGTPRSWAYAELRRADP-SLTAALEWRLVGAVPVNDRNTD-AAAGYGLLGLRWSKSWQLKGWRLESLWRVDNLLDRRHAASVIVNDANGRFFEPGAPRNALISLRLIAPL-
>MBM4267441.1
PAHGGTLLIEPPRRLPRRAAVLGLVLCALAPAPR-SAAEPKPT-HAETMVVTGSRSPQPLARVPASISVVLDEAIRRARPTIGLDESLNRVPGVFVQNSGNFAQDFRLQIRGFGTRAAFGIREVTLMVDGLPETLPDGQTQVDTLELASIQSIEVLRGPGAALYGNAAGGVIQISTVDPPETPGVDLRVLGGSFGL--AKVVASA--G-AQ-GDTLGGIVTGSYFQVDGYRDHSAARAETLVGRLVWDVVDGTEIQLLVDAVDAPLADDPGGLTSEDANANPRAARELNVLLDAGESLRQARVGATSETIFD-EGVLNAYAFLLYRDFQ--TLLPT-P---P-ELGGFVEFDRLGPGAGVRWTWEEPLG-WPQALTIGTDLQHQRDDRQRYANV---L-----GTKGALGLDQIEKVTGGGVYAREVVSLGSSVEVSGALRYDAVHYAVDVEF--PEDSGDSGTRLMDAWSPGGGIAYMPVDGLTFFGNVATAFQVPTTTELVNP-VG-PGFNPDIEPQTARSYEIGIRAS-V-SLLDIGLSLYRIDLKDELVPFEIPGGRVAFRNAGESRRYGVELEWESELPWSLTWSGAVTALDAHYL-Q-Y-TT-D----VGNFD-GNREPGIPPYLVYQEILWGDATGFHAAIESYLVGGYFVDDANSA-STPGYGLLNLRFGWVGEVGGWLVAPFVGLMNLTDARYDGTVRLNAIGGRYYEPAPGFNVFGGIELHPPS-
>MBN8442540.1
IRPSTVHPRRRAPARSLAGVLLAAG-AVAAQAANAQAAPEDEAPPMSPVVITGSRVEASAFDVPYSIEGVDVGGASTESLRVNVSEILSSVPGVVVQNRQNYAQDLQISVRGFGARAAFGVRGVKLIADGIPATNPDGQGQAATFNLDTAERIEVLRGPFATIYGNHAGGVIQLFSRDGKGTPRLRAGLLGGEHGTLKYDLGAEGE-VNGI--G---YVLDASHFETDGERDYSAAKRDQGFAKITLAPDADSKLTLLASGLRQPYTDDPLGIDWDTYQRDETAVDPVALQYRTRKRIEHMQGGATYERRFG-SDRLQLTAYAGQRSVTQFQSIPKAVQTA-THPGGVVDFDRDFFGLGARWIAERDVGSGHLTVTAGIDYDRSEDDRQGYQNF---IGD-RLGVKGALRRDEIDTVTSTDPYLQAIWRQ-GDWDWTAGVRHSQVKFEVDDQYVIGANGDDSGAVTFRKTTPAVGVLWRATPLLNLYASLGTGFETPTLNELSYPA-DRGGFNFALKPSRSQQAEIGVKAYVGESTR-VNAALFQIRTDDEIVVAGSLGGRTFYANAGKTLRQGAEFAVESNLTRTLTARGAVTAMRAIYDEA-FTT-GT-----TVVPEGRRIPGVPALTTYAELGWKPVAGISTAIEGVHRSRVFVNDLNDQHEAPAYTLVNLRLGAEQQSGPWTLSEFIRLDNLFDRKHIGSVIVGDRNGRFYEPGPGRNLFGGVRLTYRY-
>MBO2514436.1
RTRKFMSKISPRYALPAAICAALSLTAQAQERNG-IGLPRALP-PLEEIIVRSTRLETTLDQVPAAVSVVSKDDIQLARQQLGLDESLSRVPGLFMQNRFNFAQDLRVSIRGFGARANFGIRGVKILVDGIPETLPDGQGSVDSLDLGATEQIEVIRGPSSSLYGNASGGVISLTTEPPPSEPFAEVHASAGGYGYQRLQLKAGGA-G-ER----VGYLLNASNTQYDGYRELSRFENRQLTGRFTIDLDNDRELLAVVNLTDQPVSDDPGGLTAELAATNPRAAWPSHVTFRAGEALDQQRIGFVYSMPLGTNQTLSVRNYYVWRDFE--NSLP-------FTNGGIVTFERFYAGGGVSYTYDGFWLDRPNRLVVGIDYDNQDDDRRRFNNV---AG-----TRGAMTFDQNENVSSIGLFIQNELSITEKLLLTMGLRVDEVEFDVTDRFLS--DGDDSGSRKLDGTSPMVGLTYIVSPNLSTYATFSTAFETPSTTEFANP-TGGGGFNPLLDPQEAKNFEVGIRGLLA-GRHRYDLALFSIDVDDELMPTPETPGRVYYQNAGRSSRRGLELSFVTQPLDGLQATFAYTYSDFEF-DR-FDQN-G-----V-YD-GNVIPGTAEHLLFGELSWWHPRGWFASFDAIYVDDQFANNANTV-VNDSYTVANLRLGYEKRTGSLIVMPYVGVQNLFDESYNANLRINDANLRFFEPGPRRSAYAGVSVNWRY-
>MBO77291.1
LVISNTNSKRGRRIVLRTPSVLSVIFTSTLVFTA-PAWAQDPDTTIDPVLVRVLRSSVGTG-TPHSVSVITGSELTRGTAGAFLEDALRAMPGVQIHNRFNLAMGERLSVRGFGSRAQFGVRGVRVLVDGIPATLPDGQATLDHLDLAGLGRIEALRGPSSSLYGNAAGGVLHFRSLDPATEPLLSFRSTSGSHGLLTLQGVVSGQSG-NT--G---YRVGVSRLSYDGFRRDDGAGGKRSVVNASLTLPGAGRLRIVANGVLL-DAKNPGSLSQSLLDEGNRQAYRFNVISRTSKDVKQGQAGATWTGPL-GGGEAEISSWVIKRELD--NPIP-GKVV---------DLDRRAGGMRALFQDQTEISSGRFGIGAGFELELQSDERFNWKNS----Q----GERGDLLLEQLERVRSTGLFMQGRLDLDAGPSLLAGLRYDRLRFSATDRFISAENPDDSGERVMDALSPSAGLLINAGTDVEVFASVAGSFETPTTTEIVNRPSGAGGFNPDLEPQKGFTLEGGIRGGIG-DQGTFEFALFQTKLTGELVPEVPTNGLTYYQNAGRSLYRGWEASLDTRLGENTSTRIAYTRVDGSFK-E-FITD-D-----ADYS-GNQIPGLAPHRVDGLFQV-DLDEFYVAIRGLFQADIPVDNGGQF-SSESFFVADARLGVELVLGSLEASPFVAVQNVFDAWYNSSVIVNAFGKRFYEPGPGRTFLLGLGITWGN-
>MBP6130280.1
AGHVPPRAKKLASLLHLGVPG-AAG-FACLAGAQQAAPAAAEA-VLNPVVVTGAPTATESFDLPYSVDSVDMRANQAGNLGVNASEALAGVPGLVIQNRQNYAQDLQISVRGFGARAAFGVRGVKLIADGIPATNPDGQGQAATFNLDTAERIEVMRGPFSTVYGNHAGGVIQLFSRTGEGAPRVRASALGGSWGTTKFGLGAEGE-KDGI--G---FVLDASRFDTDGYRDHSKTRRDQGFAKLTLNPDEDSTLTLVANGLRQPETQDPLGVTWETYERDPQSLTSYADRYNTRKSIHHVQGGATYERRLG-EDRLQVSAYAGSRAVTQYQSFSRGFQSSPRHAGGVVDFDRDFHGMGLRWISQRALGSGELTLTAGVDYDRSEDDRRGYENF---VGS-TLGVKGALRRDELDTITSIDPYVQALWKS-GPWQWSLGARHSRVSFKVEDRYIKTDNPDDSGSVRFSKTTPALGVSYALSPATNLYASVGAGYETPTLNELSYATPTT-GFNFGLRPSTSRQAEIGIKTFVSDNAR-INAALFRIETDDEIVVLASEDGRTSYQNAGRTLRQGLELAAQVELTRTLTARASLTWMQAEYDEA-FSSRG------TTVAAGNRIPGVPRIAAFAELAWEATPGVTLAGEVLHRGEVEVSDLNNDHVAPAYTLVNLRLSAEQRQGPWTFGQLLRVDNVLDREYIGSVIVGDSNKRYYEPGPERSVYAGVSASYRF-
>MBP6490343.1
HGRMTPHMKTLALLLRRGVPG-AAG-FACLAGAQDGAPTGQGA-VLNPVVVTGSPVATESFDLPYSVDSVDMRANQAGNLGVNASEALAGVPGLVIQNRQNYAQDLQISIRGFGARAAFGVRGVKLIADGIPATNPDGQGQAATFNLDTAERIEVMRGPFSTVYGNHAGGVIQLFSRKGEGDPRVRASVLGGSWGTTKFGIGAEGE-KDGI--G---FVLDASRFDTDGYRDHSKTRRDQGFAKLTLNPDEDSTLTLVANGLRQPETQDPLGVTWETYERDPQSLTPYAVRYNTRKSIHHVQGGATYERRLG-EDRLQLSAYAGRRAVTQYQSFSKGFQSSPRHAGGVVDFDRDFHGMGLRWISQRTLGSGELTLTAGIDYDHSEDDRRGYENF---VGS-TLGVKGALRRDELDTITSTDPYVQALWKS-GPWQWSLGARHSRVSFKVEDRYIRTENPDDSGSVRFSKTTPALGVIYSLSPATNLYASVGAGYETPTLNELSYATPTT-GFNFGLRPSTSRQAEIGVKTFVTDNAR-INAALFRIETDDEIVVSASEEGRTSYQNAGRTLRQGLEIAAQADLSSTLTARASLTWMQAEYDEA-FTSRG------TTVAAGNRIPGVPRIAAFAELAWQATPGVTLAGEVLHRGEVEVNDLNNDRAAPAYTLFNLRLSAEQRQGPWTFGQLLRVDNVFDRKYVGSVIVGDSNKRYYEPGPERSLYAGVSASYKF-
>MBP6813839.1
IQGAAPIQGAAPIAAALAALVGALTTTAALAQPA-QTPAAGTD-ALPEVVVSANRQEQRAFDTPASIQSIDAETIRAAGPQVNLSEALSRVPGVVVLNRQNYAQDLQLSIRGFGARSTFGIRGVRLIVDGIPATMPDGQGQAATISLPSTSRIEVLRGPLALLYGNAAGGVVQAFT-ADGKVPKAEAVWSLGSFGAERFGLSASGQSG-SV-----SMLADWSRFATDGYRDHSAARREHFNAKLRLDLSERTRMTLVANVFDQPLSQDPLGLTRAQMQANPRQVDASALSQDTRKTIAQNQVGLVLEHRLGGERRLVARLYGGQRAVFQTLATPPSAQAAATAPGGVVDLDRDYGGVGLQFTQTIRWQSARIT-TVGLDHDRQREWRQGFLNN---GGV-----VGARRRDELNRVENTDLYVLATLALPDDWTVTAGVRSSRVDFQSRDRYIVAGNGDDSGSRQYHATSPVLGIARTIGDRLNLYANLGRGFETPTFAELAYRSTAATGLNLALQASRSRQFEIGAKWRTARGDR-IDAALFSIRTNDEIVVDANSGGRTTFKNAGRTLREGAEVSWAGPLAQRVSARLALTWLAATYRDD-FVSGAG---AAVTVPAGNRLAGTADRLFFGEMVWRPAAGLQLAGEVMQVGRVYANDANSD-SAAPYALLNLRAGLHRDIGRWRISPFARVDNVTDRRYTGSVIVNDGNRRFFEPAPGRTWVAGVSIALAL-
>MBP7081958.1
N--SAFLDVSFVARLERAKCRFVAILAAAVWGHS-AVADDEPDVGVDVVVVSATRSRHVASDLPVSIDRVSGETLRDGKLQVNISESLARVPGINAENRQNYAQDLQISSRGFGARSTFGVRGMRLYSDGIPATMPDGQGQVAHFDLNSAESMEILRGPFSVLYGNAAGGVISITTEEG-GPTVLEPSLAIGSFSTTRFATKASG-M---T-ND-VAYVASGWRFRTNGYRQHSTAERELANVKLSAQPWAGAKVTLVANDFSSPNAQDPLGLTRAQMESDPEQAGTNAELYNTRKSVSQTQGGITLSAPVGAGGTVSVMAYSGQRDAEQYQSIAKVAQTPATHPGGVIDLSRDYSGFDLRWAQDLGTAPSPLTLTVGISNDDMNEKRRGYQNF-V--GN-ELGVQGALRRDESNTVTARDVYSQVLWQPLSGLLLLGGVRYSQTRVDSNDHYIVAGNGNDSGKAKFSATTPAFGIDYLIAPKTNIYVSGGRGFETPTLNELSYQASGAAGLNFALQPATSKHLESGIKWRSG-NTSSINVAVFRVKTDDEIAIATNAAGRSSFRNVGSTERSGFELAAQTRFGNGFSFLLAYTYLKAEYKDS-A-TGVSP---ATTIVAGNRLPGIPVNSTYAELGWRAPSGFVATVEVRHAGQLWVNDGNTD-AAKSYTIGNLRLGMEQRSGRWAFSEFFRVDNVTDQKYVGTVIVNESLGRYFEPSPGRNELFGASARYVF-
>MBP7321696.1
VLSRMRTSIAAVTFFLLTGTATGSLSAADAGTNT-VDTPKQPL-ILEPVVVTAPRIPTPLTSVPAAVSVVEKEEIQPGRPAVTLNESLVSVPGVFTQNRYNFAQGLRIAIRGFGARSAFGVRGIRVIQDGIPLTLPDGQTQIDGIDPASLERIEIMRGPASSLYGNSSGGVVNIVTEEGPSTPSLGTRTVNGEFGLWKMTAKGGGE-Y-GR----INYFAALSYLEDDGFRDHSRTEQTTFTSKIRYDLDQASDLTLLLTIFDSPVNDDPGGLTAEQVHEDREQASPLSQEYKSGEDISQTRIGLVYRRSLTPGCNLQLTGYYGHRDLD--NAVP----------FRFVNLERDFFGSGVQFSSADTLWAWPSLLMLGIDGEYQDDDRVNFDNA---AG--E--PIEPLLLGQDERVTSIGPYIQEEITPWKDLSFFFGGRYDYVRFSVDDRLTT--DSDDSGDRTFNQFTSRFGVLYNPSQGLNAYATISQSFETPTTTELANQPDESGGINRDIDPQQAINYEVGAKGEIG-RRLVYELALFYIDLSDELIARETDEV--FYRNAGESSRIGLELATDLVLFPGLTARCAYTYLDAEF-DD-YLKD-G-----QDLA-GNRVPGLPEHQVFAGLEYQNPCGFSAGVDLFWVSDFYANDENTV-ENDSYTVTEVRAGYEAAIGRWLLSPFFGIDNLFDEEYNSNVRINANGGRYFEPAPGRNIYGGIGLAYSW-
>MBP7521691.1
CGPRLRRLAVALTRGGCLGLVAGSAALAWPALSLAQQSPTAEN-SLEPVVISGSTRERRVMEVPYAIGVVGETAIRSAGPMINLSEAMAQVPGVLVANRNNYAQDLQISSRGFGARAGFGVRGLRMYSDGIPATMPDGQGQVGHFDLANAQRVEVLRGPFSALYGNGSGGVIALFTKPITQR-SFEVGADAGSSGLRQLRVGVQAPIG-E---G-FEIAANASGMSLDGFRPHSEASRDLANVRLGWRGER-DRVTLMANRQVQ-KADDPLGLERAQFEQDPDSTTPQATLYDTRKTIEQTQFGAQWTHRFGDGSQSQLAAYTGQRQVAQYLAIPAGTQNGARHGGGLVDFSRDYAGLEGRLLWRL--E--ELDLVTGLNVEQQRDDRQGYLSF-TGTVAAPYGVKGDPKRDEINRAETREGFVQADWRFTPGWQATLGVRSGQVTLSSQDHYLS--NGNDSGERDFTYSNPVAGLRWTLSPQLTLHAAAARGYETPTLGELAYPASTAVGFNTDLQAQTSRQFELGAKWRDG-G-LAIDAAVFDIRTDDEIAIAFNAGGRASYQNVGRTHRYGAEASTSWRVSPTWRALMTVTLLHASYEDSFQTCS-GIPCNTPPAPAGNRIAGTQAAGAYAELAWTTA--WELALEWRAQGRTAVNDLNAD-FAPGWGIANLRYKQRFELDAGALELLARLDNLSDRRYVGSVIVGDANKRYFEPAAGRNWLLSARYLRRF-
>MBS0544976.1
PGITRPLRHRLRPIAHALPWGLAAA-PFAHSQATPDAGGAAPPSQMAPVIITGSRVETSAFDVPYSVEGVDVGSVTNESLRVNASEVLSGVPGVVVLNRQNYAQDLQISVRGFGARAAFGVRGVKLIADGIPATNPDGQGQAATFNLDTAERIEVLRGPFATIYGNHAGGVIQLFSRDGKGAPRLRAGLLGGQHGTLKYDLGAEGE-ANGI--G---YVLDASHFETDGERDYSAARRDQAFAKVTLAPDADSKLTLLASGLRQPFTDDPLGIRSETYQRDARAVEQVALDYRTRKRIEHIQGGATYERRFG-TDRLQLTAYAGERSVTQYQSILKSLQSSPNHPGGVVDFDRNFYGFGARWIAERELGSGHLTVTAGLDYDRSEDDRQGYQNF---IGS-LLGVKGALRRNEIDTVTSTDPYLQAVWRQ-GDWDFTAGVRHSEVKFKVDDRYIVGINGDDSGSITFRKTTPAVGVLWRATPLLNLYASFGTGFETPTLNEISYPA-NLGGFNFDLKPSHSRQAEIGLKAYVGEATR-VNAAIFQIRTDDEIVVAGSEGGRTYYANAGKTLRQGMEVAVESNLGRTLTARGSITAMRAIYDEA-FTT-GG-----TVVPEGRHLPGVPALTAYAELGWKPVAGISTAVEGVHRSRMFVNDLNDEHAAQSYTLMNLRLSAEQRSGPWTITELLRLDNVFDRKYIGSVIVGDRSGRFYEPGPGRNLFGGVRVSYSY-
>MBS1134403.1
SGELLLRRPETVPVPSSRLSVC-LRAVAAVSGVF-ALPQSTTD-TLAPVVVTGTRTEARAFDLPMSIDAIDRSEIQDGKARVNISEVLNRAPGTFVQNRENFAQELQITIRGFGARSQFGTRGIKLIADGLPASTPDGQGNPGLFDLGSAERIEVLRGPFSALYGNHSGGVVQVFSESGSTPPTAGADLEFGSFGFQRYALKGGGA-T-DA----FNGIASASYFSVDGYRDHSAARKAQFNTKLGYQLDAGNRLTLVATGFNQPNAQDPLGLTQAQVQQNPRQAQPVAIAFNTRRSLDNLQGGLIWDSALGERNSLRVLAYTGSRSNEQFLAIPLDAQQAATSSGGVSSLDRDIAGGSVQWTRRQDLFSGPLTLTAGAEYDTSAEARQGFI-------N-NLGVQGALKRDEDNTVDSLGAYAQAEWHFVPNWSLSAGVRYTKVDFTSEDRYI---NPNDSGSTSYGEWTPTVGLLYSVTPRFNLYASYGRAFETPTTAELAYRPDGRSGLNFSLQPSISDQVELGAKALLGETTR-LNVALFSIRTEGEIVIARNTGGRSSFGNAGDSSRLGAELMLESEFGAGLSTHVALTFLNARFDTA-FSCA-PLACPANTVASGNRVPGVPNASLFADVAYRPALGLRGALELVANGPVAVNDFNSE-YAAGYAIANLWAGLEQFVGRWRFREFARVNNLFSKQYIGAVIVGDANGRYYAPAPTRNLLVGATATYSF-
>MBT36936.1
LLVLSLAVIAPAA-IATEPEAEETEAPETLPEDDPLRAELADEVDVEEIVVRADRVPQTVLQVPAAVSVVDQQAIQFARQQLTLGESLLAVPGVFTQNRQNFSQDLRISIRGFGARARFGIRGIRLLIDGIPTTLPDGQGQVDTLQLTTTGRIEVMRGPSASLYGSAAGGVIRVESEPPEV-PLFSVRAQAGSNGYQSYDAKAMGK-T-GP-VG---ILLGLSRQVTGGYRGHSHMESNVLNGRVEWAIDDDSELIGYANLVYGPVAQDSGALSAAQVSDNRHQAQACNTTLDAGESVNQFSGALKYRHAHNAANETTATGWVGWRDFS--NRLAFQSPFACNLIGAVGKLDRIFSGASLQHVYESAPFGLFNQLLVGGGFEMQNDDRSRR-SI----DG---GIVGGKTIDQLEDVLSLRAFIQDEWELPADWTLGFSLGFDWLRYDVTDRLAGGG---ESSVLHYSEWSPSGTLRWNPHEGVNPYLRISTSFEPPTTTELR-RPD-QGGFDPNISPQRAVNYELGVKGLLP-GTLRYELAAYYIKIDDEILKFD-VEGEDFYRNAGRSDRTGVELGAYWQPIEPILATAAYTFSKSSF-ID-HQSG-S-----ENFN-GNQVPGVPEHLLYLALQYNP-GGLFLSLEGRYVGSFYADDANQV-KTDPYGVLDVRAGWRMEFGAWRVTPQLSFNNLLDAKYMDNVRTGSAADLIFEPAPGFEIYGGLSAGIEF-
>MBU01169.1
PRYFEYYRKRGRRMVLRTPSVLSIIFTSTLXLTA-PAGAQDPDTTIDPVLVRVLRXAVGTG-TPHSVSVVTGSELTRATAGAFLEDALRAMPGVQIHNRFNLAMGERLSVRGFGSRAQFGVRGVRVLVDGIPATLPDGQATLDHLDLAGLGRIEALRGPSSXLYGNAAGGVLHFRSLDPXNXPLLSFRSTSGSHGLLTLQGVVSGQSG-DX--G---YRXXFSRLSYDGFRRDDGAGGKRSVVNASLTLPGAGRLXIVANGVLL-DAKNPGSLSQSLLDEGNRQAYRXNVISRTNKDVKQGQAGATWTGPL-GGGEAEISSWVIKRELD--NPIP-GKVV---------DLDRKAGGMRALFQDQTEISSGRFGIGAGFELEFQSDERFNWKNS----K----GERGNLLLEQLERVQGTGLFMQGRLDLDSGPSLLAGLRYDRLSFSATDRFISAENPDDSGERVMDALSPSVGLLINAGNDLEAFASIAGSFETPTTTEIVNRPSGAGGFNPDLEPQKGFTIEGGIRGGVG-DQGTFELALFQTRLTGELVPEVPSNGLTYYQNAGRSLYRGWEASLDTRLGENASTRIAYTRVNGSFK-E-FITD-D-----ADYS-GNKIPGLAPHRVDGLFQV-DLDEFYLALRGLFQADIPVDNGGQF-SSESFFVADVRLGVELVLGSLKASPFVAVQNMLDAWYNSSVIVNAFGKRFYEPGPGRTFLLGLGLTWGN-
>MPS79515.1
TTNAERWHGQRGLRRGLRWLAQGSLAAGL-ANSA-WAQAVDAT-L-APVVVTGTRLGTSVLDTPASVDVIDGAVMRQGQPRINLSEGLAGVPGLQIQNRQNYAQDLQISSRGFGARSTFGVRGVRLYVDGIPATMPDGQGQTSNIDIASLARVEVMRGPFSALYGNSSGGVIQAYTEDGASPPSLSANGWGASYGTWRYGVLASGVSGQG----DLDYVLSATRFTTDGYRDHSAARKNLANAKLGLQLDDASRLTIVLNSVDL-KAQDPLGLTWQQFQDDPRAA-PLAQQYDTRKTVRQTQGGVVYERQVDGRNTLRLMAYYGQRDTTQYQSIPPAAQLAPTQAGGVIDLSRQYGGADLRWTSELDLAGRALTLVGGFAYDAMQEDRKGYQNFT-GSVNPNLGVQGALRRDETNSVYNADPYVQASWKVSPRWTLDAGLRYSTVNFDSNDHYIVSGNGDDSGDARYRKALPVAAVRYTASADVSLYASYGRGFETPTLNEISYRPGGQPGLNFGLAPSLSTNLEAGVKARVA-GGL-ATAAVFHTGTDDEIVSAGSTGGRTSYQNAGRSRRDGLELGWSGEHAPHWRTQFAYTLLNARYVDD-G-S--G------GIRAGNKIPGIARQALFASLAWAPPQGWQASVEGRVLSKIYVNDANDQ-DAPGYFVAAISAGYVKKINAWELNAYARVDNLFDKRYVGSVIVNESNGRYYEPAAGRSLGMGVGATYRF-
>MSP36691.1
VLLKYLSMNLSKVSTLYRLKSAWYIALLSSISVN-WAAQTNQP-T-DEVLVQSGRLTQRQFDAPTSIYTIDAETIRNSGPQVNLSDVLARAPGVVALNRNNYAQDVQISVRGFGARSAFGLRGFRLITDGIPATTPDGQGQASTVSLTSAEKIEVLTGPLAQLYGNSAGGVIQVFTREADLTPTAQSQIFKGSNGLERTDWQLSQRIG-NV--G---FVADFSTFNIQGYRANSQAKREQLNSVTTVDLNADTRLKLIANIFRMPYAKDPLGLTAAQFLANPKQAGNFAVN-DTRKTVNQEQAGAVLEHKLNKDTRIQARIYGGNRENLQYQ----AA--S-ATAGSWVGLERDFHGLGLQIQGKQLQGGKAVDWVAGFDQDYAGENRQGGPAA---AGQ-K---TGNINRKEMNESTNRDYFVQANWRFMSNWTFVTGVRQSNVQLKSKDDYLTDGNG--SGSVSYEAANPVIGATWHVSDHLNIYLNQGKGFETPTLSESVYTKSGNAGFNANLISSRSQHLELGSKWTPSPSTR-VDAAVFRIKTDNEIVTSLSVGGRTAFTNASETLREGLELSARHAFNSNWRTQLTATVMSAEYASV-T-ALK-------------SLPGIPKKQLFTSISWAGQTGKTASLDWIARSSLWANDVNDA-SGAGYGLLNARLKQGFAWGPANFEAYLGVDNLTDKKAVSSVIINQAGRQYFEPLLPRNWVIGISTKLDF-
>MSR21100.1
RILPMNRIAVRNPRTRLGSLALALLLGALLMLPA-APAAAQADTNLDSLVVSVLGTPVRFGRSPYPISVLGESDLRIGKTGMFLEEALQSLPGVQVQNRFNYAVGERISIRGFGSRAQFGVRGIQVVIDGIPATLADGQSTLDHLDIASLGRVEALRGPASAMYGNASGGVLRFETEMPAGTPREEFTTVGGSDGLLRLQSLTSGTVG-DA--S---YLISLDRLEYDGFRKFTGGAARRRHANARLVQPGGGQLGITMNYFDL-DSENPGSLTRAQFNADPTQIAPTYNTFKTGKDVNQGQLGLTWGGPV-AGLTAEAAVYGVTRDFS--NPLP-NDVV---------DLDRRAGGGRLTLGR----STTSIDLLAGVEYDLQDDDRREYTNS----G----GLPNTLTQNQTESVKSTGAFFQASLSLMDRVSIVAGARYDHATFKVTDLVTARVDENDSGSRDMDKFSPTIGVHVAAAPGIGLYANYATSFETPTTVELGNRANASGGFNPDLDPMTGETLEAGARGTLL-DRVSYEVSLFRTNLENELIA--ENVVLTYYQNAGKTRRTGAEAIVRARLLDFVTGQVSYSRTNAEFV-E-YVDL-K-----GDFS-GNKVPGLSPQQLQGSLRF-TRAGWYLDLGAEYTDEVPVNDRNCLGFTRAYTLVGVRVGGTVQLGRFEITPFAGLQNLMDERYMSSVTVNAFGGRFYEPGPGRTLYVGGTLAVSR-
>MXV49154.1
VRMRDTTPMPRLTLLAAACGLFATSAAPPVLAAD--PVPASPQ-RLPTVQVDARVRGVDDFDLPASFTVVAADDDNR--RGAQVSELLDGIPGLVARDRQNYAQDTQLSIRGFGARSTFGVRGVRLLVDGIPASMPDGQGQLSHFNVLGAERVEVLRGPFSALYGNSSGGVLQLWSADGAPGDPWRLRATYGSNATVNTGAQLLGQ-Q-GA----VHYNLAANHFETDGFRAHSRAKRDSVNAKLGFDLA-EGRLDLVLNYLDAPDAQDPLGLTRVQFNADPAQATAVATQFNTRKSVRQSQAGAIFTQQFD-SQTLRLMAYGGQRSVEQFLAIPVAVQRNPLHSGGVIDLDSNYEGADARWAWQGEALGRPLQLTVGANVDRQRQHRTGYENF-V--GD-TLGVKGALRRNQRDQVENVDQFAQAWWQWSDRWSALLGVRHSQVRFDSDDHYILGRNPDDSGQRDYSATTPVAGIVFRAAEDLRFYASVGRGFETPTFNELGYRSDGGAGLALDLGAATSRNYEIGSKWRAQSGAA-VEVALFRADTDDELAVASNTNGRSTYRNIGATRRQGAELSWNQPVGTTQQLQLAYTFVDATVRDGYLTCA-SSGCTTAPVASGARLPGVPRQQLFARWQWQPLQ-WQFAAETVASDATVVNDLASA-RAPGYALVNLEASRRWTTTLGGLRTFARIDNALDRHYIGSVIVNDGNGRYYEPGPDRTYTVGLQWDFGG-
>NCC27729.1
IRAVGSIIGRAVRKTGPSRGGL-AVAVAAATAQG-LQPDEETI-ELAPLVVTATRSGETTFDLPVAIDGLDKAIIQNQKPMVLISEDLPRVPGTVVTNRGTYAQEEQIMIRGFGGRSQFGTRGVKLIADGIPASTPDGQGGPGLFDLGSARSIEVMRGGFSALYGNHSGGVVQFFTEDGPPEPTLSVRLMGGSDGTWITGTKLGGE-V-GR----LNTVVDLSRAQTDGYRDWSRATKEQANTKLKILLDGGGTLSLIANALNLPESQDPLGLTAEEVKRNRRQASSAARTFQTRRTLDNLQGGVSLDQPLSAADDLRVMAYTGTRSNEQYLAIPLANQNAITASGGVSAFDRRFAGGNLLWTRSTTLASGPLTLVLGGEYDRSSEERKGYL-------N-VLGERAALKRDEDNTVASWGTFVQGTWGFAPRWSLDLGLRFTEVRFDSDDGFICPGNPDDSGSRTYGAWTPALGLLYNLTPSINLYANLGKTFETPTFTELAYRPDGGAGLNLALDPAVSRHYEIGAKFLLGADAR-LNLALFQIDTDDELTVATNGGGRATYRNAPASRRRGVELLLEAPLGRGFAGYLAATYLDSAFTES-FACA-GIPCTLNVVESGNRIPGVPAFTLFGELSYAEPLGFDAAIGFYGQDKVYVNDRNSE-TAPGYWLANLRAGFTQGFGRLRLSEFVRLDNLLDEPYISAVSVNDANGRFYAPGPGIGFLIGLTASYSF-
>NDA99919.1
LGHGAGKQAKDNRGLTALAMADSAGHALVIAALA-ALVVLAQT-L-PEVVVSASRAEQLSFDAPAGIQSVARTQIQSGGPQVNLSEALKRVPGLTILERQNYAQDLQLSIRGFGARSAFGIRGIRLLVDGIPATTPDGQAQSSSISLTSTDRIEVLRGPLAQLYGNSAGGVIQSFSKTAPKETALESQQFLGSYGLRRANYQFGDTLG-AY--A---IVADYSLFSIDGYRDNAKAERRQFNAKLSFDPTEDLGVSVIFNQFDMPVAQDPLGLTRENLIANPAMAGSGANY-FVRKTVLQNQLGASANYRFSQHKSVLLRSYFGTRDNLQYQV-G-TP-GA-NVSGAWTGLARNYYGLGLQYNAKELYGSVPVQWVGGYEFDRAREQRQSGAAS---LGQ-K---S-TTTRNEYTQSENSDFYVQGTALVNGSLSAVFGFRHSTVRFTSDDYYLKDGDG--SGNKAYSAVNPVVGVTFHATDDLNIYANYGRGFETPTLSEMAYK-STPGAFNPGLNASVSRHFELGAKWVIDSRAR-LDLALYKIDTADEIVVAVSSGGRTAYKNAPGTSRMGWELAATALLTPTLSTTLSASGIDAQYAES-F-QSSV----ITKVTSGNKIPGIAQTSLFSELVWSAIGGARVSAELSHSGRLFANDTNTA-SA-GHTVLNLSASHRWLFGKLAVSLFGRLNNLLDESYVGSVIVNQSALQFYEPGLPKNWSLGLRLSAPL-
>NDC60745.1
IESNHMNNKKLSMKQPFAPALLMHSVVALASMAF-MAQLHAQS-L-EEVKVQSGRLEQQQFDTPGSVQVIDESTLRSSGAQVNLSDTLGRVPGVVALNRSNYAQDVQISIRGFGARAPFGLRGIRLITDGIPATIPDGQGQSSTASLTSASRIEVLTGPLAQLYGNSSGGVIQVFTREAGDTPEASTQIYGGSFGMVRTDAAVSGRTG-NV--G---IVADYSTFHTDGYRYNSLADRRQLNSVITWDVKEGTRAKFILNTFDMPLAEDPAGLTQAQFDADPKQAGTDTKY-KARKVTSQNQFGTVVDHQIDRALSVSARAYSGDRANVGYQ----VG--TGAATGKWVGLNRNFSGVGFQLKGQHLTGDTGLDWVVGFDYDLSKELRTGGGEN---TLM-NKD-GLALTRNEVNQATNKDLFAQLNWIFAASWTATAGVRMSHVELSSQDNFYTVLNG--SGSVPYKATSPVAGLTWHVTDQLNIYGNLGKGFETPTLSEVAYA-NGSTGFNTSLLASTSTHKEIGTKWKPSPMTL-MNVAYFTIDTQNEIVTAKSSAGQTAYQNASKTNRKGLELSLMQAITEQLKSQMTVTSMQVKYGQG-F-TPTG----LAAVTAGNSLPSIPSNQIFANLTWTPGKGTELAADLIGRSRMYANDTNKD-NA-GYSLINVRAQEKFKYHLANLTTYAAIENLANKKAIASLIVNQSSSQFFEPVLPRNFTLGVQASLPF-
>NHF67487.1
VRMRDTTPMPRLTLLAAACGLFATSAAPLALAAD--TAPSSPQ-RLPTVQVDARVHGVDDFDLPASFTVVSADDDNR--RGAQVSELLDGIPGLVARDRQNYAQDTQLSIRGFGARSTFGVRGVRLLVDGIPASMPDGQGQLSHFNVLGAERVEVLRGPFSALYGNSSGGVLQLWSADGKPGDPWRLRATYGSNATVNVGAQLLGQ-Q-GA----VHYNLAANHFETDGFRDHSRAKRDSVNAKLGFDLA-EGRLDLVLNYLDAPDAQDPLGLTRAQFNADPAQATAVATQFNTRKSVRQSQAGAIFTQQFD-SQTLRLMAYGGQRSVEQYLAIPVAVQRNPLHSGGVIDLDSNYEGADARWAWQGDALGRPLQLTVGANVDRQRQHRTGYENF-V--GD-TLGVKGALRRNQRDQVENVDQFAQLWWQWSDRWSALLGVRHSEVRFDSDDHYIVGRNPDDSGQRDYSATTPVAGIVFRAADDLRFYASVGRGFETPTFNELGYRNDGGAGLALDLGAATSRNYEVGSKWRAQSGAA-VEFALFRADTDDELAVASNTNGRSTYRNIGATRRQGAEVSWNQPVGDTQQVQLAYTFVDATVRDGYLTCA-SSGCTTAPVASGARLPGVPRQQLFARWQWQPMQ-WQFAAETVASDATVVNDLATE-RAPGYALVNLEASRRWTTSVGALRTFARIDNVLDRQYVGSVIVNDGNGRYYEPGPDRTYTVGLQWDFGG-
>NLD53609.1
ASLASSRRGARRASFQPDPGRAIRSLALPLAVAA-LPAGAAQT-TLPEVVVSASRDEQAAFDAPAAIQSVERGAIEAAGPQVNLSESLGRIPGVTARNRQNYAQDLQISIRGFGTRSTFGIRGIRLLVDGIPATMPDGQGQASTVSLGSTTRIEVLRGPLAQLYGNAAGGVIQAFSADGTVPPTVEASVAAGSDGLRRYGLGLNGRWQ-ST-----GLVVEHADFRTDGYRDHSEARRRHFNAKLALDATPDTRVTIVANRFDQPLARDPGGLTRAMAEENPRQVAPIVALQDARKAVTQNQAGVVAEHRLDGDRSITARVYAGTRDLDNALSIPLAAQAAPTSSGGIVDLDRTYGGAGLQYAQRIGTARGPVRIVAGIDHDRMSERRRGFVND---GGR-----RGELKRDEDDTVYSTDLFGQASWDLGESWTVIGGVRASSVRFRVRDDFVRPGNPDDSGSRSFSAVNPVAGVVWHVNDRSNLYVQAGRGFETPTFSELAYRPGGASGLNFGLAASRSNHLEVGGKFQLAATQR-LDVAVFGIRTHDEIVVDSSSGGRTTYRNAGGTSRKGAELAWRAAFGGAWTASAAYTWLDATFRDG-F-GSGS-----NMVAPGNRLPGVPARQLFADVGWMPDSGPFAGAELTRIGRVQVDDRNSD-SAAGATVVNLRGGWRVDLAPWSLTLFGRIDNLDDRRYFGSVIVNDGNGRYFEPAPGRTWLLGAQLGYRF-
>NMI17080.1
VRMRDTTPMPRLTLLAAACGLFATSAAPLALAAD--TAPSSPQ-RLPTVQVDARVHGVDDFDLPASFTVVAADDDNR--RGAQVSELLDGIPGLVARDRQNYAQDTQLSIRGFGARSTFGVRGVRLLVDGIPASMPDGQGQLSHFNVLGAERVEVLRGPFSALYGNSSGGVLQLWSADGKPGDPWRLRATYGSNATVNVGAQLLGQ-Q-GA----VHYNLAANHFETDGFRDHSRARRDSVNAKLGFDLA-EGRLDLVLNYLDAPDAQDPLGLTRAQFNADPAQATAVATQFNTRKSVRQSQAGAIFTQQFD-SQTLRLMAYGGQRSVEQYLAIPVAVQRNPLHSGGVIDLDSNYEGADARWAWQGEALGRPLQLTVGANVDRQRQHRTGYENF-V--GD-TLGVKGALRRNQRDQVENVDQFAQLWWQWSERWSALLGVRHSEVRFDSDDHYIIGRNPDDSGQRDYSAATPVAGIVFRAAEDLRFYASVGRGFETPTFNELGYRNDGGAGLALDLGAATSRNYEVGSKWRAQSGAA-VEFALFRADTDDELAVSSNTNGRSTYRNIGATRRQGAELSWNQPVGDTQQVQLAYTFVDATVRDGYLTCA-SSGCTTAPVASGARLPGVPRQQLFARWQWQPMQ-WQFAAETVASDATVVNDLATE-RAPGYALVNLEASRRWTTSVGALRTFARIDNLLDRQYVGSVIVNDGNGRYYEPGPDRTYTVGLQWDFGG-
>NMI23330.1
VRMRDTTPMPRLTLLAAACGLFATSAAPLALAAD--TAPSSPQ-RLPTVQVDARVHGVDDFDLPASFTVVAADDDNR--RGAQVSELLDGIPGLVARDRQNYAQDTQLSIRGFGARSTFGVRGVRLLVDGIPASMPDGQGQLSHFNVLGAERVEVLRGPFSALYGNSSGGVLQLWSADGKPGDPWRLRATYGSNATVNVGAQLLGQ-Q-GA----VHYSLAANHFETDGFRDHSRAKRDSVNAKLGFDLA-EGRLDLVLNYLDAPDAQDPLGLTRAQFNADPAQATAVATQFNTRKSVRQSQAGAILTQQFD-SQTLRLMAYGGQRSVEQYLAIPVAVQRNPLHSGGLIDLDSNYEGADARWAWQGDALGRPLQLTVGANVDRQRQHRTGYENF-V--GD-TLGAKGALRRNQRDQVENVDQFAQLWWQWSDRWSALLGVRHSEVRFDSDDHYIVGRNPDDSGQRDYSATTPVAGIVFRAAEDLRFYASVGRGFETPTFNELGYRNDGGAGLALDLGAATSRNYEVGSKWRAQSGAA-VEFALFRADTDNELAVASNTNGRSTFRNIGATRRQGAELSWNQPVGDTQQVQLAYTFVDATVRDGYLTCA-SSGCTTAPVASGARLPGVPRQQLFARWQWQPMQ-WQFAAETVASDATVVNDLATE-RAPGYALVNLEASRRWTTTLGGLRTFARIDNVLDRQYVGSVIVNDGNGRYYEPGPDRTYTVGLQWDFGG-
>NMI27804.1
VRMRDTTPMPRLTLLAAACGLFATSAAPLALAAD--TAPSSPQ-RLPTVQVDARVHGVDDFDLPASFTVVAADDDNR--RGAQVSELLDGIPGLVARDRQNYAQDTQLSIRGFGARSTFGVRGVRLLVDGIPASMPDGQGQLSHFNVLGAERVEVLRGPFSALYGNSSGGVLQLWSADGKPGDPWRLRATYGSNATVNVGAQLLGQ-Q-GA----VHYNLAANHFETDGFRDHSRARRDSVNAKLGFDLA-EGRLDLVLNYLDAPDAQDPLGLTRAQFNADPAQATAVATQFNTRKSVRQSQAGAIFTQQFD-SQTLRLMAYGGQRSVEQYLAIPVAVQRNPLHSGGVIDLDSNYEGADARWAWQGEALGRPLQLTVGANVDRQRQHRTGYENF-V--GD-TLGVKGALRRNQRDQVENVDQFAQLWWQWSDRWSALLGVRHSEVRFDSDDHYIIGRNPDDSGQRDYSATTPVAGIVFRAAEDLRFYASVGRGFETPTFNELGYRNDGGAGLALDLGAATSRNYEVGSKWRAQSGAA-VEFALFRADTDDELAVASNTNGRSTYRNIGATRRQGAELSWNQPVGDTQQVQLAYTFVDATVRDGYLTCA-SSGCTTAPVASGARLPGVPRQQLFARWQWQPMQ-WQFAAETVASDATVVNDLATE-RAPGYALVNLEASRRWTTSVGALRTFARIDNLLDRQYVGSVIVNDGNGRYYEPGPDRTYTVGLQWDFGG-
>NMI31530.1
VRMRDTTPMPRLTLLAAACGLFATSAAPLALAAD--TAPSSPQ-RLPTVQVDARVHGVDDFDLPASFTVVAADDDNR--RGAQVSELLDGIPGLVARDRQNYAQDTQLSIRGFGARSTFGVRGVRLLVDGIPASMPDGQGQLSHFNVLGAERVEVLRGPFSALYGNSSGGVLQLWSADGKPGDPWRLRATYGSNATVNVGAQLLGQ-Q-GA----VHYNLAANHFETDGFRDHSRARRDSVNAKLGFDLA-EGRLDLVLNYLDAPDAQDPLGLTRAQFNADPAQATAVATQFNTRKSVRQSQAGAIFTQQFD-SQTLRLMAYGGQRSVEQYLAIPVAVQRNPLHSGGVIDLDSNYEGADARWAWQGEALGRPLQLTVGANVDRQRQHRTGYENF-V--GD-TLGVKGALRRNQRDQVENVDQFAQLWWQWSERWSALLGVRHSEVRFDSDDHYIIGRNPDDSGQRDYSAATPVAGIVFRAAEDLRFYASVGRGFETPTFNELGYRNDGGAGLALDLGAATSRNYEVGSKWRAQSGAA-VEFALFRADTDDELAVSSNTNGRSTYRNIGATRRQGAELSWNQAVGDTQQVQLAYTFVDATVRDGYLTCA-SSGCTTAPVASGARLPGVPRQQLFARWQWQPMQ-WQFAAETVASDATVVNDLATE-RAPGYALVNLEASRRWTTSVGALRTFARIDNLLDRQYVGSVIVNDGNGRYYEPGPDRTYTVGLQWDFGG-
>NMI46856.1
VRMRDTTPMPRLTLLAAACGLFATSAAPLALAAD--TAPSSPQ-RLPTVQVDARVHGVDDFDLPASFTVVAADDDNR--RGAQVSELLDGIPGLVARDRQNYAQDTQLSIRGFGARSTFGVRGVRLLVDGIPASMPDGQGQLSHFNVLGAERVEVLRGPFSALYGNSSGGVLQLWSADGKPGDPWRLRATYGSNATVNVGAQLLGQ-Q-GA----VHYNLAANHFETDGFRDHSRARRDSVNAKLGFDLA-EGRLDLVLNYLDAPDAQDPLGLTRAQFNADPAQATAVATQFNTRKSVRQSQAGAIFTQQFD-SQTLRLMAYGGQRSVEQYLAIPVAVQRNPLHSGGVIDLDSNYEGADARWAWQGDALGRPLQLTVGANVDRQRQHRTGYENF-V--GD-TLGVKGALRRNQRDQVENVDQFAQLWWQWSDRWSALLGVRHSEVRFDSDDHYIIGRNPDDSGQRDYSATTPVAGIVFRAAEDLRFYASVGRGFETPTFNELGYRNDGGAGLALDLGAATSRNYEVGSKWRAQSGAA-VEFALFRADTDDELAVASNTNGRSTYRNIGATRRQGAELSWNQPVGDTQQVQLAYTFVDATVRDGYLTCA-SSGCTTAPVASGARLPGVPRQQLFARWQWQPMQ-WQFAAETVASDATVVNDLATE-RAPGYALVNLEASRRWTTTLGGLRTFARIDNVLDRQYVGSVIVNDGNGRYYEPGPDRTYTVGLQWDFGG-
>NMI53197.1
VRMRDTTPMPRLTLLAAACGLFATSAAPLALAAD--TAPSSPQ-RLPTVQVDARVHGVDDFDLPASFTVVAADDDNR--RGAQVSELLDGIPGLVARDRQNYAQDTQLSIRGFGARSTFGVRGVRLLVDGIPASMPDGQGQLSHFNVLGAERVEVLRGPFSALYGNSSGGVLQLWSADGKPGDPWRLRATYGSNATVNVGAQLLGQ-Q-GA----VHYNLAANHFETDGFRDHSRARRDSVNAKLGFDLA-EGRLDLVLNYLDAPDAQDPLGLTRAQFNADPAQATAVATQFNTRKSVRQSQAGAIFTQQFD-SQTLRLMAYGGQRSVEQYLAIPVAVQRNPLHSGGVIDLDSNYEGADARWAWQGEALGRPLQLTVGANVDRQRQHRTGYENF-V--GD-TLGVKGALRRNQRDQVENVDQFAQLWWQWSDRWSALLGVRHSEVRFDSDDHYIIGRNPDDSGQRDYSATTPVAGIVFRAAEDLRFYASVGRGFETPTFNELGYRNDGGAGLALDLGAATSRNYEVGSKWRAQSGAA-VEFALFRADTDDELAVASNTNGRSTYRNIGATRRQGAELSWNQPVGDTQQVQLAYTFVDATVRDGYLTCA-SSGCTTAPVASGARLPGVPRQQLFARWQWQPMQ-WQFAAETVASDATVVNDLATE-RAPGYALVNLEASRRWTTSVGALRTFARIDNVLDRHYIGSVIVNDGNGRYYEPGPDRTYTVGLQWDFGG-
>NOT66406.1
MIQNNRFQKFILNKLSLMLAGLIGAAMPVLAEEA-ALAEQAIQ-M-KSVVITGTRVEQNSFDLPMSIDATDAQKIQEGQLKVNLSESSSRVPGVVINNRNNPAQDLAIQVRGFGARSAFGVRGVRLYADGIPMTMPDGQGQTGTFNLDTASRVEYLRGPFSALYGNSSGGVVQIFTKDGAKEPEVNAGITFGSNNTQRYSLGLSGS-G-D---G-FDITANANSYTSDGFRAQSDTSRQSMHTKINFKLGDNTKLAIVATALDQPDNKDPQGLDATQLIANRKLAGTGSELYNTRVSRSHEQIGTTLEHKFTPDDTLRLMAYYGQRENEQYQSVTVGAQRNDLQGGGVATIDRDFGGVDVRWTRSGKVGENAYTVTAGLNYDRMKDDRKGYENF-TSNGQVVCGVRGNLRRDEVNTVKNFDQYMQGSIDLSQKFTLSGGLRHSKVSFNNQDNYIANANPDDSGSISFSKTTPVLGAIFKITDTFNVYANAGTSFETPTFVEMAYKATGSG-LNLDLKPAKSRQYEAGIKAFIGDNTI-VNASIFKIDTDDEIIVQQQAAGRTVYQNAKSSERKGFELSLDSKFNNGVGAYLAYSYLDAAFSSD-FTCNINAPASGEVISAGANIPGTYKQTLFGEVSWKAPIGFSTALEARMNSKTDVAFKPQG-NAAGYTVAAWRGGLTQNLNKWKFNEFVRIDNLFDKQYVGSVRVGDLNGRYYEPAPGRTWLLGLNASYKF-
>NPC56362.1
SDECPRDRRACGGAGGRDAGVR-TAVLVATGLAA--GAALAQT-L-PQVTVSATRSEASPFDVPASVDVIDGERLRAARPEINLTESLALVPGLNARDRQNHAQDLQLSIRGFGARSTFGVRGIRLYVDGIPATMPDGQGQLSHIDLASAGRVEVLRGPFSVLYGNSSGGVLQVFTEPGAGAPQLTTSLAVGSDGLVRPGLRFSGSTP-A--LG---YVVSANRFATDGWRDHSSASRDLVNARLDFKRAEGSEWTLVANTMDL-RADDPLGLTRAQFEAAPRSADAAATLFNTRKTVKQSQLGLIHEHRLARGDRLRLMVYGGERETEQFQAIPVGPQGSPLHPGGVIGLERRYAGTDLRWTTQSTLLQGPLEVVAGLSYDRMEERRRGWQNFD---GA-ALGVQGALRRDEDNVVSNLDPYLQGVWKFAPHWSLTAGVRHSSVRFSSRDRYVVGVNGDDSGNLRYSATLPVAGLMFAWSPNVHVYGAMGRGFETPTFNELAYRPDGNPGLNFALRPSRSRNLEIGIKGERW-RTD-WSAAVFQTSTRDEIVVASNRGGRSTFQNAGTTRRQGLELAWSAALAPAWQFQLSQTWLDARYRD------------ATALPAGNRIPGTAQSFSAAEIAWQPARGWRAGAEVRRSGKVYANDANNE-AATSFVTLAAHAGYVFDFQGWNLSATARIDNLLDRRYAGSVIVNEGNGRFFEAAPGRSFVLKLAGTYSF-
>NWF47943.1
TLMAGTTTPRQETNMNPLNTLRCTRLTAAMALAW-AAAPIATQ-TLSEVVVTANREAQRSFDAPAAIQGIGRETIEAAGPQVNLSEAINRIPGVTVLNRQNYAQDLQLSIRGSGSRAPFGIRGARLIVDGIPATMPDGQGQASTISLPSAERIEVLRGPLAQLYGNSSAGVLQVFTADGPERPELRTSVDLGSDGLRRYGLQAAGQSG-AL-----NYVVDVSDFQTDGWRVNSAAERQHLNAKLRWAFSEQTRLTLVANVFDQPVSGDPLGLTREQFEADPRQAVANSTLYQAGKDVSQSQLGLVLDHRVDAASSLTARVYAGQRDLDNRLSIPLFVQTAPTAAGGIVQLDRSYSGAGLRYTRRIPAGEGQVQLSAGLDLDRMSEQRRGYINN---FGV-----QGDLKRDEDDSVNSAGLYTQADWAINEDWSAVAGLRLNRVDFRVKDHFINGTNPDDSGEVDFSATNPVLGITRHLSADTNVYANVGRGFETPTLTEIAYTADG-SGPNLSLRSARSTHMELGLKTKLAEGHR-LDVALFRINTSDEIVVASSSGGRTIYTNAGSTRRSGLELAYSGQLAPEWRTHVALSTLSAKFADA-FASSSG-----ATVAKGNRIPGTVDRALFAELAWQPRPGMTAALELVHQGGMAVDDLNSD-RTEAATLFNLRLGFEQKLGAWKLRESLRLDNVADKAYIGSVIANDGNRRFFEPAPGRQWGLGLSATYTF-
>NYT60220.1
MHSTTQANRCVGRVGSGSIAIALACSQSVAQTST-NTPDGTAT-L-APVVVTSTHVERPIFDVPASVNVIDGEFMRDQKMQVNLSESLSGIPGLVIQNRQNYAQDLQMSIRGFGSRSTFGVRGIRLYVDGIPATMPDGQGQTSNIDIASIDRVEVLRGPFSALYGNSSGGVMQVFTEEGSGPPQITSSFTAGSDNQRRYGLKASGS--ANE--D-FDYLLSTSRYTTDGYRDHSAARKNLANAKLGLQLNDDDRLTLVMNSVDL-KADDPQGLTYEEFTNDPRSAAPNALLFDTRKTVKQTQGGLTYQRRINADNELRLMAYYGQRKTIQYLAIPVATQMNPGHAGGVIDLTRNYGGMDLRWTSQLTLAGRPLTLIGGVAYDTLTEDRLGYENFS-GG---QLGVQGDLRRKEVNELWNIDPYVQASWQFAPRWTLDAGLRYSTVHFNSDDRYVTEGNGDGSGSARYNEVLPVAALRYQPTEKLSVYATVGRGFETPTFNEISYRPNDLPGLNFALQPSVNTSVEIGAKAEVG-GGL-LTAALFQTRTEDEIVSAGGVGGRTTYRNAGSTRRNGFELGWSGNIARQWRAMFAYTWLDATYRDS-F-Y--S-GAAANLVPAGNRIPGIAEHSLFAALAWAPPTGWRAGVEGRYLSKFYVNDSNDE-AAPAYFTAALHAGYRWQLSDWDVNAFARIDNVLDKHYAGSAIVNAGYGRYYEPAPGRNWTAGVSATYRF-
>ODS97299.1
MKRRNGRGKHHAWTPRSAAALLSIAAASAQAQQA-PPAAGAAG-GLDPVTVSATRIEQRSFDAPAAIDAIGSEAIREQKPGVDLSESLGRIPGIRAQRRENYAQDLQLSSRGFGARAAFGVRGVRLLQDGIPFTAPDGQGQTGLFDLETAERIEVLRGPFAALYGNSSGGLVSVFTGDPPQRPTWRATGHAGSFGAWKFGAGFGDTIG--A-VG---ARMDASRFDTDGFREHSRTRRDLASARLTHVDHPDSRFALDATVLHQPETGDPLGLTRQQVKEDPRQAGTGAIAFDTRKSVEHRQLGLSWQSRLGARDTLTLRGHLGERQVTQFLAFSGAA---ASSSGGVVDLDRGFGGASLQWTRSTALADGHLDFTLGIDYDRMEERRRGYVNE----S----GVAGALRRNEMDTAASLGQYAIAEWWFAPDWKLSGGVRRSSVSFDVRDDFVTAFNPDDSGSKRYAATNPVIGLLHALTDTVNLHASVGRGFETPTFAELAYRPDGLPGLNFALEPSRSTNYEAGIKMMLGRAGR-LNVAVFRTTTRNDIVPDVNAGGRTTFRNAARTARRGIELAMESELGAGFSGWLAWTLVDAQFRDY-L-SS-G-----TDLS-GNAIPGVPRSSLYAELVWRAASGFVTGVEGRWTAKLAADDANSE-YAGSHAVLGWRAGFDWRFGRLRLSPFVRIDNLSDTRYVGSVIVNAANGRYYEPAPWRNWLVGARASYTF-
>OGA52153.1
HPAASISVLSGCVLAALANGVIAQQPPQPVAVQA-PAAP---A-LLPEVTVSATRVEHDSFDLPVSIDSISRRAIRGDNPQVNLSEALNRVPGVVAQNRQNYAQDLQISSRGFGARSTFGVRGIRLIADGIPATMPDGQGQAASFNLSSAQRIEVLRGPFSSLYGNAAGGVIQIFTADGPPEPTLTGSAYAGSYDTTKFGVQFGGRHG-PI-----NYLADASRFQTGGYRDHSAARRDQLNAKLKFDAGAHGALTLVVNALDQPETQDPLGLTAAQVAQNPRQAGANALAFNTRKSIAQSQAGLVYDLQLSTRDELQARVYFGDRQVTQFLAIPLPVQNAPTSSGGVVDLDRGYGGAGVRLTRITSFADGPLTLSVGLDYDRMSERRNGFINN---FGV-----AAGVKRDEDDTVSNTDLYVQVEWQPAPRWIASAGVRHSRVRFDSRDYFIAPGNPNDSGAVDFVRTTPVAGVVFKLAPTMNLYGNFGKGFETPTFAELAYRPGGATGLNFALKPANSLHREIGIKTLLGAASR-LNIALFRIDVKDEIVVNTSIGGRTDFKNAAQTQREGLELAWEGRFAHGFEAALAYTLLDARFTQP-FASGTP----PATVPAGNKLPGVPPTNLFGEIVWRHQSGFHTGAELRHTGKVYVNDANSG-SAAAYTVWNLRAGFEQRGKSWRVSEFLRIDNVAGRRYVGSVIVAEANGRYYEPAPERNFLLGVSAELKF-
>OPZ05102.1
AGHVPPRAKKLASLLHLGVPG-AAG-FACLAGAQQAAPAAAEA-VLNPVVVTGAPTATESFDLPYSVDSVDMRANQAGNLGVNASEALAGVPGLVIQNRQNYAQDLQISVRGFGARAAFGVRGVKLIADGIPATNPDGQGQAATFNLDTAERIEVMRGPFSTVYGNHAGGVIQLFSRTGEGAPRVRASALGGSWGTTKFGLGAEGE-KDGI--G---FVLDASRFDTDGYRDHSKTRRDQGFAKLTLNPDEDSTLTLVANGLRQPETQDPLGVTWETYERDPQSLTSYADRYNTRKSIHHVQGGATYERRLG-EDRLQVSAYAGSRAVTQYQSFSRGFQSSPRHAGGVVDFDRDFHGMGLRWISQRALGSGELTLTAGVDYDRSEDDRRGYENF---VGS-TLGVKGALRRDELDTITSIDPYVQALWKS-GPWQWSLGARHSRVSFKVEDRYIKTDNPDDSGSVRFSKTTPALGVSYALSPATNLYASVGAGYETPTLNELSYATPTT-GFNFGLRPSTSRQAEIGIKTFVSDNAR-INAALFRIETDDEIVVLASEDGRTSYQNAGRTLRQGLELAAQAELTRTLTARASLTWMQAEYDEA-FSSRG------TTVAAGNRIPGVPRIAAFAELAWEATPGVTLAGEVLHRGEVEVSDLNNDHVAPAYTLVNLRLSAEQRQGPWTFGQLLRVDNVLDREYVGSVIVGDSNKRYYEPGPERSVYAGVSASYRF-
>OQP38950.1
VRMRDTTCMSRLTLLAAACGLFATGATSPVLAAD--PVPASPQ-RLPAVQVDARVRGVDDFDLPASFTVVAADDDNR--RGAQVSELLDGIPGLVARDRQNYAQDTQLSIRGFGARSTFGVRGVRLLVDGIPASMPDGQGQLSHFNVLGAQRVEVLRGPFSALYGNSSGGVLQLWSADGQPDDPWRLRATYGSNATVNVGGQLLGQ-Q-GA----VHYNVAANRFDTDGFRAHSRARRDSVNAKLGFDLA-EGRLDLVLNYLDAPDAQDPLGLTRAQFTADPAQATSVATQFDTRKSVRQSQAGAIFTQQLD-NQTLRLMAYGGQRSVEQFLAIPVAVQRNPLHSGGVIDLDSNYEGADARWAWQGEALGRPLQLTVGTNVDRQRQHRTGYENF-V--GD-TLGIKGALRRNQRDEVQNVDQFAQLWWQWSERWSALLGVRHSDVRFESDDHYIVGRNPDDSGKRAYSATTPVAGIVFRADEDLRFYASVGRGFETPTFNELGYRSDGGAGLALDLGAATSRNYEVGSKWRAQSGAA-LEFAVFRADTDDELAVASNTNGRSTYRNIGATRRQGAELSWQQPIGAAQQLQLAYTFVDATVRDGYLTCA-SSGCTTALVASGSRLPGVPRQQLFARWQWQPAQ-WQLAAESVASGATVVNDLATE-RAPGYALVNLEASRRWTTAQGALRAFARIDNVLDRQYVGSVIVNDGNGRYYEPGPDRTYTVGLQWDFGG-
>OWB32910.1
VRMRDTTLMSRLTVLAAACGLFATSATPPVLAAD--PAPASPQ-RLPAVQVDARVRGVDDFDLPASFTVVSADDDNR--RGAQVSELLDGIPGLVARDRQNYAQDTQLSIRGFGARSTFGVRGVRLLVDGIPASMPDGQGQLSHFNVLGAERVEVLRGPFAALYGNSSGGVLQLWSADGAPNDPWRLRATYGSNATVEVGTQLLGQ-Q-GA----VHYNLAANHFETDGVRDHSRAKRDSVNAKLGFDLA-EGRLDLVLNYLDAPDAQDPLGLTRAQFNADPAHATSVATQFNTRKSVRQSQAGAIFTQQFD-NQALRLMAYGGQRSVEQFLAIPVAVQRNPLHSGGVIDLDSNYEGADARWAWQGEALGRPLQLTVGTNVDRQRQHRTGYENF-V--GD-ILGVKGALRRNQRDEVQSVDQFAQLCWQWSERWSALLGVRHSDVRFASDDHYTVGRNPDDSGQRDYSATTPVAGIVFRADEDLRFYASLGRGFETPTFNELGYRSDGGAGLALDLGAATSRNYEVGSKWRAQSGAA-LQLALFRADTDDELAVASNTNGRSTYRNIGATRRQGAELSWQQPIGATQQLQLAYTFVDATVRDGYLTCA-SSGCTTVPVANGARLPGVPRQQLFARWQWQPAQ-WRFAAESVASGATVVNDLATE-RAPGDALVNLEASRRWTTTLGALRTFARVDNVLDRQYVGSVIVNDGNGRYYEPGPDRTYTVGLQWDFGG-
>OWT67144.1
RGVAAHLGAHWSLRWAARGSLAAGLAQGL-ANVA-WAQETGPT-L-APVVVTGTRLGSAVLDTPASVDVVDGAAMRRGQPGINLSEGLAGVPGLQIQNRQNYAQDLQISSRGFGARSTFGVRGVRLYVDGIPATMPDGQGQTSNIDIGSIDRVEVLRGPFSALYGNSSGGVIQVYTEDGTPPPTLSASGWGGSDGTWRYGVKASGGEPDG-----LDYVLDASRFTTDGYRDHSAARKNLANAKLGLQLDDASRLTIVVNSVDL-KAQDPLGLTYQQFRDDPRAA-PLAEQYDTRKTVRQTQGGVVYERHVDSRNTWRVMAYYGQRDTTQYQSIPPAAQMASTQAGGVIDLARRYGGADLRWTSELDLAGRPLTLIGGFSYDSMREERKGYQNFI-GTGDQQLGVQGALRRDETNTVYNADPYVQASWKVSERWTVDAGLRYSTVAFDSNDHYVTAGNGDDSGDARYRKALPVAALRYAVSPDVSVYASYGRGFETPTLNEISYRPGGQPGLNFGLAPSLSTNLEAGVKARMA-GGL-ATAAVFHTGTDNEIVSAGSSGGRTSYQNAGRTRRDGVELGWSGEVARHWRTQFAYTWLNARYADD-S-S--G------DIRAGNKIPGIARQAVYASLAWAPPEGWQASVEGRYLSKIYVNDANDQ-DAPGYFVAAVSAGYVKRLGAWELNAYARVDNLFDRRYAGSVIVNESNGRYYEPAAGRSLGVGAGVAYRF-
>OYY18481.1
QTARTMKFHKSNTPHHALTVGALLCLSVFPSSGL-YAQTTSND-L-KEIIVQSGRLEQKQFDAPASVYTIDADTLRNSGPQVNISDVLNRAPGVVALNRNNYAQDVQISIRGFGSRAAFGMRGIRLITDGIPASMPDGQGQASTVSMTSADRMEVLTGPLAQLYGNASGGVIQTFTREAGDKPEAQVSLYSGSFGLQRTDWQISQRSG-NV--G---LVADYSTFSIDGYRANSSAERKQLNSVITVDAKPDTRFKFIVNIFDMPIANDPLGLTAAQLALDPSRAGTNAER-RTRKTVKQEQVGAVAEHRVNSDLKLQARIYGGTRSNLQYQ----AT-------NAWTGLERRYEGFGLQANGKTVLNGRAMNWVVGADIDHAQEQRQAGTAS---AGE-K---SGAPTRNELNEASNRDYFAQANWSLSERYTLTTGARQSEVTLKSRDDLPTPVDG--SGSVTYKATSPVLGLTWHAQDNLNLYVNQGKGFETPTMVEAAYSRSSNNEFNPNLQASRSKHLEIGSKWLATPSTR-IDAAWFQIDTTNEIVAALSSNGKTAYDNAAQTKRDGFELAIRNQHTSNWRSQASASVINATYQAG-S-ASP---------PNGNSLPAIPKQQLFASVQWSGAAGLEAGLDVVYRSSMWANDLNTA-TSPSHTLLNARVRQRYQIGSARVEAFVGVDNLTDKDTVGSVIINQFSKQYFEPGLPRSWVIGVQSQIPL-
>OYZ83728.1
TTRTKALFPPSSRAFERHAIPA-AVAWACVASTA--GYAQAQN-L-APVTVSATRTEMAPFDVPASVDVIDGERLRADRAQLNLSESLALTPGIQARDRQNQAQDLQLSVRGFGARSTFGVRGVRIYVDGIPATMPDGQGQLSHIDLGSASRVEVLRGPFSALYGNSSGGVVQVFTEQGEGPPIVTPSFAFGSDGFYRGGVRAAGSTG-M--LG---YSLGVSQFSTDGYRDHSAAERSLGNARLDLSLADERHLTLIANRVKV-KADDPLGLTRSQFDANPRGVDPSATQFNTRKTVEQTQAGLVYTHPLGGGNQLRAMVYTGARDTVQFQAIPAGAQTPASSPGGVIDLERSYSGLDLRWTAQTSLIQRPLEVVAGLSYDTLREQRRGYQNFT---GTQVLGVQGALRRNETNRAENLDPYAQATWKIDPKWTVNAGIRRSSVTFDSADQYIVAGNGNDSGSAKYSATLPVAGVIFAATPDLRYYVSAGKGFETPTFNEVAYRASGGTGLNFTLKPSRSNNVEAGVKWSAQ-RIE-ASAAVFQTATRDEIVTQTNVGGRSTFQNAGATRRQGIELASSLALPQNWLAQLSYTWLDARYRDAFS-CVASPCATPNAVPAGNRIPGIARSALALEVGWRPAQGWRGGVEARYLSSVPVNDVNSD-AAGSYVTTAAHVGYVLVAGKWRFITTARVDNLTGKKYAGSVIVNEGNGRYFEPAAGRTWLLSASGSYAF-
>OZI39824.1
ALPVPPVSRFAPTLRPLARFLRHAW--LLPALVV-A-QTQPPT-L-PVVTVSGTRLDTRLIDTPASVDIVDGVQLRADAMQINLSENLGGVPGLQLQNRQNYAQDLQISVRGFGARSTFGVRGVRLYVDGIPATMPDGQGQTSNIDIGTASRVEVLRGPFSALYGNSSGGVIQVYTEDGARPPSLTASVAAGSDNTWRYSTQASGATGTGV--GDIDYVVGLSRFTTDGYRDHSGARKNLANAKIGLRPDADSRLTFVLNSVDL-TANDPLGLTRAQFESDPRQA-PLAEQYNTRKTVQQTQGGLLYERAVNADNDLRVMVYYGQRETTQFQSIPPAAQLNPGQAGGVIDLQRDYGGADLRWTSRLRVAGQPFTLVGGLAYDTLRETRRGYQSYT-GSVAPTLGVKGALRRDERNETYNIDPYLQASWQFAERWTLDAGVRVSSVRFRSDDRYIAPGNGDDSGSARYRKALPVAALRHAITPDTSVYVSYGRGFETPTTNELSYRPDLQPGLNLGLAPSVSDNLEAGVKTRLG-QGL-LTAAVFHSTTDDEIVSAGSQNGRTSYRNAGRTRRDGVELAWSGPIVSNWRADFAYTYLDAQYRDD-V-A--G------GIAAGHQIPGVAKQAAYAALRWAPSQGWHAGVEGRYLSKIYVNDANND-AAPSYFVAAMSAGYLWHVGPWTLDAFARVDNLFDRRYAGSVIVNEGNARYFEPAPGRTWGAGLTASYRF-
>PJO39045.1
MTRSPHSTRHTRPALSTLGAALACTLHALPAHAA-DAAQDSSEALLAPVVISQPGAGPDLWRATAAIDSVEGAVLRDGQMQINLSESLARVPGLVVLNRQNFAQDLQISVRGFGARSTFGVRGLRLYVDGIPAGAPDGQGQAANFTLGNAARLDVVRGPAAVLYGNSAGGALLLYTEDGEEPGLWRSGMAVGPDGLWRLSTQLRGTIGGGK-PDDWRYAIHIERFATDGMRPQSAADRSTAHMKL-SRKQGDDQWLLQYQEQRA-SAQDPLGLTRAEFEADPGQTTASALRFNTRKSVRQRQLGAAWQHQFGAGQRLELMAYAGTRSVLQYQSIPVATQAPPSHSGGVIDLDRDYAGMNLRWRSTHEDVGGRLDWSAGLAYDWQGETRRGYENF-I--GS-QLGVQGRLRRDERNQARSADPYLQAEWSTQSLAL-SAGLRQARVRYRSEDHYIVAGNGDDSGSMAWRGWLPSLGLRVNLLPDLVAHASVGRGMETPTLNEVAYRPGGQNGMNSGLAASAHNTVEVGLRGRHG-NAG-WNLTLFETHTQRELTVLSNTGGRATYQNAGRTLRRGLEFSGNAQW-GPLTASTALTLLQARYRDSFLTCE-ATPCTTAPVDAGARLAGTAPRRLWSELAWQLSPQWTWTVDMLHSGPVAVNDRNTD-RAAGYTVWGSSLRWSRQWQQWSAQTFVRLDNLFDRRFAGSVIVNEGNQRFFEPGAGRGLSAGVTVSRTF-
>PKO25297.1
NKPSIMNHPFTFRILGLLLAGCICLGFSSFAFAE-VQFSNALR-L-APVVVTGTRSEQNSFDLPMSIDSVEGETIREGQLQVNLSESAARVPGVVVNNRNNPAQDLAIQIRGFGSRSTFGVRGVRLYADGIPMTMPDGQGQTGTFNLDTAKRVEYLRGPFSALYGNSSGGVVQIFTEDGPDEPTLSGGITFGSYDTRRGSISFGGD-N-D---G-FNYIVNANTYRSDGYRDQSETRRDTFHGKFSFDLGEATKLTIVATALDQPDNEDPQGLNAQQLKDDRRQANPNSLKFDTRVTRSHEQIGATLEHMLTENDTLRFMTYYGQRDNEQFQSISVNGQRNDLSGGGVATIDRNFSGIDLRWAHKGLLADMPYNFTVGTNYDRMKDDRKGYENF-VANGAVTCGVKGNLRRNETNKVNNFDQYMQAAIDLTPRWNLSAGVRHSQVKFENDDKFLLDSNPDDSGKVTFRETTPVIGAIFKATDTLNLYANAGQSFETPTFVEMAYTSTGGF--NLDLKPAKSDQYEVGAKWMVGNSTL-INGSFFFIDTKDEIVVLQQSGGRTVYQNVKDSERKGFELSIDSQLAHGFNAYLAYTYLDAEFTSE-FVCDPVSATSAETIGSGADIPGTYKHTLFGELSWRQPSGFSTAIEVRGNSKTNVAFKPEG-KASGYAIASWRGGFNQKKGDWRFSEFVRVENLFDKEYVGSIRVGDLNGNYYEPAPTTNWLLGLNASYQF-
>PKO30404.1
APMADTTTPRQETHMNPLNTLRCTPLTAAMALAW-AAAPIATQ-TLSEVVVTANRTEQQSFDAPAAIQAVGRETIEAAGPQVNLSEAINRIPGVTVLNRQNYAQDLQLSIRGSGSRAPFGIRGARLIVDGIPATMPDGQGQASTISLPSAERIEVLRGPLAQLYGNSSAGVLQVFTADGPERPELRTSVDLGSEGLRRYGLQAAGQSG-AL-----NYVIDVSDFQTDGWRANSAAERRHLNAKLRWKLSEQTRVTLMGNVFDQPVSGDPLGLTREQFEADPRQAVANSTLYQAGKDVSQSQLGLVVDHQLDAASSLTARVYAGQRDLDNRLSIPLFVQTAPTAAGGVVQLDRSYSGAGLRYTRRIPAGAGQVQLSAGLDLDRMSEQRRGYINN---FGV-----QGDLKRDEDDSVNSAGLYTQADWAINEDWSAVAGLRLNRVDFRVRDHFINGTNPDDSGEVDFSATNPVLGITRHLSADTNIYANVGRGFETPTLTEIAYTADG-SGPNLGLQSARSTHMELGLKTKLAEGHR-LDVALFRINTSDEIVVASSSGGRTIYTNAGTTRRSGLELAYSGQLAPEWSAHVALSTLSAKFADA-FTSSSG-----ATVAKGNRIPGTVDRALFAELAWQPRPGMTAALELVHQGGMAVDDLNSD-RTEAATLFNLRVGFEQKFGAWKLREQLRVDNVADKAYIGSVIANDGNRRFFEPAPGRQWGLGLSATYTF-
>PKV11588.1
VRMRDTTPMPRLTLLAAACGLFATSVTPLVLAAD--PAPASPQ-RLPTVQVDARVRGVDDFDLPASFTVVAADDDNR--RGAQVSELLDGIPGLVARDRQNYAQDTQLSIRGFGARSTFGVRGVRLLVDGIPASMPDGQGQLSHFNVLGAERVEVLRGPFSALYGNSSGGVLQLWSADGKPGDPWRLRATYGSNATVNVGAQLLGQ-Q-GA----VHYNLAANHFETDGFRAHSRAKRESVNAKLGFDLA-EGRLDLVLNYLDAPDAQDPLGLTRAQFNADPAQATSVATQFNTRKSVRQSQAGAIFTQQFD-SQTLRLMAYGGQRSVEQFLAVPVAVQRNPLHSGGVIDLDSNYEGADARWAWQGEALGRPLQLTVGTNVDRQRQHRTGYENF-V--GD-TLGVKGVVRRNQRDQVENVDQFAQLWWQWSDRWSALLGVRHSEVRFESDDHYIVGRNPDDSGRRDYSATTPVAGIVFRADEDLRFYASVGRGFETPTFNELGYRNDGGAGLALDLGAATSRNYEIGSKWRAQSGAA-VEFALFRADTDDELAVASNTNGRSTYRNIGATRRQGAELSWNQPVGTTQQLQLAYTFVDATVRDGYLTCA-SSGCTTAPVASGARLPGVPRQQLFARWQWQPAQ-WQFAAESVASGATVVNDLATE-RAPGYALVNLEASRRWTTTFGALRTFARIDNVLDRQYVGSVIVNDGNGRYYEPGPDRTYTVGLQWDFGG-
>PMR89356.1
VRMRDTMPMPRLTLLAAACGLFATSAAPPVLAAD--PAPASPQ-RLPTVQVDARVRGVDDFDLPASFTVVAADADNR--RGAQVSELLDGIPGLVARDRQNYAQDTQLSIRGFGARSTFGVRGVRLLVDGIPATMPDGQGQLSHFNVLGAERVEVLRGPFSALYGNSSGGVLQLWSADGKPGDPWRLRATYGSNATVNVGAQLLGQ-Q-GA----VHYNLAANHFETDGFRAHSRARRESVNAKLGVDLA-AGRLDLVLNYLDAPDAQDPLGLTRAQFTADPAQATSVATQFNTRKSVRQSQAGAIFTQQLD-SQTLRLMAYGGQRSVEQFLAIPVAVQRNPLHSGGVIDLDSNYEGADARWAWQGEALGRPLQLTVGANVDRQRQHRTGYENF-V--GD-TLGVQGALRRNQRDQVENVDQFAQAWWQWSPRWSALLGVRHSQVRFDSDDHYIVGRNPDDSGQRDYSATTPVAGIVFRAADDLRFYASVGRGFETPTFNELGYRSDGGAGLALDLGAATSRNYEIGSKWRAQSGAA-VEVALFRADTDDELAVASNTNGRSTYRNIGATRRQGAELSWNQPVGTTQQLQLACTFVDATVRDGYLTCA-SSGCTTAPVASGARLPGVPRQQLFARWQWQPLQ-WQFAAETVASDATVVNDLASE-RAPGYALVNLEASRRWTTTLGGLRTFARIDNALDRHYIGSVIVNDANGRYYEPGPDRTYTVGLQWDFGG-
>PNV28315.1
VRIRDTRCMSRLTLLAAACGLFATGATPPVLAAD--PAPAASQ-RLPAVQVDARVRGVDDFDLPASFTVVAADDDNR--RGAQVSELLDGIPGLVARDRQNYAQDTQLSIRGFGARSTFGVRGVRLLVDGIPASMPDGQGQLSHFNVLGAQRVEVLRGPFSALYGNSSGGVLQLWSADGQPDDPWRLRATYGSNATVNVGAQVLGQ-Q-GA----VHYNVAANHFDTDGFRAHSRAKRDSVNAKLGFDLA-EGRLDLVLNYLDAPDAQDPLGLTRAQFNADPAQATSVATQFDTRKSVRQSQAGAIFTQRLD-NQTLRLMAYGGQRSVEQFLAIPVAVQRNPLHSGGVIDLDSNYEGADARWAWQGEALGRPLQLTVGANVDRQRQHRTGYENF-V--GD-TLGVKGALRRDQRDEVENVDQFAQLWWQWSDRWSALLGVRHSDVRFASDDHYIMGRNPDDSGRRDYSATTPVAGIVFRADEDLRFYASVGRGFETPTFNELGYRSDGGAGLALDLGAATSRNYEVGSKWRAQSGAA-LEFAVFRADTDDELAVASNTNGRSTYRNIGATRRQGAELSWQQPIGATQQLQLAYTFVDATVRDGYLTCA-SSGCTTAAVASGSRLPGVPRQQLFARWQWQPAQ-WQLAAESVASGATVVNDLATE-RAPGYALVNLEASRRWSTPQGALRTFARIDNVLDRQYVGSVIVNDGNGRYYEPGPDRTYTVGLQWDFGG-
>PPT17200.1
VRKRDTTLMPRLTLLAAACGLFATSAAPPVLAAD--PAPASPQ-RLPTVQVDARVRGVDDFDLPASFTVVAADDDNR--RGAQVSELLDGIPGLVARDRQNYAQDTQLSIRGFGARSTFGVRGLRLLVDGIPASMPDGQGQLSHFNVLGAERVEVLRGPFSALYGNSSGGVLQLWSADGAPGDPWRLRATYGSNATVNVGAQLLGQ-Q-GA----VHYNLAANHFETDGFRAHSRAKRDSVNAKLGFDLA-EGRLDLVLNYLDAPDAQDPLGLTRAQFNADPAQATAVATQFNTRKSVRQSQAGAIFTQQFD-SQTLRLMAYGGQRSVEQFLAIPVAVQRNPLHSGGVIDLDSNYEGADARWAWQGEALGRPLQLTVGANVDRQRQHRTGYENF-V--GD-TLGVKGALRRNQRDQVENVDQFAQAWWQWSARWSALLGVRHSQVRFDSDDHYILGRNPDDSGQRDYSATTPVAGIVFRAAEDLRFYASVGRGFETPTFNELGYRSDGGAGLALDLGAATSRNFEIGSKWRAQSGAA-VEVALFRADTDDELAVASNTNGRSTYRNIGATRRQGAELSWNQPVGTTQQLQLAYTFVDATVRDGYLTCA-SSGCTTAPVASGARLPGVPRQQLFARWQWQPAQ-WQFAAETVASDATVVNDLASE-RAPGYALVNLEASRRWTTTLGGLRTFARIDNALDRHYIGSVIVNDGNGRYYEPGPDRTYTVGLQWDFGG-
>PPT19537.1
VRMRDTTPMPRLTLLAATCGLFATSAAPPVLAAD--PAPASPQ-RLPTVQVDARVRGVDDFDLPASFTVVAADADNR--RGAQVSELLDGIPGLVARDRQNYAQDTQLSIRGFGARSTFGVRGVRLLVDGIPASMPDGQGQLSHFNVLGAERVEVLRGPFSALYGNSSGGVLQLWSADGAPGDPWRLRATYGSYATVNVGAQLLGQ-Q-GA----VHYNLAANHFETDGFRAHSRAKRDSVNAKLGFDLA-EGRLDLVLNYLDAPDAQDPLGLTRAQFNADPAQATAVATQFNTRKSVRQSQAGAIFTQQFD-SQTLRLMAYGGQRSVEQFLAIPVVVQRNPLHSGGVIDLDSNYEGADARWAWQGEALGRPLQLTVGANVDRQRQHRTGYENF-V--GD-TLGVKGALRRNQRDQVENVDQFAQAWWQWSERWSALLGVRHSQVRFDSDDHYILGRNPDDSGQRDYSATTPVAGIVFRAAEDLRFYASVGRGFETPTFNELGYRSDGGAGLALDLGAATSRNYEIGSKWRAQSGAA-VEVALFRADTDDELAVASNTNGRSTYRNIGATRRQGAELSWNQPVGTTQQLQLAYTFVDATVRDGYLTCA-SSGCTTAPVASGARLPGVPRQQLFARWQWQPAQ-WQFAAETVASDATVVNDLASE-RAPGYALVNLEASRRWTTTLGGLRTFARIDNALDRHYIGSVIVNDGNGRYYEPGPDRTYTVGLQWDFGG-
>PPT25324.1
VRMRDTTPMPRLTLLAAACGLFATSAAPPVLAAD--PAPASPQ-RLPTVQVDARVRGVDDFDLPASFTVVAADADNR--RGAQVSELLDGIPGLVARDRQNYAQDTQLSIRGFGARSTFGVRGVRLLVDGIPASMPDGQGQLSHFNVLGAERVEVLRGPFSALYGNSSGGVLQLWSADGAPGDPWRLRATYGSNATVNTGAQLLGQ-Q-GA----VHYNLAANHFETDGFRAHSRAKRDSVNAKLGFDLA-EGRLDLVLNYLDAPDAQDPLGLTRAQFNADPAQATAVATQFNTRKSVRQSQAGAIFTQQFD-SQTLRLMAYGGQRSVEQFLAIPVAVQRNPLHSGGVIDLDSNYEGADARWAWQGEALGRPLQLTVGANVDRQRQHRTGYENF-V--GD-TLGVKGALRRNQRDQVENVDQFAQAWWQWSARWSALLGVRHSQVRFDSDDHYILGRNPDDSGRRDYSATTPVAGIVFRAAEDLRFYASVGRGFETPTFNELGYRSDGGAGLALDLGAATSRNYEIGSKWRAQSGAA-VEVALFRADTDDELAVASNTNGRSTYRNIGATRRQGAELSWNQPVGTTQQLQLAYTFVDATVRDGYLTCA-SSGCTTAPVASGARLPGVPRQQLFARWQWQPAQ-WQFAAETVASDATVVNDLASE-RAPGYALVNLEASRRWTTTLGGLRTFARIDNALDRHYIGSVIVNDGNGRYYEPGPDRTYTVGLQWDFGG-
>PPT28944.1
VRMRDTTPMPRLTLLAAACGLFATGAASPVLAAD--PAPASPQ-RLPTVQVDARVHGVDDFDLPASFTVVAVDADNR--RGAQVSELLDGIPGLVARDRQNYAQDTQLSIRGFGARSTFGVRGVRLLVDGIPASMPDGQGQLSHFNVLGAQRVEVLRGPFSALYGNSSGGVLQLWSADGAPNDPWRLRATYGSNATVNVGAQLLGQ-Q-GA----VHYNLAANHFETDGFRAHSRARRESVNAKLGFDLA-EGRLDLVLNYLDAPDAQDPLGLTRAQFRADPAQATAVATQFKTRKSVRQSQAGAIFTQQLD-SQTLRLMAYGGQRSVEQFLAIPVAVQRNPLHSGGVIDLDSNYEGADARWAWQGQALGRPLQLTVGANVDRQRQHRTGYENF-V--GD-TLGVQGALRRNQRDQVENVDQFAQAWWQWSDRWSALLGVRHSQVRFDSDDHYILGRNPDDSGQRDYSATTPVAGIVFRAAEDLRFYASVGRGFETPTFNELGYRSDGGAGLALDLGAATSRNYEIGSKWRAQSGAA-VEVALFRADTDDELAVASNTNGRSTYRNIGATRRQGAELSWNQPVGDTQQLQLAYTFVDATVRDGYLTCA-SSGCTTAPVASGARLPGVPRQQLFARWQWQPLQ-WQFAAETVASDATVVNDLATE-RAPGYALVNLEASRRWTTTLGGLRTFARIDNALDRHYVGSVIVNDGNGRYYEPGPDRTYTVGLQWDFGG-
>PPT33038.1
VRMRDTRCMSRLTLLAAACGLFATGATSPVLAAD--PAPAAPQ-RLPTVQVDARVHGVDDFDLPASFTVVAADDDNR--RGAQVSELLDGIPGLVARDRQNYAQDTQLSIRGFGARSTFGVRGVRLLVDGIPASMPDGQGQLSHFNVLGAQRVEVLRGPFSALYGNSSGGVLQLWSADGQPDDPWRLRATYGSNATVNVGAQLLGQ-Q-GA----VHYNVAANHFDTDGFRAHSRARRESVNAKLGFDLA-EGRLDLVLNYLDAPDAQDPLGLTRAQFNADPAQATSVATQFNTRKSVRQSQAGAIFTQQWD-SQTLRLMAYGGQRSVEQFLAIPVAVQRNPLHSGGVIDLDSNYEGADARWAWQGEALGRPLQLTVGANVDRQRQHRTGYENF-L--GD-TLGVKGALRRNQRDQVENVDQFAQLWWQWSDRWSALLGVRHSQVRFDSDDHYIVGRNPDDSGRRDYAATTPVAGIVFRAEENLRFYASVGRGFETPTFNELGYRSDGGAGLALDLGAATSRNYEVGSKWRAQSGAA-LEFAVFRADTDDELAVASNTNGRSTYRNIGATRRQGAELSWQQPIGAAQQLQLAYTFVDATVRDGYLTCA-SSGCTTAVVASGSRLPGVPRQQLFARWQWQPAQ-WQFAAESVASGATVVNDLATE-RAPGYALVNLEASRRWTTTYGALRTFARIDNVLDRQYVGSVIVNDGNGRYYEPGPDRTYTVGLQWDFAH-
>PPT34492.1
VRMRDTTPMPRLTLLAAACGLFATGAASPVLAAD--PAPASPQ-RLPTVQVDARVHGVDDFDLPASFTVVAVDADNR--RGAQVSELLDGIPGLVARDRQNYAQDTQLSIRGFGARSTFGVRGVRLLVDGIPASMPDGQGQLSHFNVLGAQRVEVLRGPFSALYGNSSGGVLQLWSADGAPNDPWRLRATYGSNATVNTGAQLLGQ-Q-GA----VHYNLAANHFETDGFRAHSRARRESVNAKLGFDLA-EGRLDLVLNYLDAPDAQDPLGLTRAQFNADPAQATAVATQFNTRKSVRQSQAGAIFTQQLD-SQTLRLMAYGGQRSVEQFLAIPVAVQRNPLHSGGVIDLDSNYEGADARWAWQGQALGRPLQLTVGANVDRQRQHRTGYENF-V--GD-TLGVQGALRRNQRDQVENVDQFAQAWWQWSDRWSALLGVRHSQVRFDSDDHYILGRNPDDSGQREYSATTPVAGIVFRAAEDLRFYASVGRGFETPTFNELGYRSDGGAGLALDLGAATSRNYEIGSKWRAQSGAA-VEVALFRADTDDELAVASNTNGRSTYRNIGATRRQGAELSWNQPVGDTQQLQLAYTFVDATVRDGYLTCA-SSGCTTAPVASGARLPGVPRQQLFARWQWQPLQ-WQFAAETVASDATVVNDLATE-RAPGYALVNLEASRRWTTTLGGLRTFARIDNALDRHYVGSVIVNDGNGRYYEPGPDRTYTVGLQWDFGG-
>PPT35135.1
VRMRDTTPMPRLTLLAAACGLFATSAAPPVLAAD--PAPASPQ-RLPTVQVDARVRGVDDFDLPASFTVVAADADNR--RGAQVSELLDGIPGLVARDRQNYAQDTQLSIRGFGARSTFGVRGVRLLVDGIPATMPDGQGQLSHFNVLGAERVEVLRGPFSALYGNSSGGVLQLWSADGAPGDPWRLRATYGSNATVNTGAQLLGQ-Q-GA----VHYNLAANHFETDGFRAHSRAKRDSVNAKLGFDLA-EGRLDLVLNYLDAPDAQDPLGLTRAQFNADPAQATAVATQFNTRKSVRQSQAGAIFTQQFD-SQTLRLMAYGGQRSVEQFLAIPVAVQRNPLHSGGVIDLDSNYEGADARWAWQGEALGRPLQLTVGANVDRQRQHRTGYENF-V--GD-TLGVKGALRRNQRDQVENVDQFAQAWWQWSERWSALLGVRHSEVRFDSDDHYIVGRNPDDSGQRDYSATTPVAGIVFRAAEDLRFYASVGRGFETPTFNELGYRSDGGAGLALDLGAATSRNYEIGSKWRAQSGAA-VEVALFRADTDDELAVASNTNGRSTYRNIGATRRQGAELSWNQPVGTTQQLQLAYTFVDATVRDGYLTCA-SSGCTTAPVASGARLPGVPRQQLFARWQWQPLQ-WQFAAETVASDATVVNDLASE-RAPGYALVNLEASRRWTTTLGGLRTFARIDNALDRHYIGSVIVNDGNGRYYEPGPDRTYTVGLQWDFGG-
>PPT47614.1
VRMRDTTPMPRLTLLAAACGLFATSAAPPVLAAD--PVPASPQ-RLPTVQVDARVRGVDDFDLPASFTVVAADADNR--RGAQVSELLDGIPGLVARDRQNYAQDTQLSIRGFGARSTFGVRGVRLLVDGIPASMPDGQGQLSHFNVLGAERVEVLRGPFSALYGNSSGGVLQLWSADGKPGDPWRLRATYGSNATVNTGAQLLGQ-Q-GA----VHYNLAANHFETDGFRAHSRAKRDSVNAKLGFDLA-EGRLDLVLNYLDAPDAQDPLGLTRAQFNADPAQATAVATQFNTRKSVRQSQAGAIFTQQFD-SQTLRLMAYGGQRSVEQFLAIPVAVQRNPLQSGGVIDLDSNYEGADARWAWQGEALGRPLQLTVGANVDRQRQHRTGYENF-V--GD-TLGVKGALRRNQRDQVENVDQFAQAWWQWSERWSALLGVRHSEVRFDSDDHYILGRNPDDSGRRDYSATTPVAGIVFRAAEDLRFYASVGRGFETPTFNELGYRSDGGAGLALDLGAATSRNFEIGSKWRAQSGAA-VEVALFRADTDDELAVASNTNGRSTYRNIGATRRQGAELSWNQPMGTTQQLQLAYTFVDASVRDGYLTCA-SSGCTAAPVASGARLPGVPRQQLFARWQWQPLQ-WQFAAETVASDATVVNDLASE-RAPGYALVNLEASRRWTTTLGGLRTFARIDNALDRHYIGSVIVNDGNGRYYEPGPDRTYTVGLQWDFGG-
>PPT53624.1
VRMRDTTPMPRLTLLAAACGLFATSAAPPVLAAD--PAPASPQ-RLPTVQVDARVRGVDDFDLPASFTVVAADADNR--RGAQVSELLDGIPGLVARDRQNYAQDTQLSIRGFGARSTFGVRGVRLLVDGIPASMPDGQGQLSHFNVLGAERVEVLRGPFSALYGNSSGGVLQLWSADGKPGDPWRLRATYGSNATVNTGAQLLGQ-Q-GA----VHYNLAANHFETDGFRAHSRAKRDSVNAKLGFDLA-EGRLDLVLNYLDAPDAQDPLGLTRAQFNADPAQATAVATQFNTRKSVRQSQAGAIFTQQFD-SQTLRLMAYGGQRSVEQFLAIPVAVQRNPLHSGGVIDLDSNYEGADARWAWQGEALGRPLQLTVGANVDRQRQHRTGYENF-V--GD-TLGVKGALRRNQRDQVENVDQFAQAWWQWSDRWSALLGVRHSQVRFNSDDHYILGRNPDDSGRRDYSATTPVAGIVFRAAEDLRFYASVGRGFETPTFNELGYRSDGGAGLALDLGAATSRNYEIGSKWRAQSGAA-VEVALFRADTDDELAVASNTNGRSTYRNIGATRRQGAELSWNQPVGTTQQLQLAYTFVDATVRDGYLTCA-SSGCTTAPVASGARLPGVPRQQLFARWQWQPLQ-WQFAAETVASDATVVNDLASE-RAPGYALVNLEASRRWTTTLGGLRTFARIDNALDRHYIGSVIVNDGNGRYYEPGPDRTYTVGLQWDFGG-
>PPT54738.1
VRMRDTTPMPRLTLLAAACGLFATSAAPPVLAAD--PAPASPQ-RLPTVQVDARVRGVDDFDLPASFTVVAADADNR--RGAQVSELLDGIPGLVARDRQNYAQDTQLSIRGFGARSTFGVRGVRLLVDGIPASMPDGQGQLSHFNVLGAERVEVLRGPFSALYGNSSGGVLQLWSADGKPGDPWRLRATYGSNATVNVGAQLLGQ-Q-GA----VHYNLAANHFETDGFRAHSRAKRDSVNAKLGFDLA-EGRLDLVLNYLDAPDAQDPLGLTRAQFNADPAQATAVATQFNTRKSVRQSQAGAIFTQQFD-SQTLRLMAYGGQRSVEQFLAIPVAVQRNPLHSGGVIDLDSNYEGADARWAWQGEALGRPLQLTVGANVDRQRQHRTGYENF-V--GD-TLGVKGALRRNQRDQVENVDQFAQAWWQWSARWSALLGVRHSQVRFDSDDHYILGRNPDDSGQRDYSATTPVAGIVFRAAEDLRFYASVGRGFETPTFNELGYRSDGGAGLALDLGAATSRNYEIGSKWRAQSGAA-VEVALFRADTDDELAVASNTNGRSTYRNIGATRRQGAELSWNQPVGTTQQLQLAYTFVDATVRDGYLTCA-SSGCTTAPVASGARLPGVPRQQLFARWQWQPAQ-WQFAAETVASDATVVNDLASE-RAPGYALVNLEASRRWTTTLGGLRTFARIDNALDRHYIGSVIVNDGNGRYYEPGPDRTYTVGLQWDFGG-
>PPT60715.1
VRMRDTTPMPRLTLLAAACGLFATSAASPVLAAD--PAPASPQ-RLPTVQVDARVRGVDDFDLPASFTVVAADDDNR--RGAQVSELLDGIPGLVARDRQNYAQDTQLSIRGFGARSTFGVRGVRLLVDGIPASMPDGQGQLSHFNVLGAERVEVLRGPFSALYGNSSGGVLQLWSADGAPGDPWRLRATYGSNATVNTGAQLLGQ-Q-GA----VHYNLAANHFETDGFRAHSRAKRDSVNAKLGVDLA-EGRLDLVLNYLDAPDAQDPLGLTRAQFNVDPAQATAVATQFNTRKSVRQSQAGAIFTQQFD-SQTLRLMAYGGQRSVEQFLAIPVAVQRNPLHSGGVIDLDSNYEGADARWAWQGEALGRPLQLTVGANVDRQRQHRTGYENF-V--GD-TLGVKGALRRNQRDQVENVDQFAQAWWQWSDRWSALLGVRHSQVRFDSDDHYIVGRNPDDSGQRDYSATTPVAGIVFRAAEDLRFYASVGRGFETPTFNELGYRSDGGAGLALDLGAATSRNYEIGSKWRAQSGAA-VEVALFRADTDDELAVASNTNGRSTYRNIGATRRQGAELSWNQPVGTTQQLQLAYTFVDATVRDGYLTCA-SSGCTAAPVASGARLPGVPRQQLFARWQWQPAQ-WQFAAETVASDATVVNDLASE-RAPGYALVNLEASRRWTTTLGGLRTFARIDNALDRHYIGSVIVNDGNGRYYEPGPDRTYTVGLQWDFGG-
>PPT62231.1
VRMRDTTPMPRLTLLAAACGLFATSAAPPVLAAD--PAPASPQ-RLPTVQVDARVRGVDDFDLPASFTVVAADADNR--RGAQVSELLDGIPGLVARDRQNYAQDTQLSIRGFGARSTFGVRGVRLLVDGIPASMPDGQGQLSHFNVLGAERVEVLRGPFSALYGNSSGGVLQLWSADGAPGDPWRLRATYGSNATVNTGAQLLGQ-Q-GA----VHYNLAANHFETDGFRAHSRAKRDSVNAKLGFDLA-EGRLDLVLNYLDAPDAQDPLGLTRAQFNADPAQATAVATQFNTRKSVRQSQAGAIFTQQFD-SQTLRLMAYGGQRSVEQFLAIPVAVQRNPLHSGGVIDLDSNYEGADARWAWQGEALGRPLQLTVGANVDRQRQHRTGYENF-V--GD-TLGVKGALRRNQRDQVENVDQFAQAWWQWSARWSALLGVRHSQVRFDSDDHYILGRNPDDSGRRDYSATTPVAGIVFRAAEDLRFYASVGRGFETPTFNELGYRSDGGAGLALDLGAATSRNYEIGSKWRAQSGAA-VEVALFRADTDDELAVASNTNGRSTYRNIGATRRQGAELSWNQPVGTTQQLQLAYTFVDATVRDGYLTCA-SSGCTTAPVASGARLPGVPRQQLFARWQWKPAQ-WQFAAETVASDATVVNDLASE-RAPGYALVNLEASRRWTTTLGGLRTFARIDNALDRHYIGSVIVNDGNGRYYEPGPDRTYTVGLQWDFGG-
>PPT63273.1
VRMRDTTPMPRLTLLAAACGLFATSAAPPVLAAD--PAPASPQ-RLPTVQVDARVRGVDDFDLPASFTVVAADADNR--RGAQVSELLDGIPGLVARDRQNYAQDTQLSIRGFGARSTFGVRGVRLLVDGIPASMPDGQGQLSHFNALGAERVEVLRGPFSALYGNSSGGVLQLWSADGKPGDPWRLRATYGSNATVNTGAQLLGQ-Q-GA----VHYNLAANHFETDGFRAHSRAKRDSVNAKLGFDLA-EGRLDLVLNYLDAPDAQDPLGLTRAQFNADPAQATAVATQFNTRKSVRQSQAGAIFTQQFD-SQTLRLMAYGGQRSVEQFLAIPVAVQRNPLHSGGVIDLDSNYEGADARWAWQGEALGRPLQLTVGANVDRQRQHRTGYENF-V--GD-TLGVKGALRRNQRDQVENVDQFAQAWWQWSERWSALLGVRHSEVRFDSDDHYIVGRNPDDSGQRDYSATTPVAGIVFRAAEDLRFYASVGRGFETPTFNELGYRSDGGAGLALDLGAATSRNYEIGSKWRAQSGAA-VEVALFRADTDDELAVASNTNGRSTYRNIGATRRQGAELSWNQPVGTTQQLQLAYTFVDATVRDGYLTCA-SSGCTSAPVASGARLPGVPRQQLFARWQWQPLQ-WQFAAETVASDATVVNDLASE-RAPGYALVNLEASRRWTTTLGGLRTFARIDNALDRHYIGSVIVNDGNGRYYEPGPDRTYTVGLQWDFGG-
>PPT73514.1
VRMRDTTPMPRLTLLAAACGLFATSAAPPVLAAD--PAPASPQ-PLPTVQVDARVRGVDDFDLPASFTVVAADADNR--RGAQVSELLDGIPGLVARDRQNYAQDTQLSIRGFGARSAFGVRGVRLLVDGIPASMPDGQGQLSHFNVLGAERVEVLRGPFSALYGNSSGGVLQLWSADGKPGDPWRLRATYGSNATVNTGVQLLGQ-Q-GA----VHYNLAANHFETDGFRAHSRAKRDSVNAKLGFHLA-EGRLDLVLNYLDAPDAQDPLGLTRAQFNADPAQATAVATQFNTRKSVRQSQAGAIFTQQFE-GQTLRLMAYGGQRSVEQFLAIPVAVQRNPLHSGGVIDLDSNYEGADARWAWQGEALGRPLQLTVGANVDRQRQHRTGYENF-V--GD-TLGVKGALRRDQRDQVENVDQFAQAWWQWSARWSALLGVRHSQVRFDSDDRYIVGRNPDDSGQRDYSATTPVAGIVFRAAEDLRFYASVGRGFETPTFNELGYRSDGGAGLALDLGAATSRNYEIGSKWRAQSGAA-VEVALFRADTDDELAVASNTNGRSTYRNIGATRRQGAELSWNQPVGTTQQLQLAYTFVDASVRDGYLTCA-SSGCTTAPVASGARLPGVPRQQLFARWQWQPLQ-WQFAAETVASDATVANDLASE-RAPGYALVNLEASRRWTTTLGGLRTFARIDNALDRHYIGSVIVNDGNGRYYEPGPDRTYTVGLQWDFGG-
>PPT75014.1
VWMRDTTPMPRLTLLAAACGLFATSAAPPVLAAD--PAPASPQ-RLPTVQVDARLRGVDDFDLPASFTVVAADDDNR--RGAQVSELLDGIPGLVARDRQNYAQDTQLSIRGFGARSTFGVRGVRLLVDGIPASMPDGQGQLSHFNVLGAERVEVLRGPFSALYGNSSGGVLQLWSADGKPGDPWRLRATYGSNATINVGAQLLGQ-Q-GA----VHYNLAANHFETDGFRAHSRARRDSVNAKLGFDLA-EGRLDLVLNYLDAPHAQDPLGLTRAQFTADPAQATAVATQFNTRKSVRQAQAGAIFTQQFD-SQTLRLMAYGGQRSVEQFLAIPVAVQRNPLHSGGVIDLDSNYEGADARWAWQGEALGRPLQLTVGANVDRQRQHRTGYENF-V--GD-TLGVKGALRRNQRDQVENVDQFAQAWWQWSDRWSALLGVRHSQVRFDSDDHYILGRNPDDSGQRDYSATTPVAGIVLRAADDLRFYASVGRGFETPTFNELGYRSDGGAGLALDLGAATSRNYETGSKWRAQSGAA-VEVALFRADTDDELAVASNTNGRSTYRNIGATRRQGAELSWNQPVGDTQQLQLAYTFVDASVRDGYLTCA-SSGCTTALVASGARLPGVPRQQLFTRWQWQPLQ-WQFAAETVASDATVVNDLATE-RAPGYALVNLEASRRWTTTLGGLRTFARIDNALDRHYIGSVIVNDGNGRYYEPGADRTYTVGLQWDFGG-
>PPT84439.1
VRMRDTTPMPRLTLLAAACGLFATSAAPPVLAAD--PAPASPQ-RLPTVQVDARVRGVDDFDLPASFTVVATDDDNR--RGAQVSELLDGIPGLVARDRQNYAQDTQLSIRGFGARSNFGVRGVRLLVDGIPASMPDGQGQLSHFNVLGAERVEVLRGPFSALYGNSSGGVLQLWSADGKPGDPWRLRATYGSNATVNTGAQLLGQ-Q-GA----VHYNLAANHFETDGFRAHSRAKRDSVNAKLGFDLA-EGRLDLVLNYLDAPDAQDPLGLTRAQFNADPAQATAVATQFNTRKSVRQSQAGAIFTQQFD-SQTLRLMAYGGQRSVEQFLAIPVAVQRNPLHSGGVIDLDSNYEGADARWAWQGEALGRPLQLTVGANVDRQRQHRTGYENF-V--GD-TLGVKGALRRNQRDQVENVDQFAQAWWQWSARWSALLGVRHSQVRFDSDDHYILGRNPDDSGQRDYSATTPVAGIVFRAAEDLRFYASVGRGFETPTFNELGYRSDGGAGLALDLGAATSRNYEIGSKWRAQSGAA-VEVALFRADTDDELAVASNTNGRSTYRNIGATRRQGAELSWNQPVGTTQQLQLAYTFVDATVRDGYLTCA-SSGCTTAPVASGARLPGVPRQQLFARWQWQPAQ-WQFAAETVASDATVVNDLASE-RAPGYALVNLEASRRWTTTLGGLRTFARIDNALDRHYIGSVIVNDGNGRYYEPGPDRTYTVGLQWDFGG-
>PPT85106.1
VRMRDTTPMPRLTLLAAACGLFATSAAPPVLAAD--PAPASPQ-RLPTVQVDARVRGVDDFDLPASFTVVAADADNR--RGAQVSELLDGIPGLVARDRQNYAQDTQLSIRGFGARSTFGVRGVRLLVDGIPASMPDGQGQLSHFNVLGAERVEVLRGPFSALYGNSSGGVLQLWSADGAPGDPWRLRATYGSNATVNTGVQLLGQ-Q-GA----VHYNLAANHFETDGFRAHSRAKRDSVNAKLGFDLA-EGRLDLVLNYLDAPDAQDPLGLTRAQFNADPAQATAVATQFNTRKSVRQSQAGAIFTQQFD-SQTLRLMAYGGQRSVEQFLAIPVAVQRNPLHSGGVIDLDSNYEGADARWAWQGEALGRPLQLTVGANVDRQRQHRTGYENF-V--GD-TLGVKGALRRNQRDQVENVDQFAQAWWQWSDRWSALLGVRHSQVRFDSDDHYIVGRNPDDSGQRDYSATTPVAGIVFRAAEDLRFYASVGRGFETPTFNELGYRSDGGAGLALDLGAATSRNYEIGSKWRAQSGAA-VEVALFRADTDDELAVASNTNGRSTYRNIGATRRQGAELSWNQPVGTTQQLQLAYTFVDATVRDGYLTCA-SSGCTTAPVASGARLPGVPRQQLFARWQWQPLQ-WQFAAETVASDATVVNDLASE-RAPGYALVNLEASRRWTTTLGGLRTFARIDNALDRHYIGSVIVNDGNGRYYEPGPDRTYTVGLQWDFGG-
>PPT92171.1
VRMRDTTPMPRLTLLAAACGLFATSAAPPVLAAD--PAPASPQ-RLPTVQVDARVRGVDDFDLPASFTVVAADADNR--RGAQVSELLDGIPGLVARDRQNYAQDTQLSIRGFGARSTFGVRGVRLLVDGIPASMPDGQGQLSHFNVLGAERVEVLRGPFSALYGNSSGGVLQLWSADGKPGDPWRLRATYGSNATVNTGAQLLGQ-Q-GA----VHYNLAANHFETDGFRAHSRAKRDSVNAKLGFDLA-EGRLDLVLNYLDAPDAQDPLGLTRAQFNADPAQATAVATQFNTRKSVRQSQAGAIFTQQFD-SQTLRLMAYGGQRSVEQFLAIPVAVQRNPLHSGGVIDLDSNYEGADARWAWQGEALGRPLQLTVGANVDRQRQHRTGYENF-V--GD-TLGIKGALRRNQRDQVENVDQFAQAWWQWSDRWSALLGVRHSQVRFDSDDHYIVGRNPDDSGQRDYSATTPVAGIVFRAAEDLRFYASVGRGFETPTFNELGYRSDGGAGLALDLGAATSRNFEIGSKWRAQSGAA-VEVALFRADTDDELAVASNTNGRSTYRNIGATRRQGAELSWNQPVGTTQQLQLAYTFVDATVRDGYLTCA-SSGCTTAPVASGARLPGVPRQQLFARWQWQPLQ-WQFAAETVASDATVVNDLASE-RAPGYALVNLEASRRWTTTLGGLRTFARIDNALDRHYIGSVIVNDGNGRYYEPGPDRTYTVGLQWDFGG-
>PPT95503.1
VRMRDTTPMSRLTLLAAACGLFATSAAPPVLAAD--PAPAAPQ-RLPTVQVDARVRGVDDFDLPASFTVVAADDDNR--RGAQVSELLDGIPGLVARDRQNYAQDTQLSIRGFGARSTFGVRGVRLLVDGIPASMPDGQGQLSHFNVLGAERVEVLRGPFSALYGNSSGGVLQLWSADGKPGDPWRLRATYGSNATVNTGAQLLGQ-Q-GA----VHYNLAANHFETDGFRDHSRAKRDSVNAKLGFDLA-EGRLDLMLNYLDAPDAQDPLGLTRAQFNADPAQATSVATQFDTRKSVRQSQAGAIFTQQFD-SQTLRLMAYGGQRSVEQFLAIPVAVQRNPLHSGGVIDLDSNYEGADARWAWQGEALGRPLQLTVGANVDRQRQHRTGYENF-V--GD-TLGVKGALRRNQRDQAENVDQFAQLWWQWSERWSALLGVRHSQVRFDSDDHYILGRNPDDSGRRDYSATTPVAGIVFRAAEDLRFYASVGRGFETPTFNELGYRSDGGAGLALDLGAATSRNYEIGSKWRAQSGAA-VEVALFRADTDDELAVASNTNGRSTYRNIGATRRQGAELSWNQPVGTTQQLQLAYTFVDASVRDGYLTCA-SSGCTTAPVASGSRLPGVPRQQLFARWQWQPAQ-WQFAAETLASDATVVNDLATE-RAPGYALVNLEASRRWTTTLGGLRTFARIDNALDRHYIGSVIVNDGNGRYYEPGPDRTYTIGLQWDFGG-
>PPU09930.1
VRMRDTTPMPRLTLLAAACGLFATSAAPPVLAAD--PAPASPQ-RLPTVQVDARVRGVDDFDLPASFTVVAADADNR--RGAQVSELLDGIPGLVARDRQNYAQDTQLSIRGFGARSAFGVRGVRLLVDGIPASMPDGQGQLSHFNVLGAERVEVLRGPFSALYGNSSGGVLQLWSADGKPGDPWRLRATYGSNATVNTGAQLLGQ-Q-GA----VHYNLAANHFETDGFRAHSRAKRDSVNAKLGFDLA-EGRLDLVLNYLDAPDAQDPLGLTRAQFNADPAQATAVATQFNTRKSVRQSQAGAIFTQQFE-GQTLRLMAYGGQRSVEQFLAIPVAVQRNPLHSGGVIDLDSNYEGADARWAWQGEALGRPLQLTVGANVDRQRQHRTGYENF-V--GD-TLGVKGALRRDQRDQVENVDQFAQAWWQWSARWSALLGVRHSQVRFDSDDRYIVGRNPDDSGQRDYSATTPVAGIVFRAAEDLRFYASVGRGFETPTFNELGYRSDGGAGLALDLGAATSRNYEIGSKWRAQSGAA-VEVALFRADTDDELAVASNTNGRSTYRNIGATRRQGAELSWNQPVGTTQQLQLAYTFVDASVRDGYLTCA-SSGCTTAPVASGARLPGVPRQQLFARWQWQPLQ-WQFAAETVASDATVANDLASE-RAPGYALVNLEASRRWTTTLGGLRTFARIDNALDLHYIGSVIVNDGNGRYYEPGPDRTYTVGLQWDFGG-
>PPU10743.1
VRMRDTTPMPRLTLLAAACGLFATSAAPPVLAAD--PAPASPQ-RLPTVQVDARVRGVDDFDLPASFTVVAADADNR--RGAQVSELLDGIPGLVARDRQNYAQDTQLSIRGFGARSTFGVRGVRLLVDGIPASMPDGQGQLSHFNVLGAERVEVLRGPFSALYGNSSGGVLQLWSADGAPGDPWRLRATYGSNATVNTGAQLLGQ-Q-GA----VHYNLAANHFETDGFRAHSRAKRDSVNAKLGFDLA-EGRLDLVLNYLDAPDAQDPLGLTRAQFNADPAQATAVATQFNTRKSVRQSQAGAIFTQQFD-SQTLRLMAYGGQRSVEQFLAIPVAVQRNPLHSGGVIDLDSNYEGADARWAWQGEALGRPLQLTVGANVDRQRQHRTGYENF-V--GD-TLGVKGALRRNQRDQVENVDQFAQAWWQWSQRWSALLGVRHSQVRFDSDDRYILGRNPDDSGQRDYSATTPVAGIVFRAAEDLRFYASVGRGFETPTFNELGYRSDGGAGLALDLGAATSRNYEIGSKWRAQSGAA-VEVALFRADTDDELAVASNTNGRSTYRNIGATRRQGAELSWNQPVGTTQQLQLAYTFVDATVRDGYLTCA-SSGCTTAPVASGARLPGVPRQQLFARWQWQPAQ-WQFAAETVASDATVVNDLASE-RAPGYALVNLEASRRWTTTLGGLRSFARIDNALDRHYIGSVIVNDGNGRYYEPGPDRTYTVGLQWDFGG-
>PPU10871.1
VRMRDTTPMPRLTLLAAACGLFATSAAPPVLAAD--PAPASPQ-RLPTVQVDARVRGVDDFDLPASFTVVAADADNR--RGAQVSELLDGIPGLVARDRQNYAQDTQLSIRGFGARSTFGVRGVRLLVDGIPASMPDGQGQLSHFNVLGAERVEVLRGPFSALYGNSSGGVLQLWSADGAPGDPWRLRATYGSNATVNTGAQLLGQ-Q-GA----VHYNLAANHFETDGFRAHSRAKRDSVNAKLGFDLA-EGRLDLVLNYLDAPDAQDPLGLTRAQFNADPAQATAVATQFNTRKSVRQSQAGAIFTQQFD-SQTLRLMAYGGQRSVEQFLAIPVAVQRNPLHSGGVIDLDSTYEGADARWAWQGEALGRPLQLTVGANVDRQRQHRTGYENF-V--GD-TLGVKGALRRNQRDQVENVDQFAQAWWQWSERWSALLGVRHSQVRFDSDDHYILGRNPDDSGQRDYSATTPVAGIVFRAAEDLRFYASVGRGFETPTFNELGYRSDGGAGLALDLGAATSRNYEIGSKWRAQSGAA-VEVALFRADTDDELAVAGNTNGRSTYRNIGATRRQGAELSWNQPVGTTQQLQLAYTFVDATVRDGYLTCA-SSGCTTAPVASGARLPGVPRQQLFARWQWQPLQ-WQFAAETVASDATVVNDLASE-RAPGYALVNLEASRRWTTTLGGLRTFARIDNALDRHYIGSVIVNDANGRYYEPGPDRTYTVGLQWDFGG-
>PPU15893.1
VRMRDTTPMPRLTLLAAACGLFATSAAPPVLAAD--PAPASPQ-RLPTVQVDARVRGVDDFDLPASFTVVAADADNR--RGAQVSELLDGIPGLVARDRQNYAQDTQLSIRGFGARSTFGVRGVRLLVDGIPASMPDGQGQLSHFNVLGAERVEVLRGPFSALYGNSSGGVLQLWSADGKPGDPWRLRATYGSNATVNMGAQLLGQ-Q-GA----VHYNLAANHFETDGFRAHSRAKRDSVNAKLGFDLA-EGRLDLVLNYLDAPDAQDPLGLTRAQFNADPAQATAVATQFNTRKSVRQSQAGAIFTQQFD-SQTLRLMAYGGQRSVEQFLAIPVAVQRNPLHSGGVIDLDSNYEGADARWAWQGEALGRPLQLTVGTNVDRQRQHRTGYENF-V--GD-TLGVKGALRRNQRDQVENVDQFAQAWWQWSDRWSALLGVRHSQVRFDSDDHYILGRNPDDSGQRDYSATTPVAGIVFRAAEDLRFYASVGRGFETPTFNELGYRSDGGAGLALDLGAATSRNYEIGSKWRAQSGAA-VEVALFRADTDDELAVASNTNGRSTYRNIGATRRQGAELSWNQPVGTTQQLQLAYTFVDATVRDGYLTCA-SSGCTTAPVASGARLPGVPRQQLFARWQWQPAQ-WQFAAETVASDATVVNDLASE-RAPGYALVNLEASRRWTTTLGGLRTFARIDNALDRHYIGSVIVNDGNGRYYEPGPDRTYTVGLQWDFGG-
>PPU24721.1
VRMRDTTPMPRLTLLAAACGLFATSAAPPVLAAD--PAPASPQ-RLPTVQVDARVRGVDDFDLPASFTVVAADADNR--RGAQVSELLDGIPGLVARDRQNYAQDTQLSIRGFGARSTFGVRGVRLLVDGIPASMPDGQGQLSHFNVLGAERVEVLRGPFSALYGNSSGGVLQLWSADGKPGDPWRLRATYGSNATVNTGAQLLGQ-Q-GA----VHYNLAANHFETDGFRAHSRAKRDSVNAKLGFDLA-EGRLDLVLNYLDAPDAQDPLGLTRAQFNADPAQATAVATQFNTRKSVRQSQAGAIFTQQFD-SQTLRLMAYGGQRSVEQFLAIPVAVQRNPLHSGGVIDLDSNYEGADARWAWQGEALGRPLQLTVGANVDRQRQHRTGYENF-V--GD-TLGVKGALRRNQRDQVENVDQFAQAWWQWSARWSALLGVRHSEVRFDSDDHYILGRNPDDSGRRDYSATTPVAGIVFRAAEDLRFYASVGRGFETPTFNELGYRSDGGAGLALDLGAATSRNYEIGSKWRAQSGAA-VEVALFRADTDDELAVASNTNGRSTYRNIGATRRQGAELSWNQPVGTTQQLQLAYTFVDASVRDGYLTCA-SSGCTTAPVASGARLPGVPRQQLFARWQWQPAQ-WQFAAETVASDATVVNDLASE-RAPGYALVNLEASRRWTTTLGGLRTFARIDNALDRHYIGSVIVNDGNGRYYEPGPDRTYTVGLQWDFGG-
>PPU31382.1
VRMRDTTPMPRLTLLAAACGLFATSAAPPVLAAD--PAPASPQ-RLPTVQVDARVRGVDDFDLPASFTVVAADADNR--RGAQVSELLDGIPGLVARDRQNYAQDTQLSIRGFGARSTFGVRGVRLLVDGIPASMPDGQGQLSHFNVLGAERVEVLRGPFSALYGNSSGGVLQLWSADGAPGDPWRLRATYGSNATVNTGAQLLGQ-Q-GA----VHYNLAANHFETDGFRAHSRAKRDSVNAKLGFDLA-EGRLDLVLNYLDAPDAQDPLGLTRAQFNADPAQATAVATQFNTRKSVRQSQAGAIFTQQFD-SQTLRLMAYGGQRSVEQFLAIPVAVQRNPLHSGGVIDLDSNYEGADARWAWQGEALGRPLQLTVGANVDRQRQHRTGYENF-V--GD-TLGVKGALRRNQRDQVENVDQFAQAWWQWSDRWSALLGVRHSQVRFNSDDHYILGRNPDDSGRRDYSATTPVAGIVFRAAEDLRFYASVGRGFETPTFNELGYRSDGGAGLALDLGAATSRNYEIGSKWRAQSGAA-VEVALFRADTDDELAVASNTNGRSTYRNIGATRRQGAELSWNQPVGTTQQLQLAYTFVDATVRDGYLTCA-SSGCTTAPVASGARLPGVPRQQLFARWQWQPLQ-WQFAAETVASDATVVNDLASE-RAPGYALVNLEASRRWTTTLGGLRTFARIDNALDRHYIGSVIVNDGNGRYYEPGPDRTYTVGLQWDFGG-
>PPU35734.1
VRIRDTIPMPRLTLLAAACGLFATSAAPLVLAAD--PA---PQ-VLPAVQVDARVHGVDDFDLPASFTVVSADDDNR--RGAQVSELLDGIPGLVARDRQNYAQDTQLSIRGFGARSTFGVRGVRLLVDGIPASMPDGQGQLSHFNVLGAQRVEVLRGPFSALYGNSSGGVLQLWSADGSPNDPWRLRATYGSNATVNVGGQLLGQ-Q-GA----VHYNLAANHFDTDGFRDHSRARRESVNAKLGFDLA-EGRLDLVLNYLDAPDAQDPLGLTRAQFNADPAQATSVATQFNTRKSVRQSQAGAIFTQQFD-NQTLRLMAYGGQRSVEQFLAIPVAVQRNPLHSGGVIDLDSNYEGADARWAWQGEALGRPLQLTVGANVDRQRQHRTGYENF-V--GD-TLGVKGALRRNQRDQVENIDQFAQLWWQWSERWSALLGVRHSQVRFDSDDHYIVGRNPDDSGQRDYSATTPVAGIVFRADEDLRFYASVGRGFETPTFNELGYRNDGGAGLALDLGAATSRNYEVGSKWRAQSGAA-VEFALFRADTDDELAVASNTNGRSTFRNIGATRRQGAELSWQQPVGATQQLQLAYTFVDATVRDGYLTCA-SSGCVTAPVASGSRLPGVPRQQLFARWQWQPMQ-WQFAAETVASGATVVNDLATE-RAPGYALVNLEASRRWTTTYGAVRTFARIDNALDRQYVGSVIVNDGNGRYYEPGPDRTYTVGLQWDFGG-
>PPU37289.1
VRMRDTTPMPRLTLLAAACGLFATGAASPVLAAD--AAPSAPR-ALPAVQVDARVHGVDDFDLPASFTVVAADDDNR--RGAQVSELLDGIPGLVARDRQNYAQDTQLSIRGFGARSTFGVRGVRLLVDGIPASMPDGQGQLSHFNVLGAQRVEVLRGPFSALYGNSSGGVLQLWSADGAPNDPWRLRATYGSNATVNVGAQLLGQ-Q-GA----VHYNLAANHFETDGFRDHSRARRESVNAKLGFDLA-EGRLDLVLNYLDAPDALDPLGLTRAQFNADPAQATAVATQFNTRKSVRQSQAGAIFTQQLD-SQTLRLMAYGGQRSVEQFLAIPVAVQRNPLHSGGVIDLDSNYEGADARWAWQGQALGRPLQLTVGANVDRQRQHRTGYENF-V--GD-TLGVKGALRRNQRDQVENVDQFAQAWWQWSARWSALLGVRHSQVRFDSDDHYILGRNPDDSGQREYSATTPVAGIVLRAADDLRFYASVGRGFETPTFNELGYRSDGGAGLALDLGAATSRNYEIGSKWRAQSGAA-VEVALFRADTDDELAVASNTNGRSTYRNIGATRRQGAELSWNQPVGDTQQLQLAYTFVDASVRDGYLTCA-SSGCTTAPVASGARLPGVPRQQLFARWQWQPLQ-WQFAAETVASDATVVNDLATE-RAPGYALVNLEASRRWTTTLGGLRTFARIDNVLDRQYVGSVIVNDGNGRYYEPGPDRTYTIGLQWDFGG-
>PPU37436.1
VRMRDTTPMPRLTLLAAACGLFATSAAPLALAAD--TAPSSPQ-RLPTVQVDARVHGVDDFDLPASFTVVAADDDNR--RGAQVSELLDGIPGLVARDRQNYAQDTQLSIRGFGARSTFGVRGVRLLVDGIPASMPDGQGQLSHFNVLGAERVEVLRGPFSALYGNSSGGVLQLWSADGKPGDPWRLRATYGSNATVNVGAQLLGQ-Q-GA----VHYNLAANHFETDGFRDHSRARRDSVNAKLGFDLA-EGRLDLVLNYLDAPDAQDPLGLTRAQFNADPAQATAVATQFNTRKSVRQSQAGAIFTQQFD-SQTLRLMAYGGQRSVEQYLAIPVAVQRNPLHSGGVIDLDSNYEGADARWAWQGDALGRPLQLTVGANVDRQRQHRTGYENF-V--GD-TLGVKGALRRNQRDQVENVDQFAQLWWQWSDRWSALLGVRHSEVRFDSDDHYIIGRNPDDSGQRDYSATTPVAGIVFRAAEDLRFYASVGRGFETPTFNELGYRNDGGAGLALDLGAATSRNYEVGSKWRAQSGAA-VEFALFRADTDDELAVASNTNGRSTYRNIGATRRQGAELSWNQPVGDTQQVQLAYTFVDATVRDGYLTCA-SSGCTTAPVASGSRLPGVPRQQLFARWQWQPAQ-WQFAAETVASDATVVNDLATE-RAPGYALVNLEASRRWTTSVGALRTFARIDNVLDRHYIGSVIVNDGNGRYYEPGPDRTYTVGLQWDFGG-
>PPU44657.1
VRMRDTTPMPRLTLLAAACGLFATSAAPPVLAAD--PAPASPQ-RLPTVQVDARVRGVDDFDLPASFTVVAADADNR--RGAQVSELLDGIPGLVARDRQNYAQDTQLSIRGFGARSTFGVRGVRLLVDGIPASMPDGQGQLSHFNVLGAERVEVLRGPFSALYGNSSGGVLQLWSADGKPGDPWRLRATYGSNATVNTGAQLLGQ-Q-GA----VHYNLAANHFETDGFRAHSRAKRDSVNAKLGFDLA-EGRLDLVLNYLDAPDAQDPLGLTRAQFNADPAQATAVATQFNTRKSVRQSQAGAIFTQQFD-SQTLRLMAYGGQRSVEQFLAIPVAVQRNPQHSGGVIDLDSNYEGADARWAWQGEALGRPLQLTVGANVDRQRQHRTGYENF-V--GD-TLGVKGALRRNQRDQVENVDQFAQAWWQWSARWSALLGVRHSQVRFDSDDHYILGRNPDDSGRRDYSATTPVAGIVFRAAEDLRFYASVGRGFETPTFNELGYRSDGGAGLALDLGAATSRNYEIGSKWRAQSGAA-VEVALFRADTDDELAVASNTNGRSTYRNIGATRRQGAELSWNQPVGTTQQLQLAYTFVDATVRDGYLTCA-SSGCTTAPVASGARLPGVPRQQLFARWQWQPAQ-WQFAAETVATDATVVNDLASE-RAPGYALVNLEASRRWTTTLGGLRTFARIDNALDRHYIGSVIVNDGNGRYYEPGPDRTYTVGLQWDFGG-
>PPU51985.1
VRMRDTTPMPRLTLLAAACGLFATSAAPPVLAAD--PAPASPQ-RLPTVQVDARVRGVDDFDLPASFTVVAADADNR--RGAQVSELLDGIPGLVARDRQNYAQDTQLSIRGFGARSTFGVRGVRLLVDGIPASMPDGQGQLSHFNVLGAERVEVLRGPFSALYGNSSGGVLQLWSADGAPGDPWRLRATYGSNATVNTGAQLLGQ-Q-GA----VHYNLAANHFETDGFRAHSRAKRDSVNAKLGFDLA-EGRLDLVLNYLDAPDAQDPLGLTRAQFNADPAQATAVATQFNTRKSVRQSQAGAIFTQQFD-SQTLRLMAYGGQRSVEQFLAIPVAVQRNPLHSGGVIDLDSNYEGADARWAWQGEALGRPLQLTVGANVDRQRQHRTGYENF-V--GD-TLGIKGALRRNQRDQVENVDQFAQAWWQWSQRWSALLGVRHSEVRFDSDDHYILGRNPDDSGQRDYSATTPVAGIVFRAAEDLRFYASVGRGFETPTFNELGYRSDGGAGLALDLGAATSRNFEIGSKWRAQSGAA-VEVALFRADTDDELAVASNTNGRSTYRNIGATRRQGAELSWNQPVGTTQQLQLAYTFVDATVRDGYLTCA-SSGCTTAPVASGARLPGVPRQQLFARWQWQPLQ-WQFAAETVASDATVVNDLASE-RAPGYALVNLEASRRWTTTLGGLRTFARIDNALDRHYIGSVIVNDGNGRYYEPGPDRTYTVGLQWDFGG-
>PPU55515.1
GSMRDTTHMPRLTLLAAACGLFVASAVAPALAAE--PAP---Q-LLPAVQVDARVHGVDDFDLPASFTVVSADDDNR--RGAQVSELLDGIPGLVARDRQNYAQDTQLSIRGFGARSTFGVRGVRLLVDGIPASMPDGQGQLSHFNVLGAERVEVLRGPFSALYGNSSGGVLQLWSADGKPDDPWRLRATYGSNATVNVGAQLLGQ-Q-GA----VHYNLAANHFETDGFRDHSRAKRDSVNAKLGFDLA-PGRLDLVLNYLDAPDAQDPLGLTRAQFNADPRQATSVATQFNTRKSVRQSQAGAIFTQQLD-SQTLRLMAYGGQRSVEQFLAAPVAVQRNPLHAGGVIDLDSNYEGADARWAWQGQALGRPLQLTVGANVDRQRQHRTGYENF-V--GA-TLGVQGALRRNQRDQVENVDQFAQAWWQWSDRWSALLGVRHSQVRFKSDDHYIVGRNPDDSGRRDYSATTPVGGIVFRATDDLRFYASAGRGFETPTFNELGYRNDGGAGLALDLGSATSRNYEVGSKWRAQSGAA-LQVALFRADTDDELAVASNTNGRSTFRNIGATRRQGAELSWQQPLGATQQVQLAYTFVDATVRDGYLTCA-SSGCTTAPVASGSRLPGVPRQQLFARWQWQPAQ-WQFAAEAVASDATVANDLATE-RAPGYALVNLEASRRWTTARGAVRTFARIDNALDRQYVGSVIVNDGNGRYYEPGPDRTYTVGLQWDFGG-
>PPU62981.1
VRMRDTTPMPRLTLLAAACGLFAASAAVPALAAE--PAP-A-Q-TLPAVQVDARVHGVDDFDLPASFTVVAADDDNR--RGAQVSELLDGIPGLVARDRQNYAQDTQLSIRGFGARSTFGVRGVRLLVDGIPASMPDGQGQLSHFNVLGAARVEVLRGPFSALYGNSSGGVLQLWSADGAPDDPWRLRATYGSNATVNVGAQLLGQ-Q-GA----VHYNLAANHFETNGFRDHSRARRDSVNAKLGVDLA-PGRLDLVLNHLDAPDAQDPLGLSRAQFNADPRQATAVATQFNTRKSVRQSQAGAIFTQQFD-GQTLRLMAYGGTRSVEQFLSVPVAVQRNPLHAGGVIDLDSNYEGADARWAWQGQALGRPLQLTVGANIDRQRQHRTGYENF-V--GD-TLGVQGALRRNQRDRVENVDQFAQAWWQWSARWSALLGVRHSQVRFASDDRYIVGRNPDDSGRREYSATTPVAGIVFRATDDLRFYASAGRGFETPTFNELGYRNDGAAGLALDLGAATSRNYEIGSKWRAQSGAA-LQVALFRADTDNELAVASNTNGRSTFRNIGATRRQGAELSWQQPLGATQQLQLAYTFVDASVRDGYLTCA-SSGCVTAPVASGSRLPGVPRQQLFARWQWQPMQ-WQFAAETVASDATVVNDLATE-RAPGYAVVNLEASRRWTTAHGALRTFARIDNALDRHYVGSVIVNDGNGRYYEPGPDRTYTMGLQWDFGG-
>PPU68954.1
VRMRDTKPMPRLTLLAAACGLFVASAAAPALAAE--PTP---Q-RLPAVQVDARVHGVDDFDLPASFTVVAADDDNR--RGAQVSELLDGIPGLVARDRQNYAQDTQLSIRGFGARSTFGVRGVRLLVDGIPASMPDGQGQLSHFNVLGAERVEVLRGPFSALYGNSSGGVLQLWSADGKPDDPWRLRATYGSNATVNVGAQLLGQ-Q-GA----VHYNLAANHFETDGFRDHSRAKRDSVNAKLGFDLA-EGRLDLVLNYLDAPDAQDPLGLTRAQFDADPRQATSVATQFNTRKSVRQSQAGAIFTQQFD-SQTLRLMAYGGQRSVEQFLAVPVAVQRNPLHSGGVIDLDSNYEGADARWAWQGQALGRPLQLTVGANVDRQRQHRTGHENF-V--GT-TLGVQGALRRNQRDRVENVDQFAQAWWQWSERWSALLGVRHSQVRFRSDDHYIVGRNPDDSGRRDYSATTPVAGIVFRATDDLRFYASAGRGFETPTFNELGYRNDGGAGLALDLGAATSRNYEIGSKWRAQSGAA-LQLALFRADTDDELAVASNTNGRSTYRNIGATRRQGAELSWNQPVGETQQLQLAYTFVDATVRDGYLTCA-SSGCTTAPVASGSRLPGVPRQQLFARWQWQPAQ-WQFAAETVASDATVANDLATE-RAPGYALVNLEASRRWTTTFGGLRTFARIDNALDRQYVGSVIVNDGNGRYYEPGPDRTYTVGLQWDFGG-
>PPU70822.1
GRIRDTTCMPRPSLLAAVCGLCMASVAAPALAAD--PAP--PQ-RLAAVQVDARVRGVDDFDLPASFTVVAADDDNR--RGAQVSELLDGIPGLVARDRQNYAQDTQLSIRGFGARSTFGVRGVRLLVDGIPASMPDGQGQLSHFNVLGAQRVEVLRGPFSALYGNSSGGVLQLWSADGAAGDPWRLRATYGSNATVNVGAQLLGQ-Q-GA----VHYNLAANHFETDGFRDHSRAKRDSVNVKLGFDLA-PGRLDLVLNHLDAPDAQDPLGLTRAQFNADPRQATAVASQFNTRKSVRQSQAGAIFTQQFD-SQTLRLMAYGGTRSVEQFLAVPVAVQRNPLHAGGVIDLDSNYEGADARWAWQGEALGRPLQFTVGANVDRQRQHRTGYENF-V--GD-TLGVRGALRRNQRDRVQNVDQFAQAWWQWSARWSALLGVRHSEVRFASDDHYIVGRNPDDSGRRAYSATTPVAGIVFRATDDLRFYASAGRGFETPTFNELGYRNDGAAGLALDLGAATSRNYEIGSKWRAQSGAA-LQLALFRADTDDELAVASNTNGRSTFRNIGATRRQGAELSWQQPIGQGQQLQLAYTFVDATVRDGYLTCA-SSGCVAAPVASGARLPGVPRQQLFARWQWQPAQ-WQFAAESVASAATVVNDLATE-RAPGYALVNLEASRRWTTAHGALRTFARIDNALDRQYVGSVIVNDGNGRYDEPGPERTYTVGLQWDFGG-
>PPU73623.1
VRMGDTGAMPRSCLLAAACGLCVASFASVAAPSP--ALPPQ----LPAVQVEARVHAVDDFDLPAALTVVVAADDNR--RGAQVAELLDGIPGLLARDRQNYAQDTQLSIRGFGARSTFGVRGVRLLVDGIPASMPDGQGQLSHFNVLGAQRVEVLRGPFSALYGNSSGGVLQLWSADGKPDDPWRLRATYGSNATVNVGAQLLGQ-Q-GA----LHYNLAANHFETDGFRDHSRARRGSVNAKLGFDLA-PGRLDLVLNTLDAPDAQDPLGLSRDQFNADPRQATAVASQFNTRKSVRQRQAGAIFTQQFD-RQTLRLMAYGGTRSVEQFLAVPVAVQRNPLHAGGVIDLDSHYEGADARWAWQGEALGRPLRLTVGANVDRQRQHRTGYENF-V--GD-TLGVQGALRRNQRDRVENVDQFVQAWWQWSARWSALLGVRHSQVRFASDDHYILGRNPDDSGRRDYSATTPVAGIVLRVSDELRLYASAGRGFETPTFNELGYRNDGAAGLALDLGAATSRNYEVGSKWRAQSGAA-LQVALFRADTDDELAVASNTNGRSTFRTIGATRRQGAELSWQQPVGATQQVQLAYTLVDASVRDGYLTCA-SSGCVTAPVASGARLPGVPRQQLFARWQWQPAH-WQFAAESVASAATVVNDLATE-RAPGYAVVNLEASRRWNTAVGVLRAFARIDNALDRHYVGSVIVNDGNGRYYEPGPERTYMVGLQWDVGG-
>PPU77174.1
VRMRDTTPMPRLTLLAAACGLFATSAAPLAMAAD--TAPSSPQ-RLPTVQVDARVHGVDDFDLPASFTVVAADDDNR--RGAQVSELLDGIPGLVARDRQNYAQDTQLSIRGFGARSTFGVRGVRLLVDGIPASMPDGQGQLSHFNVLGAERVEVLRGPFSALYGNSSGGVLQLWSADGKPGDPWRLRATYGSNATVNVGAQLLGQ-Q-GA----VHYNLAANHFETDGFRDHSRARRDSVNAKLGFDLA-EGRLDLVLNYLDAPDAQDPLGLTRAQFNADPAQATAVATQFNTRKSVRQSQAGAIFTQQFD-SQTLRLMAYGGQRSVEQYLAIPVAVQRNPLHSGGVIDLDSNYEGADARWAWQGDALGRPLQLTVGANVDRQRQHRTGYENF-V--GD-TLGVKGALRRNQRDQVENVDQFAQLWWQWSERWSALLGVRHSEVRFDSDDHYIIGRNPDDSGQRDYSATTPVAGIVFRAADDLRFYASVGRGFETPTFNELGYRNDGGAGLALDLGAATSRNYEVGSKWRAQSGAA-VEFALFRADTDDELAVASNTNGRSTYRNIGATRRQGAEVSWNQPVGQTQQLQLAYTFVDATVRDGYLTCA-SSGCTTAPVASGARLPGVPRQQLFARWQWQPMH-WQFAAETVASDATVVNDLATE-RAPGYALVNLEASKRWTTGLGGLRTFARIDNVLDRQYVGSVIVNDGNGRYYEPGPDRTYTVGLQWDFGG-
>PPU86672.1
VRMRDTTCMSRLTLLAAACGLFATGATSPVLAAD--PAPASPQ-RLPAVQVDARVRGVDDFDLPASFTVVAADDDNR--RGAQVSELLDGIPGLVARDRQNYAQDTQLSIRGFGARSTFGVRGVRLLVDGIPASMPDGQGQLSHFNVLGAQRVEVLRGPFSALYGNSSGGVLQLWSADGQPDDPWRLRATYGSNATVNVGAQLLGQ-Q-GA----VHYNVAANRFDTDGFRAHSRARRDSVNAKLGFDLA-EGRLDLVLNYLDAPDAQDPLGLTRAQFTADPAQATSVATQFDTRKSVRQSQAGAIFTQQLD-NQTLRLMAYGGQRSVEQFLAIPVAVQRNPLHSGGVIDLDSNYEGADARWAWQGEALGRPLQLTVGTNVDRQRQHRTGYENF-V--GD-TLGIKGALRRNQRDEVQNVDQFAQLWWQWSERWSALLGVRHSDVRFESDDHYIVGRNPDDSGKRAYSATTPVAGIVFRADEDLRFYASVGRGFETPTFNELGYRSDGGAGLALDLGAATSRNYEVGSKWRAQSGAA-LEFAVFRADTDDELAVASNTNGRSTYRNIGATRRQGAELSWQQPIGAAQQLQLAYTFVDATVRDGYLTCA-SSGCTTALVASGSRLPGVPRQQLFARWQWQPAQ-WQLAAESVASGATVVNDLATE-RAPGYALVNLEASRRWTTTQGALRAFARIDNVLDRQYVGSVIVNDGNGRYYEPGPDRTYTVGLQWDFGG-
>PPV01312.1
VRMRDTTPMPRLTLLAAACGLFAMSATPLVLAAD--PAPASPQ-RLPAVQVDARVRGVEDFDLPASFTAVSADDDNR--RGAQVSELLDGIPGLVARDRQNYAQDTQLSIRGFGARSTFGVRGVRLLVDGIPASMPDGQGQLSHFNVLGAERVEVLRGPFSALYGNSSGGVLQLWSADGAPNDPWRLRATYGSNATVNVGAQLLGQ-Q-GA----VHYNLAANHFETDGFRDHSRAKRDSVNAKLGFDLA-EGRLDLVLNYLDAPDAQDPLGLTRAQFNANPAQATSVATQFNTRKSVRQSQAGAIFTQQFD-NQTLRLMAYGGQRSVEQFLAIPVAVQRNPLHSGGVIDLDSNYEGADARWAWQGEALGRPLQLTVGTNVDRQRQHRTGYENF-V--GD-TLGVKGALRRNQRDQVENVDQFAQLWWQWSEPWSALLGVRHSEVRFESDDHYIVGRNPDDSGQRDYSATTPVVGIVFRADEDLRFYASVGRGFETPTFNELGYRSDGGAGLALDLGAATSRNYEVGSKWRAQSGAA-MEFALFRADTDDELAVASNTNGRSTYRNIGATRRQGAELSWQQPIGATQQLQLAYTFVDATVRDGYLTCA-SSGCTTAVVASGSRLPGVPRQQLFARWLWQPGQ-WQFAAESVASGATVVNDLATE-RAPGYALVNLEASRRWTTTLGALRTFARIDNVLDRQYVGSVIVNDGNVRYDEPGPDRTYTVGLQWDFGG-
>PPV07650.1
VRMRDTRPMPRLTLLAAACGLFATSAAPLVLAAD--PAPTSTQ-RLPAVQVDARVRRVDDFDLPASFTVVAADDDNR--RGAQVSELLDGIPGLVARDRQNYAQDTQLSIRGFGARSTFGVRGVRLLVDGIPASMPDGQGQLSHFNVLGAERVEVLRGPFSALYGTSSGGVLQLWSADGKPDDPWRLRATYGSNATVDVGAQLLGQ-Q-GA----VHYNLAANHFETDGFREHSRAKRESVNATLGFDLA-PGRLDLVLNYLDAPDAQDPLGLTRDQFNADPAQATSVATQFNTRKSVRQSQAGAIFTQQFD-DQTLRLMAYGGQRSVEQFLSVPVVVQRNPLHAGGVIDLDSNYEGADARWAWQGQALGRPLQFTVGANVDRQRQHRTGYENF-V--GD-ALGVKGALRRNQRDQVENVDQFAQLWWQWNDRWSALLGMRHSDVRFASDDHYIVGRNPDDSGQRDYSATTPVAGIVFRAGEDLRFYASVGRGFETPTFNELGYRNDGGAGLALDLGAATSRSYEIGSKWRAQSGAA-VEVAVFRADTDDELAVASNTNGRSTYRNIGATRRQGAELSWQQPIGATQQLQLAYTFVDATVPDGYLTCA-SSGCTTALVASGARLPGVPRQQLFARWQWQPMQ-WQFAAETVASGATVVNDLATE-RAPGYALVNLEASRRWTTTMGTLRTFARIDNVLDRQYVGSVIVNDGNGRYYEPGPDRGYTVGLQWEFAH-
>PPV08138.1
VRIRDTTPMPRLTLLAAACGLFATSAAPPVLAAD--PAPASPQ-RLPTVQVDARVRGVDDFDLPASFTVVAVDADNR--RGAQVSELLGGIPGLVARDRQNYAQDTQLSIRGFGARSTFGVRGVRLLVDGIPASMPDGQGQLSHFNVLGAERVEVLRGPLSALYGNSSGGVLQLWSADGKPGDPWRLRATYGSNATVNVGAQLLGQ-Q-GA----VHYNLAANHFDTDGFRAHSRAKRDSVNAKLGFDLA-EGRLDLVLNYLDAPDAQDPLGLTRDQFNADPAQATPVATQFNTRKSVRQSQAGAIFSQQLD-SQTLRLMAYGGQRSVEQFLAIPVAVQRNPLHSGGVIDLDSNYEGADARWAWQGQALGRPLQLTIGTNVDRQRQHRTGYENF-V--GD-MLGVKGALRRNQRDQVENVDQFAQLWWQWSDRWSALLGVRHSEVRFASDDHYIVGRNPDDSGRRDYSATTPVAGIVFRAEEDLRFYASVGRGFETPTFNELGYRSDGGAGLALDLGAATNRNYEVGSKWRAQSGVA-LEFAVFRADTDDELAVASNTNGRSTYRNIGATRRQGAELGWLQPIGVTQQLQLAYTFVDATVRDGYLTCA-SSGCTTAVVGSGSRLPGVPRQQLFARWQWQPAQ-WQFAAESVASGATVVNDLDTE-RAPGYALVNLEASRRWSTTQGALRTFARIDNVLDRRYVGSVIVNDGNGRYYEPGPDRTYTVGLQWDFAH-
>PTQ79971.1
LDLVLVAIGIGLPNLVLASDSSSVQSKTPTNTAA-EAQPSGKP-VLNPVVITGTRTEQSSFSLPMSIDVVETKVIQEAQPRVNLSEALSRIPGLVIQNRQNYAQDLQVSSRGFGARSTFGIRGIRIFVDDIPATMPDGQGQAANINLGSTKRIEVLRGPFSAIYGNASGGVIQAFTEDGPNTTTLSGTLLGGSYGTSRGEIKLGGTLG-GTTAGPFNYVVDLSRFQTSGYRDHSGATRYQASAKATYRFDHDATLTLVANELHQGNTKDPLGLTHAQVIENPRQADISAHTFNTRKSIDNTQGGAVYEHRFSASNKIKLIGYAGTRQIEQFLAVPRGAQIPATSSGGVVDLDRQFGGAGLRWTYRSTGERPFT-LTAGIEYEIFKERRKGFENF---FGA-ILGVRGDLRRNENNTVSSLSQYGQAEWHFTQSWALSAAVRYTHVKFKSEDFFVRSGNGDDSGSLTFRNVNPVLGLLYKATPTLNLYASGGWGFETPTFTELAYRPDGASGLNFSLRPSVSRNIEAGVKWLATDNTR-INLALFESVVTDEILPATNIGGRATFQNASDTRRRGIELAAVHRFGGDLSAYLSYTFLDARFRDS-YTYQPRAG-IFVTVADGNFVPGIPRNTAYAELAWRRSPGFSAVIEAIYRDRVYANDTNTE-AAKQYAMANIRFAYSHQLGCLKLSEFIRIDNVSGAKYVGAVIVNEGNGRFYEPSPGRNVIVGLNASYVF-
>PTW88204.1
PCLIPVVVVVLLPILVSVSGPSIAQTGVQSVTPP-VVQQAAGP-ILNPVVISGTRMEQSSFLLPMSIDVVEAPVIQEAQPRINLSEALSRVPGLVIQNRQNYAQDLQVSIRGFGARSTFGIRGIRMVVDDIPASMPDGQGQAANINLGSTKRIEVLRGPFSAIYGNASGGVIQAFTEDGPAATTLSGTVLGGSYGTIRGEVKLGGTLG-GTTAGPFNYVVDVSRFQTDGYREHSAATRYQANAKLTYRFNHDAKLTLMVNELHQDNTQDPLGLTRAQVLANPRQADASVINFNTRKSIGNTQGGLVYEHRFSAANTVKLIGYAGTRQIEQFLAVPLGAQIPVTSSGGVIDLDREFGGLGLRWTYRSSGPRPLT-LSTGIDYETSRERRKGFENF---SGT-VLGVRGNLRRNENDTVTSFSQYAQAEWQFARAWAFSAGLRHTEVKFKSEDLFIRTGNGNDSGSLTFRNVNPVLGLLYKAAPTLNLYVSGGTGFETPTFTELAYRPDGASGLNFALRPSKSRNVEAGVKWLATDNTR-VNLALFETHVSNEILPATNSGGRTTFQNSADTRRRGIELSADYRFGTDVSAYLSYTYLDAKFQDS-FAYRPRAT-SLVTVAEGNFLPGVPRNTAYAELAWRRGPGFSAVLEAIYRDKIFVNDTNTE-AAKQYAMANVRLVYSHRIGRWKLSEFVRVDNVSGTGYVGSVIVNEGNGRFYEPAPGRHVMVGLNASYTF-
>PTY30610.1
VRMRDTRCMSRLTLLAAACGLFATGATSPVLAAD--PAPAASQ-RLPAVQVDARVRGVDDFDLPASFTVVAADDDNR--RGAQVSELLDGIPGLVARDRQNYAQDTQLSIRGFGARSTFGVRGVRLLVDGIPASMPDGQGQLSHYNVLGAERVEVLRGPFSALYGNSSGGVLQLWSADGHPDDPWRLRATYGSNATVNVGAQLLGQ-Q-GA----VHYNVAANRFDTDGFRAHSRAKRDSVNAKLGFDLA-EGRLDLVLNHLDAPDAQDPLGLTRAQFNADPAQATSVATQFNTRKSVRQSQAGAIFTQQLD-NQTLRLMAYGGQRSVEQFLAIPVAVQRNPLHSGGVIDLDSNYDGADARWAWQGEALGRPLQLTVGANVDRQRQHRTGYENF-V--GD-TLGIKGPLRRNQRDEVENVDQFAQLWWQWSDRWAALLGVRHSEVRFESDDHYIVGRNPDDSGRRDYSATTPVAGIVFRAEEDLRFYASVGRGFETPTFNELGYRSDGGAGLALDLGAATSRNYEVGSKWRAQSGAA-VEFAVFRADTDDELAVASNTNGRSTYRNIGATRRQGAELSWQQPIGATQQLQLAYTFVDATVRDGYLTCA-SSGCTTAAVASGSRLPGVPRQQLFARWQWQPAQ-WQFAAESVASGATVVNDLATE-RAPGYALVNLEASRRWSTTQGALRTFARVDNVLDRQYVGSVIVNDGNGRYYEPGPDRTYTVGLQWDFGG-
>PUE89728.1
VRMRDTTLMSRLTVLAAACGLFATSATPPVLAAD--PAPASPQ-RLPAVQVDARVRGVDDFDLPASFTVVSADDDNR--RGAQVSELLDGIPGLVARDRQNYAQDTQLSIRGFGARSTFGVRGVRLLVDGIPASMPDGQGQLSHFNVLGAERVEVLRGPFSALYGNSSGGVLQLWSADGAPNDPWRLRATYGSNATVDVGTQLLGQ-Q-GA----VHYNLAANHFETDGVRDHSRAKRDSVNAKLGFDLA-EGRLDLVLNYLDAPDAQDPLGLTRAQFNADPAHATSVATQFNTRKSVRQSQAGAIFTQQFD-NQALRLMAYGGQRSVEQFLAIPVAVQRNPLHSGGVIDLDSNYEGADARWAWQGEALGRPLQLTVGTNVDRQRQHRTGYENF-V--GD-ILGVKGALRRNQRDEVQNVDQFAQLCWQWSERWSALLGVRHSDVRFASDDHYTVGRNPDDSGQRDYSATTPVAGIVFRADEDLRFYASLGRGFETPTFNELGYRSDGGAGLALDLGAATSRNYEVGSKWRAQSGAA-LQLALFRADTDDELAVASNSNGRSTYRNIGATRRQGAELSWQQPIGATQQLQLAYTFVDATVRDGYLTCA-SSGCTTVPVANGARLPGVPRQQLFARWQWQPAQ-WRFAAESVASGATVVNDLATE-RAPGDALVNLEASRRWTTTLGALRTFARVDNVLDRQYVGSVIVNDGNGRYYEPGPDRTYTVGLQWDFGG-
>PVE07285.1
SQKALPVNDPIRFVRQPVALAALVCCAWHAHAQI-ELPAAADPGALSPVVV-TGERSGGVWRGAASIDVVDGESLRDGQAQINLSEGLAGVPGLVIRNRQNYAQDLQISVRGYGARATFGVRGVRLFVDGIPASAPDGSGQVANFPLGGADRIEVVRGPMAALYGASSGGALLLYTEEGQHPAQWRSGVVAGSDGLLRVSTQATGKTGAPK-EP-WSYALDVSRFATDGARPQSEADRTNANLKL-SRPHEGGRTVLVLNQHSS-FALDPQGLSRAELNANPMQTTASAINFNTRKSVAQTQLGLAFEQALGGGHKLELMGYGGQRQVVQYQSIATGAQVPPGSSGGVIDLDRDYWGWNARWRHEGDWQGGRLSVSAGLASDHQSDQRKGYENF-I--GS-TLGVQGKLRRDEVNRASTLDPYVQAEWRSKDLTL-MGGVRQTRTEYESSDRFVGTGNADDSGRKTFQATLPVVGMRWQWTPAVQAFASVGKGYEIPTLNEVAYRSGGVSGFNAQLNAARSTSAELGLRGRAE-RFR-WNATAFDIRTNDEIVVQNNTGGRTTFQNAGRTQRQGLELSGDWRY-GPISLVSALTWMQAEYLDAFMTCT-TTGCNQVQVPAGQRIPGLPMQQVFVQAAWDTGWAGRVVFETRHVGRVMVNDLNSD-SAVGHTLFNLGLHFKQDRGDWTLREFVRLDNLTDRRHLGSVIVNDGNNRFFEPGLGRKLLVGLEAQRRF-
>PWH25384.1
VRMRDTTCMSRLTLLAAACGLFATGATSPVLAAD--PVPASPQ-RLPAVQVDARVRGVYDFDLPASFTVVAADDDNR--RGAQVSELLDGIPGLVARDRQNYAQDTQLSIRGFGARSTFGVRGVRLLVDGIPASMPDGQGQLSHFNVLGAQRVEVLRGPFSALYGNSSGGVLQLWSADGQPDDPWRLRATYGSNATANVGAQLLGQ-Q-GA----VHYNVAANRFDTDGFRAHSRARRDSVNAKLGFDLA-EGRLDLVLNYLDAPDAQDPLGLTRAQFTADPAQATSVATQFDTRKSVRQSQAGAIFTQQLD-NQTLRLMAYGGQRSVEQFLAIPVAVQRNPLHSGGVIDLDSNYEGADARWAWQSEALGRPLQLTVGTNVDRQRQHRTGYENF-V--GD-TLGIKGALRRNQRDEVQNVDQFAQLWWQWSERWSALLGVRHSDVRFESDDHYIVGRNPDDSGKRDYSATTPVAGIVFRADEDLRFYASVGRGFETPTFNELGYRSDGGAGLALDLGAATSRNYEVGSKWRAQSGAA-LEFAVFRADTDDELAVASNTNGRSTYRNIGATRRQGAELSWQQPIGAAQQLQLAYTFVDATVRDGYLTCA-SSGCTTALVASGSRLPGVPRQQLFARWQWQPAQ-WQLAAESVASGATVVNDLATE-RAPGYALVNLEASRRWTTAQGALRAFARIDNVLDRQYVGSVIVNDGNGRYYEPGPDRTYTVGLQWDFGG-
>PWH28913.1
VRMRDTTCMSRLTLLAAACGLFATGATSPVLAAD--PAPASPQ-RLPAVQVDARVRGVDDFDLPASFTVVAADDDNR--RGAQVSELLDGIPGLVARDRQNYAQDTQLSIRGFGARSTFGVRGVRLLVDGIPASMPDGQGQLSHFNVLGAQRVEVLRGPFSALYGNSSGGVLQLWSADGQPDDPWRLRATYGSNATVNVGAQLLGQ-Q-GA----VHYNVAANRFDTDGFRAHSRARRDSVNAKLGFDLA-EGRLDLVLNYLDAPDAQDPLGLTRAQFTADPAQATSVATQFDTRKSVRQSQAGAIFTQQLD-NQTLRLMAYGGQRSVEQFLAIPVAVQRNPLHSGGVIDLDSNYEGADARWAWQSEALGRPLQLTVGTNVDRQRQHRTGYENF-V--GD-TLGIKGALRRNQRDEVQNVDQFAQLWWQWSERWSALLGVRHSDVRFESDDHYIVGRNPDDSGKRAYSATTPVAGIVFRADEDLRFYASVGRGFETPTFNELGYRSDGGAGLALDLGAATSRNYEVGSKWRAQSGAA-LEFAVFHADTDDELAVASNTNGRSTYRNIGATRRQGAELSWQQPIGAAQQLQLAYTFVDATVRDGYLTCA-SSGCTTALVASGSRLPGVPRQQLFARWQWQPAQ-WQLAAESVASGATVVNDLATE-RAPGYALVNLEASRRWTTTQGALRAFARIDNVLDRQYVGSVIVNDGNGRYYEPGPDRTYTVGLQWDFGG-
>PYG00712.1
AEVMGAGPMARLFFLMLPALGVSGLAVPAAAAGD-DVPVLD-P-V-E---VSAPRLTTPLAELPASVSRVDGRQATEGRQGLQLDEALNRVPGVFAQNRHNFAQDVRISIRGFGSRAPFGVRGLRILQDGIPETTPDGQSQVDAIDLLNIRDIEVLRGPSAALYGNASGGVISIRTRDGSE-PRHGGGVLAGSHGFRRLEATSEAD--LG----EHRYSLTAHDFRMDGYRDQSRAEKRYLRLHTASELGDGT-LRAHLRYLDAPRTDDPGGLTRDELRANRRQAAPNAESLDATQEAEQLTAGLRWEQPVG-ELDLRVGGFWTQRDYD--QQLP----F-P---GSRVAYERDFYGLNAQLEGDLG----PTRWLAGVDLEEQRDERTRRCSA---D-P-N-DPVTNLALEQTERARTRGAFLHTDTLLGEDWNLVLGARHDRIRFSIDDDFVG--EPDRSDGRTFREESLMAGLVWHFRPGQRAWVNVATNFETPTFTEFANP-GGGGGFNPDLEPQKARSLELGWRGEQG-A-FGWEAVLWSTRVRDEITPFQGEGDRDFYTNAGRTARDGLELALDWQATPQWTLSSAFTLNHFRFR-K-Y-ED-V----DGRHD-GNRLPGLPREQLLLEADWREGP-WFVTVDALHAGARYADDANDE-RVGSQTTVNLRAGREWTRNGANIETFVGADNLLDADNIDNVRINANFGRHYEPAPGLTLRAGLRVTFGD-
>PYO65584.1
THPLLRIRAVIQLVTLRRATAVAVWCSALALAAA-QQRDTTTDVTLPPAVVSVTRANPPISKIPFAVHLVEKTDISRARPTWGLDEALATVPGVYAANRYNFSLDQRISIRGFGARSAFAVRGIKVLLDGIPQTLPDGQGQLTNVELGAADRIEVLRGSSSALFGNASGGVISIWSDPAAPRQVQEIRFTGGTFDWYKWATSTQFRAGSGS--G----LVTLSQLAYNGERQHSRADIRNLNGRFHFPLAAWSLAVVADYGNDP-RADNPGSLTAQEMAANPDSAAARNITLRAGKDVWQAQGGATLRHTFAAGGEATLTLFGLRRDLK--NPTT-FAYI---------DLSRSAYGARFSLTRLARLDGDEARITAGFDLQRQRDDRLNFGNS----A----GPDSSRTLDQLEHVTEVGPFGQLTLQLAPRLSVTGGLRYDWVKFAVDDRLVTPSNPDDSGRRLMNALSGSLGAALTPSDAVTVYANVGTSFETPTTTELTNRPGSAGGFNPDLQPQKATTYELGMRGEVT-TRLEYSLALFQARVRDQLIPPDTLQV--YYQNAGRSSHRGIELGADLAVTSGLSLQTAYTFADYRYD-Q-FRII-SD-TTIHDLH-DRALPGIPKHWLHLVVKATWARGTWAELEETHSSSFFVDDTLNM-RTSPWWTTSLRLGWE-SLGSVRFRPFLGCNNLFNRKYVGSVSINATAGRYYEPAPGRNVYIGFSLGAGQ-
>PYP24381.1
THPLLRIRAVIQLVTLRRATAVAVWCSALALAAA-QQRDTTTDVTLPPAVVSVTRANPPISKIPFAVHLVEKTDISRARPTWGLDEALATVPGVYAANRYNFSLDQRISIRGFGARSAFAVRGIKVLLDGIPQTLPDGQGQLTNVELGAADRIEVLRGSSSALFGNASGGVISIWSDPAAPRQVQEIRFTGGTFDWYKWATSTQFRAGSGS--G----LVTLSQLAYNGERQHSRADIRNLNGRFHFPLAAWSLAVVADYGNDP-RADNPGSLTAQEMAANPDSAAARNITLRAGKDVWQAQGGATLRHTFAAGGEATLTLFGLRRDLK--NPTT-FAYI---------DLSRSAYGARFSLTRLARLDGDEARITAGFDLQRQRDDRLNFGNS----A----GPDSSRTLDQLEHVTEVGPFGQLTLQLAPRLSVTGGLRYDWVKFAVDDRLVTPSNPDDSGRRLMNALSGSLGAALTPSDAVTVYANVGTSFETPTTTELTNRPGSAGGFNPDLQPQKATTYELGMRGEVT-TRLEYSLALFRARVRDQLIPPDTLQV--YYQNAGRSSHRGIELGADLAVTSGLSLQTAYTFADYRYD-Q-FRII-SD-TTIHDLH-DRALPGIPKHWLHLVVKAAWARGTWAELEETHSSSFFVDDTLNM-RTSPWWTTSLRLGWE-SLGSVRFRPFLGCNNLFNRKYVGSVSINATAGRYYEPAPGRNVYIGFSLGAGQ-
>PYP64686.1
GSRNSMRSGIMRMMPRDHISRGSNSARNRSLVAL-VPARAQDSVAKLPPVITVTRDVGRSLDLPFAITETRPDSARPGQTHLLLDQTLFLLPGVTVASRNNPSQDPRISIRGFGARSSFGVRSVRILRDGMPLTLPDGQTPVDYLDLESVGRVETIRGTASALYGNAGGGVIDIRSAGPPMAPAAQVRSWFGDYGTRRVAANVGGS-TDAV--F---YQANVGHTLADNFRLYSRQELTNGYLRVGASAGG-TDFVFQGLGLDMPTAQNPGALTLAQLTANPRLPDSASVRKVARKVVHQLQFGLSATHPLS-ETELFAQIYGGARDLY---N-P----L-T-FA--VVDVGRVQYGGGARAVLPFEL-GVRQRFSVGVDAAMQNDLRKNWANCNVATASPSASTKGLLQLDQREIVSSVGPFVRDELQAGSRVNLSAGIRADYIRFEVQDHFL-SDGRDDSGARVLHAVSPMAGAVVRLTALSALYANAGSAFETPTTTELGNQPNGNAGLNFDLKPQFSTTYETGVKGSLL-YRLQYDIALFDTEVRDELIPEPGGSGRTYYRNAGRTRRKGVEVEGGSEI-GTLALSAAYTYSHFRF-RD-FVAA-G-----TQLG-GHVIPGIPEKQLQGSATWRYASVFAT-IEALAKSAVYVDDANST-RAAGFAVYNLRCGAEGLGTMAWVSPTVSIQNLFDKQYVGSVAINAATAKFYEPAPRRTLIVGLTIGAGR-
>PYP80993.1
-MRAFPPRGGACALALAAALVRASSLTAQEPTRD-TSRVAPSSPTLAPVVVTATREGPRAIELPYALTLTRPDSLA-ALRRLGADELLFAVPGVALANRQNPAQDPRISIRGFGARSAFGVRGVRVLQDGVPLTLPDGQTPVDVVDIEGADRVEVVRGSASSLYGNAAGGVIDVRSTPPALVGAPYARIVGGDRVPTISAAGAGGT-LGSI--G---YTSSVTRVVGQGYRDYSDQRATRGALRLVRPRED-GSLTLAARYSDVDLAESPGALTQAQMDTAPRMADPLSVRKRAGKIVRQGDLALTVAQPFG-QRALDATVYGSVRTLE---N-P----L-T-FA--VVNVGRSSGGASARLSGNGTLGTRAVRLATGGDLQWQNDDRQEYEACIAASATPTPSVRGRLRKDQRELVSSAGPFVRGELAIVPSLLASAGVRADAVRFRVRDRLVSATNPDDSGERTLHAVSPSFGLVWRTTPLASVYATVSSSFETPTTTELGNKPDGSAGINPELQPQRALSIEIGAKGLLA-GVLRWEVAAFQTGARDELVPDPGGAGRRYFRNAGRTRRLGAEAGAEADI-GRLSLQAAYSYSRFRY-VS-YVVG-T-----TSYA-GNRIPGVPEQALAATAAVHAGSFTLS-GTADVATAVDVDDANSA-QAKGRTILGLALSNMVRIGGVRLSPLVALQNLANVRSAGSVSVNATGGKFFEPAPGRTLLVRMALARDTS
>QBG85411.1
VRMRDTTLMPRLTVLAAACGLFATSATPPVLAAD--PAPASPQ-RLPAVQVDARVRGVDDFDLPASFNVVSADDDDR--RGAQVSELLDGIPGLVARDRQNDAQDTQLSIRGFGARSTFGVRGVRLLVDGIPASMPDGQGQLSHFNVLGAERVEVLRGPFSALYGNSSGGVLQLWSADGGPNDPWRLRATYGSNATVNVGAQLLGQ-Q-GA----VHYNLAANHFQTDGFRDHSRAKRDSVNAKLGFDLA-EGRLDLVINYLDAPDAQDPLGLTRAQFNADPAQATSVATQFNTRKSVRQSQAGAIFTQQFD-NQALRLMAYGGQRSVEQFLAIPVAVQRNPLHSGGVIDLDSNYEGADARWAWQGEALGRPLQLTVGTNVDRQRQHRTGYENF-V--GD-RLGVKGALRRNQRDEVQNVDQFAQLWWQWSERWSALLGVRHSEVRFASDDHYTVGRNPDDSGQRDYSATTPVAGIVFRADEDLRFYASLGRGFETPTFNELGYRSDGGAGLALDLGAATSRNVEVGSKWRAQSGAA-VEFALFRADTDDELAVASNTNGRSTYRNIGATRRQGAELGWQQPIGATQQLQLAYTFVDATVRDGYLTCA-SSGCTTAVVASGSRLPGVPRQQLFARWQWQPVQ-WQFAAESVASGATVVNDLATE-RAPGYALVNLEASRRWTTTYGALRTFARIDNVLDRQYVGSVIVNDGNGRYDEPGSDRTYTVGLQWDFAH-
>QBG86510.1
VRMRDTTLMSRLTVLAAACGLFATSATPPVLAAD--PAPASPQ-RLPAVQVDARVRGVDDFDLPASFTVVSADDDNR--RGAQVSELLDGIPGLVARDRQNYAQDTQLSIRGFGARSTFGVRGVRLLVDGIPASMPDGQGQLSHFNVLGAERVEVLRGPFSALYGNSSGGVLQLWSADGAPNDPWRLRATYGSNATVDVGTQLLGQ-Q-GA----VHYNLAANHFETDGVRDHSRAKRDSVNAKLGFDLA-EGRLDLVLNYLDAPDAQDPLGLTRAQFNADPAHATSVATQFNTRKSVRQSQAGAIFTQQFD-NQALRLMAYGGQRSVEQFLAIPVAVQRNPLHSGGVIDLDSNYEGADARWAWQGEALGRPLQLTVGTNVDRQRQHRTGYENF-V--GD-ILGVKGALRRNQRDEVQSVDQFAQLCWQWSERWSALLGVRHSEVRFASDDHYTVGRNPDDSGQRDYSATTPVAGIVFRADEDLRFYASLGRGFETPTFNELGYRSDGGAGLALDLGAATSRNYEVGSKWRAQSGAA-LQLALFRADTDDELAVASNTNGRSTYRNIGATRRQGAELSWQQPIGATQQLQLAYTFVDATVRDGYLTCA-SSGCTTVPVANGARLPGVPRQQLFARWQWQPAQ-WRFAAELVASGATVVNDLATE-RAPGDALVNLEASRRWTTTLGALRTFARIDNVLDRQYVGSVIVNDGNGRYYESGPDRTYTVGLQWDFGG-
>QBG90398.1
VRMRDTTLMSRLTVLAAACGLFATSATPPVLAAD--PAPASPQ-RLPAVQVDARVRGVDDFDLPASFTVVSADDDNR--RGAQVSELLDGIPGLVARDRQNDAQDTQLSIRGFGARSTFGVRGVRLLVDGIPASMPDGQGQLSHFNVLGAERVEVLRGPFSALYGNSSGGVLQLWSADGAPNDPWRLRATYGSNATVDVGTQLLGQ-Q-GA----VHYNLAANHFETDGVRDHSRAKRDSVNAKLGFDLA-EGRLDLVLNYLDAPDAQDPLGLTRAQFNADPAHATSVATQFNTRKSVRQSQAGAIFTQQFD-NQALRLMAYGGQRSVEQFLAIPVAVQRNPLHSGGVIDLDSNYEGADARWAWQGEALGRPLQLTVGTNVDRQRQHRTGYENF-V--GD-ILGVKGALRRNQRDEVQNVDQFAQLWWQWSERWSALLGVRHSEVRFASDDHYTVGRNPDDSGQRDYSATTPVAGIVFRADEDLRFYASLGRGFETPTFNELGYRSDGGAGLALDLGAATSRNVEVGSKWRAQSGTA-VEFALFRADTDDELAVASNTNGRSTYRNIGATRRQGAELSWQQPIGATQQLQLAYTFVDATVRDGYLTCA-SSGCTTVPVANGARLPGVPRQQLFARWQWQPAQ-WRFAAESVASGATVVNDLATE-RAPGDALVNLEASRRWTTTLGALRTFARIDNVLDRQYVGSVIVNDGNGRYYESGPDRTYTVGLQWDFGG-
>QBG94273.1
VRMRDTTLMSRLTVLAAACGLFATSATPPVLAAD--PAPASPQ-RLPAVQVDARVRGVDDFDLPASFTVVSADDDNR--RGAQVSELLDGIPGLVARDRQNDAQDTQLSIRGFGARSTFGVRGVRLLVDGIPASMPDGQGQLSHFNVLGAERVEVLRGPFSALYGNSSGGELQLWSADGAPNDPWRLRATYGSNATVDVGTQLLGQ-Q-GA----VHYNLAANHFETDGVRDHSRAKRDSVNAKLGFDLA-EGRLDLVLNYLDAPDAQDPLGLTRAQFNADPAHATSVATQFNTRKSVRQSQAGAIFTQQFD-NQALRLMAYGGQRSVEQFLAIPVAVQRNPLHSGGVIDLDSNYEGADARWAWQGEALGRPLQLTVGTNVDRQRQHRTGYENF-V--GD-ILGVKGALRRNQRDEVQNVDQFAQLWWQWSERWSALLGVRHSEVRFASDDHYTVGRNPDDSGQRDYSATTPVAGIVFRADEDLRFYASLGRGFETPTFNELGYRSDGGAGLALDLGAATSRNVEVGSKWRAQSGTA-VEFALFRADTDDELAVASNTNGRSTYRNIGATRRQGAELSWQQPIGATQQLQLAYTFVDATVRDGYLTCA-SSGCTTVPVANGARLPGVPRQQLFARWQWQPAQ-WRFAAELVASGATVVNDLATE-RAPGDALVNLEASRRWTTTLGALRTFARIDNVLDRQYVGSVIVNDGNGRYYESGPDRTYTVGLQWDFGG-
>QBG98199.1
VRMRDTTLMSRLTVLAAACGLFATSATPPVLAAD--PAPASPQ-RLPAVQVDARVRGVDDFDLPASFTVVSADDDNR--RGAQVSELLDGIPGLVARDRQNDAQDTQLSIRGFGARSTFGVRGVRLLVDGIPASMPDGQGQLSHFNVLGAERVEVLRGPFSALYGNSSGGVLQLWSADGAPNDPWRLRATYGSNATVDVGTQLLGQ-Q-GA----VHYNLAANHFETDGVRDHSRAKRDSVNAKLGFDLA-EGRLDLVLNYLDAPDAQDPLGLTRAQFNADPAHATSVATQFNTRKSVRQSQAGAIFTQQFD-NQALRLMAYGGQRSVEQFLAIPVAVQRNPLHSGGVIDLDSNYEGADARWAWQGEALGRPLQLTVGTNVDRQRQHRTGYENF-V--GD-ILGVKGALRRNQRDEVQNVDQFAQLWWQWSERWSALLGVRHSEVRFASDDHYTVGRNPDDSGQRDYSATTPVAGIVFRADEDLRFYASLGRGFETPTFNELGYRSDGGAGLALDLGAATSRNVEVGSKWRAQSGTA-VEFALFRADTDDELAVASNTNGRSTYRNIGATRRQGAELSWQQPIGATQQLQLAYTFVDATVRDGYLTCA-SSGCTTVPVANGARLPGVPRQQLFARWQWQPAQ-WRFAAELVASGATVVNDLATE-RAPGDALVNLEASRRWTTTLGALRTFARIDNVLDRQYVGSVIVNDGNGRYYESGPDRTYTVGLQWDFGG-
>QBH02229.1
VRMRDTTLMSRLTVLAAACGLFATSATPPVLAAD--PAPASPQ-RLPAVQVDARVRGVDDFDLPASFTVVSADDDNR--RGAQVSELLDGIPGLVARDRQNDAQDTQLSIRGFGARSTFGVRGVRLLVDGIPASMPDGQGQLSHFNVLGAERVEVLRGPFSALYGNSSGGVLQLWSADGAPNDPWRLRATYGSNATVDVGTQLLGQ-Q-GA----VHYNLAANHFETDGVRDHSRAKRDSVNAKLGFDLA-EGRLDLVLNYLDAPDAQDPLGLTRAQFNADPAHATSVATQFNTRKSVRQSQAGAIFTQQFD-NQALRLMAYGGQRSVEQFLAIPVAVQRNPLHSGGVIDLDSNYEGADARWAWQGEALGRPLQLTVGTNVDRQRQHRTGYENF-V--GD-ILGVKGALRRNQRDEVQSVDQFAQLWWQWSERWSALLGVRHSDVRFASDDHYTVGRNPDDSGQRDYSATTPVAGIVFRADEDLRFYASLGRGFETPTFNELGYRSDGGAGLALDLGAATSRNVEVGSKWRAQSGTA-VEFALFRADTDDELAVASNTNGRSTYRNIGATRRQGAELSWQQPIGATQQLQLAYTFVDATVRDGYLTCA-SSGCTTVPVANGARLPGVPRQQLFARWQWQPAQ-WRFAAELVASGATVVNDLATE-RAPGDALVNLEASRRWTTTLGALRTFARIDNVLDRQYVGSVIVNDGNGRYYESGPDRTYTVGLQWDFGG-
>QCZ73588.1
VRIRDTRCMSRLTLLAAACGLFATGATSPVLAAD--PAPAASQ-RLPAVQVDARVRGVDDFDLPASFTVVAADDDNR--RGAQVSELLDGIPGLVARDRQNYAQDTQLSIRGFGARSTFGVRGVRLLVDGIPASMPDGQGQLSHFNVLGAQRVEVLRGPFSALYGNSSGGVLQLWSADGQPDDPWRLRATYGSNATVNVGAQVLGQ-Q-GA----VHYNVAANHFDTDGFRAHSRAKRDSVNAKLGFDLA-EGRLDLVLNYLDAPDAQDPLGLTRAQFNADPAQA-SVATQFDTRKSVRQSQAGAIFTQRLD-DQTLRLMAYGGQRSVEQFLAIPVAVQRNPLHSGGVIDLDSNYEGADARWAWQGEALGRPLQLTVGANVDRQRQHRTGYENF-V--GD-TLGVKGALRRDQRDEVENVDQFAQLWWQWSDRWSALLGVRHSEVRFASDDHYIVGRNPDDSGRRDYSATTPVAGIVFRADENLRFYASVGRGFETPTFNELGYRSDGGAGLALDLGAATSRNYEVGSKWRAQSGAA-LEFAVFRADTDDELAVASNTNGRSTYRNIGATRRQGAELSWQQPIGATQQLQLAYTFVDATVRDGYLTCA-SSGCTTAAVASGSRLPGVPRQQLFARWQWQPAQ-WQLAAESVASGATVVNDLATE-RAPGYALVNLEASRRWSTPQGALRTFARIDNVLDQQYVGSVIVNDGNGRYYEPGPDRTYTVGLQWDFGG-
>QDS05576.1
VRIRDTRCMSRLTLLAAACGLFATGATSPVLAAD--PAPAASQ-RLPAVQVDARVRGVDDFDLPASFTVVAADDDNR--RGAQVSELLDGIPGLVARDRQNYAQDTQLSIRGFGARSTFGVRGVRLLVDGIPASMPDGQGQLSHFNVLGAQRVEVLRGPFSALYGNSSGGVLQLWSADGQPDDPWRLRATYGSNATVNVGAQVLGQ-Q-GA----VHYNVAANHFDTDGFRAHSRAKRDSVNAKLGFDLA-EGRLDLVLNYLDAPDAQDPLGLTRAQFNADPAQATSVATQFDTRKSVRQSQAGAIFTQRLD-DQTLRLMAYGGQRSVEQFLAIPVAVQRNPLHSGGVIDLDSNYEGADARWAWQGEALGRPLQLTVGTNVDRQRQHRTGYENF-V--GD-TLGVKGALRRDQRDEVENVDQFAQLWWQWSDRWSALLGVRHSDVRFASDDHYIVGRNPDDSGRRDYSATTPVAGIVFRADEDLRFYASVGRGFETPTFNELGYRSDGGAGLALDLGAATSRNYEVGSKWRAQSGAA-LEFAVFRADTDDELAVASNTNGRSTYRNIGATLRQGAELSWQQPIGATQQLQLAYTFVDATVRDGYLTCA-SSGCTTAAVASGSRLPGVPRQQLFARWQWQPAQ-WQLAAESVASGATVVNDLATE-RAPGYALVNLEASRRCSTPQGALRTFARIDNVLDRQYVGSVIVNDGNGRYYEPGPDRTYTVGLQWDFGG-
>QDS14297.1
VRMRDTTPMPRLTLLAAACGLFATSAVPPVLAAD--PAPASPQ-RLPTVQVDARVRGVDDFDLPASFTVVAADADNR--RGAQVSELLDGIPGLVARDRQNYAQDTQLSIRGFGARSTFGVRGVRLLVDGIPASMPDGQGQLSHFNVLGAERVEVLRGPFSALYGNSSGGVLQLWSADGAPGDPWRLRATYGSNATVNVGAQLLGQ-Q-GA----VHYNLAANHFETDGFRAHSRAKRDSVNAKLGFDLA-EGRLDLVLNYLDAPDAQDPLGLTRAQFNADPAQATAVATQFNTRKSVRQSQAGAIFTQQFD-SQTLRLMAYGGQRSVEQFLAIPVAVQRNPLHSGGVIDLDSNYEGADARWAWQGEALGRPLQLTVGANVDRQRQHRTGYENF-V--GD-TLGVKGALRRNQRDQVENVDQFAQAWWQWSDRWSALLGVRHSQVRFDSDDRYILGRNPDDSGQRDYSATTPVAGIVFRAAEDLRFYASVGRGFETPTFNELGYRSDGGAGLALDLGAATSRNYEIGSKWRAQSGAA-VEVALFRADTDDELAVASNTNGRSTYRNIGATRRQGAELSWNQPVGTTQQLQLAYTFVDATVRDGYLTCA-GSGCTTAPVASGARLPGVPRQQLFARWQWQPLQ-WQFAAETVASDATVVNDLASE-RAPGYALVNLEASRRWTTTLGGLRTFARIDNALDRHYIGSVIVNDGNGRYYEPGPDRTYTVGLQWDFGG-
>QDS18490.1
VRIRDTRCMSRLTLLAAACGLFATGATSPVLAAD--PAPAASQ-RLPAVQVDARVRGVDDFDLPASLTVVAADDDNR--RGAQVSELLDGIPGLVARDRQNYAQDTQLSIRGFGARSTFGVRGVRLLVDGIPASMPDGQGQLSHFNVLGAQRVEVLRGPFSALYGNSSGGVLQLWSADGQPDDPWRLRATYGSNATVNVGAQVLGQ-Q-GA----VHYNVAANHFDTDGFRAHSRAKRDSVNAKLGFDLA-EGRLDLVLNYLDAPDAQDPLGLTRAQFNADPAQATSVATQFDTRKSVRQSQAGAIFTQRLD-DQTLRLMAYGGQRSVEQFLAIPVAVQRNPLHSGGVIDLDSNYEGADARWAWQGEALGRPLQLTVGTNVDRQRQHRTGYENF-V--GD-TLGVKGALRRDQRDEVENVDQFAQLWWQWSDRWSALLGVRHSDVRFASDDHYIVGRNPDDSGRRDYSATTPVAGIVFRADEDLRFYASVGRGFETPTFNELGYRSDGGAGLALDLGAATSRNYEVGSKWRAQSGAA-LEFAVFRADTDDELAVASNTNGRSTYRNIGATLRQGAELSWQQPIGATQQLQLAYTFVDATVRDGYLTCA-SSGCTTAAVASGSRLPGVPRQQLFARWQWQPAQ-WQLAAESVASGATVVNDLATE-RAPGYALVNLEASRRWSTPQGALRTFARIDNVLDRQYVGSVIVNDGNGRYYEPGPDRTYTVGLQWDFGG-
>QEX77619.1
VRMRDTTPMPRLTLLAAACGLFATSAAPPVLAAD--PAPASPQ-RLPTVQVDARVRGVDDFDLPASFTVVAADADNR--RGAQVSELLDGIPGLVARDRQNYAQDTQLSIRGFGARSTFGVRGVRLLVDGIPASMPDGQGQLSHFNVLGAERVEVLRGPFSALYGNSSGGVLQLWSADGAPGDPWRLRATYGSNATVNTGAQLLGQ-Q-GA----VHYNLAANHFETDGFRAHSRAKRDSVNAKLGFDLA-EGRLDLVLNYLDAPDAQDPLGLTRVQFNADPAQATAVATQFNTRKSVRQSQAGAIFTQQFD-SQTLRLMAYGGQRSVEQFLAIPVAVQRNPLHSGGVIDLDSTYEGADARWAWQGEALGRPLQLTMGANVDRQRQHRTGYENF-V--GD-TLGVKGALRRNQRDQVANVDQFAQAWWQWSARWSALLGVRHSQVRFDSDDHYILGRNPDDSGQRDYSATTPVAGIVFRAAEDLRFYASVGRGFETPTFNELGYRSDGGAGLALDLGAATSRNYEIGSKWRAQSGAA-VEVALFRADTDDELAVAGNTNGRSTYRNIGATRRQGAELSWNQPVGTTQQLQLAYTFVDATVRDGYLTCA-SSGCTTAPVASGARLPGVPRQQLFARWQWQPLQ-WQFAAETVASDATVVNDLASE-RAPGYALVNLEASRRWTTTLGGLRTFARIDNALDRHYIGSVIVNDANGRYYEPGPDRTYTVGLQWDFGG-
>QGH67723.1
VRMRDTTLMSRLTVLAAACGLFATSATPPVLAAD--PAPASPQ-RLPAVQVDARVRGVDDFDLPASFTVVSADDDNR--RGAQVSELLDGIPGLVARDRQNYAQDTQLSIRGFGARSTFGVRGVRLLVDGIPASMPDGQGQLSHFNVLGAERVEVLRGPFSALYGNSSGGVLQLWSADGAPNDPWRLRATYGSNATVDVGTQLLGQ-Q-GA----VHYNLAANHFETDGVRDHSRAKRDSVNAKLGFDLA-EGRLDLVLNYLDAPDAQDPLGLTRAQFNADPAHATSVATQFNTRKSVRQSQAGAIFTQQFD-NQALRLMAYGGQRSVEQFLAIPVAVQRNPLHSGGVIDLDSNYEGADARWAWQGEALGRPLQLTVGTNVDRQRQHRTGYENF-V--GD-ILGVKGALRRNQRDEVQSVDQFAQLCWQWSERWSALLGVRHSDVRFASDDHYTVGRNPDDSGQRDYSATTPVAGIVFRADEDLRFYASLGRGFETPTFNELGYRSDGGAGLALDLGAATSRNYEVGSKWRAQSGAA-LQLALFRADTDDELAVASNTNGRSTYRNIGATRRQGAELSWQQPIGATQQLQLAYTFVDATVRDGYLTCA-SSGCTTVPVANGARLPGVPRQQLFARWQWQPAQ-WRFAAESVASGATVVNDLATE-RAPGDALVNLEASRRWTTTLGALRTFARVDNVLDRQYVGSVIVNDGNGRYYEPGPDRTYTVGLQWDFGG-
>QGW66502.1
VISRRKRPAPAAYVPAAPLALALATLLFHSPAPA-QSVSAEAT-TLDTVEVLGARHSLAD--FPGSISVIEGDTLRAGQRQVSLAESLVRAPGITVLDRQNYAQDLQVQSRGFGARSTFGIRGIKLIVDGIPSSALDGQGQAASFPLSALDRIQVLRGPLALQYGNAAGGAIIGETAFD-GPAA-EVEGWIGSNATARMAAGFEGASANDA----WQWRALGSWFTTDGDRPHSAAERAQLDGVAQYTPNDHARLRIVAGALSQPYTDDPLGLTREQWERDPHGTDPVAEQFDTRKKIDNAQLGARWEDEYAPGREYWIGGYGVTRDVVQFLAIPPVAQRAPSSAGGVIDLGRRSSGVGHRWEF-AR-G--ALTL--GAEAGWLDEQRRGYENF-V--GD-ELGVRGRLRRDEDNGIRSTEAFVLGELRPAQDWTVLGAVRRAKLRFESDDHYIAPGNGDDSGSLDYGETAAALGVSRAFG-DGEVFASVGHGFETPTVTELAYRPDGSAGFNTELEPAQFDTAEIGARWRFS-AGK-ASVSAYRIDGEDEIVPADNRGGRASFANAGRTRREGIEAGFEGRFHPQWSYALTANWLRARFTESFYTVT-SG-VRVQVVEAGNRIPGIPRADGYAELAWNTHDGRSAAVEMRASEGIPTDDRNTD-ASNGYATFALRLQWRAANSGW--YGFARVDNVFDRDYVGSVIVNEGNARYFEPAPGRAFTLGLGWRAGG-
>QHG85767.1
VRMGDTGAMPRSCLLAAACGLCVASFASVAAPSP--ALPPQ----LPAVQVEARVHAVDDFDLPAALTVVVAADDNR--RGAQVAELLDGIPGLLARDRQNYAQDTQLSIRGFGARSTFGVRGVRLLVDGIPASMPDGQGQLSHFNALGAQRVEVLRGPFSALYGNSSGGVLQLWSADGKPDDPWRLRATYGSNATVNVGAQLLGQ-Q-GA----LHYNLAANHFETDGFRDHSRARRGSVNAKLGFDLA-PGRLDLVLNTLDAPDAQDPLGLSRDQFNADPRQATAVASQFNTRKSVRQRQAGAIFTQQFD-RQTLRLMAYGGTRSVEQFLAVPVAVQRNPLHAGGVIDLDSHYEGADARWAWQGEALGRPLRLTVGANVDRQRQHRTGYENF-V--GD-TLGVQGALRRNQRDRVENVDQFVQAWWQWSARWSALLGVRHSQVRFASDDHYILGRNPDDSGRRDYSATTPVAGIVLRVSDELRLYASAGRGFETPTFNELGYRNDGAAGLALDLGAATSRNYEVGSKWRAQSGAA-LQVALFRADTDDELAVASNTNGRSTFRTIGATRRQGAELSWQQPVGATQQVQLAYTLVDASVRDGYLTCA-SSGCVTAPVASGARLPGVPRQQLFARWQWQPAH-WQFAAESVASAATVVNDLATE-RAPGYAVVNLEASRRWNTAVGVLRAFARIDNALDRHYVGSVIVNDGNGRYYEPGPERTYMVGLQWDVGG-
>QNH14912.1
RRMRDDARMPNRHPLALLCGLCAAGLSPVVCAAE--AADAT----LPVVQVQARVSGVDDFDLPASLTAISVGDSNR--TGVQVAEALAGVPGLLARDRQNYAQDTQLSIRGFGARSAFGVRGVRLLLDGIPATMPDGQGQLSHFNMLGAERIEVLRGPFSALYGNSSGGVVQLWSADGAPDDPWRLRSTVGSNGTYSAGAQLQGQ-Q-GD----VHYNVAATHFRTDGYRDHSQARRESVNAKFGFDLA-PGRLDLVLNYLDAPWAQDPLGLTRAQFHADPQQATAVATQFDTRKSTRQAQAGAIFTQQVD-QQTWRLMGYAGRRDVQQYLAVPVAVQANPLHAGGLIDLDGDYGGVDARWAWQGELGGRPFQLTVGANADRQKQHRTGYENF-V--GS-TLGVKGRLRRDQEDQVQNVDQFTQAWWQFSERWSLLAGLRHSQVRFRSDDAYIVGRNPDDSGRTDYSATTPVAGVVFRASDDLRFYASAGRGFETPTFNELGYRNDGGAGLALDLSAAKSENLELGAKWRDQAGAA-WEAALFRANTDDELAVASNTNGRSTYRNIGRTRRQGAEASYLLPLGDTVQLQLSYTWLQATVRQTYLTCA-SSGCTTAQVAAGSRLPGVPRQQFFARWQWQPRA-WQFAVEAVAAGDTVANDLATE-TAPGYALLNLEASRRWSTAHGALRTFARIDNALDHAYIGSVIVNDGNGRYYEPGPDRGYTVGLQWDFAH-
>QOY20070.1
VRMRDTRCMSRLTLLAAACGLFATGATSPVLAAD--PAPAASQ-RLPAVQVDARVRGVDDFDLPASFTVVAADDDNR--RGAQVSELLDGIPGLVARDRQNYAQDTQLSIRGFGARSTFGVRGVRLLVDGIPASMPDGQGQLSHFNVLGAERVEVLRGPFSALYGNSSGGVLQLWSADGHPDDPWRLRATYGSNATVNVGAQLLGQ-Q-GA----VHYNVAANRFDTDGFRAHSRAKRDLVNAKLGFDLA-EGRLDLVLNRLDAPDAQDPLGLTRAQFNADPAQATSVATQFNTRKSVRQSQAGAIFTQQLD-NQTLRLMAYGGQRSVEQFLAIPVAVQRNPLHSGGVIDLDSNYDGADARWAWQGEALGRPLQLTVGANVDRQRQHRTGYENF-V--GD-TLGVKGALRRNQRDEVENVDQFAQLWWQWSDRWAALLGVRHSEVRFESEDHYIVGRNPDDSGRRDYSATTPVAGIVFRADENLRFYASVGRGFETPTFNELGYRNDGGAGLALDLGAATSRNYEIGSKWRAQSGAA-VEFAVFRADTDDELAVASNTNGRSTYRNIGATRRQGAELSWQQPIGATQQLQLAYTFVDATVRDGYLTCA-SSGCTTAAVASGSRLPGVPRQQLFARWQWQPAQ-WQFAAESVASGATVVNDLATE-RAPGYALVNLEASRRWSTTQGALRTFARIDNVLDRQYVGSVIVNDGNGRYYEPGLDRTYTVGLQWDFGG-
>QVL46941.1
TRAVGSIIGRALRKTGAILGGL-AVALAAAVAQG-RQPDEATI-ELAPLVVTATRVGESTFDLPVAIDVLDKAIIQNQKPMVLISENLPRVPGTVVTNRGTYAQEEQIMIRGFGGRSQFGTRGIKLIADGIPASTPDGQGGPGLFDLGSARSIEVMRGGFSALYGNHSGGVVQVFTEDGPPEPTLSVRLMGGSDGTWIAGTKLGGQ-T-GR----LNYVVDLSRAQTDGYRDWSRAAKEQANSKLRIALDGGGTISLIANALNLPEARDPLGLTAEEVKRDRRQASPAALTFQTRRTLDNLQGGVVLDQPLSDADDLRVMAYTGTRSNEQYLAIPLANQNAITASGGVSAFDRRFAGGNLLWTHATTLADGPLTLILGGEYDRSSEERKGYL-------N-ALGERAALKRDEDNTVDSWGTFVQGTWGFAPRWGLDLGLRYTEVRFDSDDGFICPGNPDDSGSRTYGAWTPALGLLYSLTPSINLYANLGKTVETPTFTELAYRPDGGAGLNLDLDPAVSRHYEIGAKFLLGADAR-LNLALFQIDTDDELTVATNGGGRATYRNAPASRRRGVELLLEAPLGRGFAGYLAATYLDSAFTEG-FACT-GIPCSLNVVEAGNRIPGVPAFTFFGELSYAEPLGFEAAVSLYGQDKVYVNDRNSE-TAPGYWLANLRGGFTRDLGRLRLSEFVRIDNLLDESYISAVSVNDANGRFYAPGAGTNYLIGITASYSF-
>QWN01946.1
VRMRDTRCMSRLTFLAAACGLFATGATSPVLAAD--PAPAASQ-RLPAVQVDARVRGVDDFDLPASFTVVAADDDNR--RGAQMSELLDGIPGLVARDRQNYAQDTQLSIRGFGARSTFGVRGVRLLVDGIPASMPDGQGQLSHFNVLGAERVEVLRGPFSALYGNSSGGVLQLWSADGHPDDPWRLRATYGSNATVNVGAQLLGQ-Q-GA----VHYNVAANRFDTDGFRAHSRAKRDSVNAKLGFDLA-EGRLDLVLNHLDAPDAQDPLGLTRAQFNADPAQATSVATQFNTRKSVRQSQAGAIFTQQLD-NQTLRLMAYGGQRSVEQFLAIPVAVQRNPLHSGGVIDLDSNYDGADARWAWQGEALGRPLQLTVGANVDRQRQHRTGYENF-V--GD-TLGVKGPLRRNQRDEVENVDQFAQLWWQWSDRWAALLGVRHSEVRFESDDHYIVGRNPDDSGKRDYSATTPVAGIVFRADENLRFYASVGRGFETPTFNELGYRNDGGAGLALDLGAATSRNYEIGSKWRAQSGAA-VEFAVFRADTDDELAVASNTNGRSTYRNIGATRRQGAELSWQQPIGATQQLQLAYTFVDATVRDGYLTCA-SSGCTTAAVASGSRLPGVPRQQLFARWQWQPAQ-WQFAAESVVSGATVVNDLATE-RAPGYALFNLEASRRWSTTQGALRTFARIDNVLDRQYVGSVIVNDGNGRYYEPGPDRTYTVGLQWEFGG-
>QWN18835.1
VRMRDTRCMSRLTLLAAACGLFATGATSPVLAAD--PAPAASQ-RLPAVQVDARVRGVDDFDLPASFTVVAADDDNR--RGAQMSELLDGIPGLVARDRQNYAQDTQLSIRGFGARSTFGVRGVRLLVDGIPASMPDGQGQLSHFNVLGAERVEVLRGPFSALYGNSSGGVLQLWSADGHPDDPWRLRATYGSNATVNVGAQLLGQ-Q-GA----VHYNVAANRFDTDGFRAHSRAKRDSVNAKLGFDLA-EGRLDLVLNHLDAPDAQDPLGLTRAQFNADPAQATSVATQFNTRKSVRQSQAGAIFTQQLD-NQTLRLMAYGGQRSVEQFLAIPVAVQRNPLHSGGVIDLDSNYDGADARWAWQGEALGRPLQLTVGANVDRQRQHRTGYENF-V--GD-TLGVKGPLRRNQRDEVENVDQFAQLWWQWSDRWAALLGVRHSEVRFESDDHYIVGRNPDDSGRRDYSATTPVAGIVFRAEEDLRFYASVGRGFETPTFNELGYRSDGGAGLALDLGAATSRNYEVGSKWRAQSGAA-LEFAVFRADTDDELAVASNTNGRSTYRNIGATRRQGAELSWQQPIGATQQLQLAYTFVDATVRDGYLTCA-SSGCTTAAVASGSRLPGVPRQQLFARWQWQPAQ-WQFAAESVASGATVVNDLATE-RAPGYALVNLEASRRWSTTQGALRTFARIDNVLDRQYVGSVIVNDGNGRYYEPGLDRTYTVGLQWDFGG-
>QWN26613.1
VRMRDTRCMSRLTLLAAACGLFATGATSPVLAAD--PAPAAPQ-RLPTVQVDARVRGVDDFDLPASFTVVAADDDNR--RGAQVSELLDGIPGLVARDRQNYAQDTQLSIRGFGARSTFGVRGVRLLVDGIPASMPDGQGQLSHFNVLGAQRVEVLRGPFSALYGNSSGGVLQLWSADGQPDDPWRLRATYGSNATVNVGAQLLGQ-Q-GA----VHYNVAANHFDTDGFRAHSRARRESVNAKLGFDLA-EGRLDLVLNYLDAPDAQDPLGLTRAQFNADPAQATSVATQFNTRKSVRQSQAGAIFTQQWD-NQTLRLMAYGGQRSVEQFLAIPVAVQRNPLHSGGVIDLDSNYDGADARWAWQGDALGRPLQLTVGANVDRQRQHRTGYENF-L--GD-TLGVKGALRRNQRDQVENVDQFAQLWWQWNERWSALLGVRHSQVRFDSDDHYIVGRNPDDSGRRDYSATTPVAGIVFRAAEDLRFYASVGRGFETPTFNELGYRSDGGAGLALDLGAATSRNYEVGSKWRAQSGAA-LEFALFRADTDDELAVASNTNGRSTYRNIGATRRQGAELSWQQPIGAAQQLQLAYTFVDATVRDGYLTCA-SSGCTTAVVAIGSRLPGVPRQQLFARWQWQPAQ-WQFAAESVASGATVVNDLATE-RAPGYALVNLEASRRWTTTYGALRTFARIDNVLDRQYVGSVIVNDGNGRYDEPGPDRTYTVGLQWDFAH-
>QWN27268.1
VRMRDTRCMSRLTLLAAACGLFATGATSPVLAAD--PAPAAPQ-RLPTVQVDARVRGVDDFDLPASFTVVAADDDNR--RGAQVSELLDGIPGLVARDRQNYAQDTQLSIRGFGARSTFGVRGVRLLVDGIPASMPDGQGQLSHFNVLGAQRVEVLRGPFSALYGNSSGGVLQLWSADGQPDDPWRLRATYGSNATVNVGAQLLGQ-Q-GA----VHYNVAANHFDTDGFRAHSRARRESVNAKLGFDLA-EGRLDLVLNYLDAPDAQDPLGLTRAQFNADPAQATSMATQFNTRKSVRQSQAGAIFTQQWD-NQTLRLMAYGGQRSVEQFLAIPVAVQRNPLHSGGVIDLDSNYDGADARWAWQGDALGRPLQLTVGANVDRQRQHRTGYENF-L--GD-TLGVKGALRRNQRDQVENVDQFAQLWWQWSERWSALLGVRHSQVRFDSDDHYIVGRNPDDSGRRDYSATTPVAGIVFRAAEDLRFYASVGRGFETPTFNELGYRSDGGAGLALDLGAATSRNYEVGSKWRAQSGAA-LEFALFRADTDDELAVASNTNGRSTYRNIGATRRQGAELSWQQPIGAAQQLQLAYTFVDATVRDGYLTCA-SSGCTTAVVAIGSRLPGVPRQQLFARWQWQPAQ-WQFAAESVASGATVVNDLATE-RAPGYALVNLEASRRWTTTYGALRTFARIDNVLDRQYVGSVIVNDGNGRYDEPGPDRTYTVGLQWDFAH-
>RAR78288.1
LTLALVAIGTGLPNLVLASDSPSIQSKTPTNTAA-EAQPSGKP-VLNPVVITGTRTEQSSFSLPMSIDVVETKVIQEAQPRVNLSEALSRVPGLVIQNRQNYAQDLQVSSRGFGARSTFGIRGIRIFVDDIPATMPDGQGQAANINLGSTKRIEVLRGPFSAIYGNASGGVIQAFTEDGPNETTLSGTLLGGSYGTSRGEIKLGGTLG-GTTAGPFNYVVDLSRFQTSGYRDHSGATRYQASAKATYRFDHDATLTLVANELHQSNTKDPLGLTHAQVIENPRQADISAHTFNTRKSIDNTQGGVVYEHRFSASNKIKLIGYAGTRQIEQFLAVPRGAQIPATSSGGVVDLDRQFGGAGLRWTYRSTGERPFT-LTAGIEYEIFKERRKGFENF---SGA-ILGVRGDLRRNENNTVSSLSQYGQAEWHFTQSWALSAAVRYTDVKFKSEDFFVRSGNGNDSGSLAFRNVNPVLGLLYKATPTLNLYASGGWGFETPTFTELAYRPDDASGLNFSLRPSVSRNIEAGVKWLATDNTR-INLALFESVVTDEILPATNIGGRATFQNASDTRRRGIELAAVHRFGADLSAYLSYTFLDARFRDS-YTYQPRAG-IFVTVADGNFVPGIPRNTAYAELAWRRGPGFSAVIEAIYRDRVYANDTNTE-AAKQYAMANIRFAYSHQLGRLKLSEFIRIDNVSGAKYVGAVIVNEGNGRFYEPSPGRNVIVGLNASYVF-
>RAR89478.1
LTLALVAIGTGLPNLVLASDSPSIQFKTPTNTAA-EAQPSGKP-VLNPVVITGTRTEQSSFSLPMSIDVVETKVIQEAQPRVNLSEALSRVPGLVIQNRQNYAQDLQVSIRGFGARSTFGIRGIRIFVDDIPATMSDGQGQAANINLGSTKRIEVLRGPFSAIYGNASGGVIQAFTEDGPNETTLSGALLGGSYGTSRGEIKLGGTLG-GTTAGPFNYVVDLSRFQTSGYRDHSGATRYQASAKATYRFDHDATLTLVANELHQGNTKDPLGLTHAQVIENPRQADISAHTFNTRKSIDNTQGGAVYEHRFSASNKIKLIGYAGTRQIEQFLAVPRGAQIPATSSGGVVDLDRQFGGAGLRWTYRSTGERPFT-LTAGIEYEIFKERRKGFENF---SGA-ILGVRGDLRRNENNTVSSLSQYGQAEWHFTQSWALSAAVRYTDVKFKSEDFFVRSGNGNDSGSLAFRNVNPVLGLLYKATPTLNLYASGGWGFETPTFTELAYRPDGASGLNFSLRPSVSRNIEAGVKWLATDNTR-INLALFESVVTNEILPATNIGGRATFQNASDTRRRGIELAGVHRFGADLSAYLSYTFLDARFRDS-YTYQPRAG-IFVTVADGNFVPGIPRNTAYAELAWRRGPGFSAVIEAIYRDRVYANDTNTE-AAKQYAMANIRFAYSHQLGRLKLSEFIRIDNVSGAKYVGAVIVNEGNGRFYEPSPGRNVIVGLNASYVF-
>RBP19242.1
RGVAAHLGAHWSLRWAARGSLAAGLAQGL-ANVA-WAQETGPT-L-APVVVTGTRLGSAVLDTPASVDVVDGAAMRRGQPGINLSEGLAGVPGLQIQNRQNYAQDLQISSRGFGARSTFGVRGVRLYVDGIPATMPDGQGQTSNIDIGSIDRVEVLRGPFSALYGNSSGGVIQVYTEDGTPPPTLSASGWGGSDGTWRYGVKASGGEPDG-----LDYVLDASRFTTDGYRDHSAARKNLANAKLGLQLDDASRLTIVVNSVDL-KAQDPLGLTYQQFRDDPRAA-PLAEQYDTRKTVRQTQGGVVYERHVDSRNTWRVMAYYGQRDTTQYQSIPPAAQMASTQAGGVIDLARRYGGADLRWTSELDLAGRPLTLIGGFSYDSMREERKGYQNFI-GTGDQQLGVQGALRRDETNTVYNADPYVQASWKVSERWTVDAGLRYSTVAFDSNDHYVTAGNGDDSGDARYRKALPVAALRYAVSPDVSVYASYGRGFETPTLNEISYRPGGQPGLNFGLAPSLSTNLEAGVKARMA-GGL-ATAAVFHTGTDNEIVSAGSSGGRTSYQNAGRTRRDGVELGWSGEVARHWRTQFAYTWLNARYADD-S-S--G------DIRAGNKIPGIARQAVYASLAWAPPEGWQASVEGRYLSKIYVNDANDQ-DAPGYFVAAVSAGYVKRLGAWELNAYARVDNLFDRRYAGSVIVNESNGRYYEPAAGRSLGVGAGVAYRF-
>RDY67858.1
VISRRKRPAPAAHVPAAPLALALATLLFHPPAPA-QTVSPDAT-TLDTVEVLGARHSLAD--FPGSISVIEGDTLRAGQRQVSLAESLVRAPGITVLDRQNYAQDLQVQSRGFGARSTFGIRGIKLIVDGIPSSALDGQGQAASFPLSALDRIQVLRGPLALQYGNAAGGAIVGETAFD-GPAA-EVEGWIGSNSSARVAAGFEGTSANDA----WQWRALGSWFTTDGDRPHSAAERAQLDGVAQYTPNDRARLRIVAGALSQPYTDDPLGLTREQWERDPHGTDPVAEQFDTRKKIDNAQLGARWEDEYAQGREYWIGGYGVTRDVVQFLAIPPVAQRAPSSAGGVIDLGRRSSGVGHRWEF-AR-G--ALTL--GAEAGWLDEQRRGYENF-V--GD-ELGVRGRLRRDEDNRIRSTEAFALGELRPAQDWTVLGAVRRAKLRFESDDHYIAPGNGDDSGSLDYGETAAALGVSRAFG-AGEIFASIGHGFETPTVTELAYRPDGSAGFNTELEPAQFDTAEIGARWRFS-AGK-ASVSAYRIDGEDEIVPADNRGGRASFANAGRTRREGIEAGFEGRFHPQWSYALTANWLRARFTESFYTVT-SG-VRVQVVEADNRIPGIPRADGYAELAWNTHDGRSAAVEMRASEGVPTDDRNTD-ASNGYTTFALRLQWRAANSGW--YGFARVDNVFDRDYVGSVIVNEGNARYFEPAPGRAFTLGLGWKAGG-
>RFF37573.1
VRMRDTTPMLRLTLLAAACGLFAGGFAPLALAAE--PAPSAPQ-RLPAVQVDARVHGVDDFDLPASFTVVSADDDNR--RGAQVSELLDGIPGLVARDRQNYAQDTQLSIRGFGARSTFGVRGVRLLVDGIPASMPDGQGQLSHFNVLGAQRVEVLRGPFSALYGNSSGGVLQLWSADGAPNDPWRLRATYGSNATVNTGAQLLGQ-Q-GA----VHYNLAANHFETDGFRDHSRARRESVNAKLGFDLA-EGRLDLVLNYLDAPDAQDPLGLTRAQFNADPAQATSVATQFNTRKSVRQSQAGAIFTQQFD-NQTLRLMAYGGQRSVEQYLAIPVAVQRNPLHSGGVIDLDSNYEGADARWAWQGQALGRPLQLTVGANVDRQRQHRTGYENF-V--GD-TLGVKGALRRNQRDQVENIDQFAQLWWQWSERWSALLGVRHSQVRFDSDDHYIIGRNPDDSGQRDYSATTPVAGIVFRADEDLRFYASVGRGFETPTFNELGYRNDGGAGLALDLGAATSRNYEVGSKWRAQSGAA-VEFALFRADTDDELAVASNTNGRSTFRNIGATRRQGAELSWQQPIGDTQQVQLAYTFVDATVRDGYLTCA-SSGCTTASVASGARLPGVPRQQLFARWQWQPAQ-WQFAAESVASGATVVNDLATE-RAPGYALLNLEASRRWTTTYGALRTFARIDNALDRQYVGSVIVNDGNGRYYEPGPDRTYTVGLQWDYGG-
>RFF43507.1
VRMRDTSAMPRLTLLAAACGLFVASASSLALAAD--AAP--PA-ALPAVQVDARVHGVDDFDLPASFTVVAADDDNR--RGAQVSELLDGIPGLVARDRQNYAQDTQLSIRGFGARSTFGVRGVRLLVDGIPASMPDGQGQLSHFNVLGAQRVEVLRGPFSALYGNSSGGVLQLWSADGKPGDPWRLRATYGSNATVNTGAQLLGQ-Q-GA----VHYNLAANHFETDGFRDHSRAKRESVNAKLGFDLA-PGRLDLVLNYLDAPDAQDPLGLTRAQVTADPRQATAVATQFNTRKSARQSQAGAIFTQQFD-TQTLRLMAYGGKRSVEQFLAIPVAVQRNPLHSGGVIDLDSNYEGADVRWAWQGQALGRPLQLTVGANVDRQRQQRTGYENF-V--GT-TLGVKGALRRNQRDQVENVDQFAQAWWQWSDRWSALLGVRHSAVRFRSDDNYIVGRNPDDSGQRDYSATTPVAGIVFRASDDLRVYASVGRGFETPTFNELGYRSDGGAGLALDLGAAKSRNVEVGTKWRSQSGAA-MELALFRADTDDELAVASNTNGRSTFRNIGATRRQGAELSWQQPIGQTQQVQLAYTFVDATVRDGYLTCA-SSGCTTAPVASGARLPGVPRQQLFARWQWQPLQ-WQFAAESVVSDATVVNDLATE-RAAGYALVNLEASRRWATAHGALRTFARIDNALDRAYVGSVIVNDGNGRYYEPGPDRTYTVGLQWDFGS-
>RFF47672.1
VRMRDTSAMPRLTLLAAACGLFVASASSLALAAD--AAP--PA-ALPAVQVDARVHGVDDFDLPASFTVVAADDDNR--RGAQVSELLDGIPGLVARDRQNYAQDTQLSIRGFGARSTFGVRGVRLLVDGIPASMPDGQGQLSHFNVLGAQRVEVLRGPFSALYGNSSGGVLQLWSADGKPGDPWRLRATYGSNATVNTGAQLLGQ-Q-GA----VHYNLAANHFETDGFRDHSRAKRDSVNAKLGFDLA-PGRLDLVLNYLDAPDAQDPLGLTRAQVTADPRQATAVATQINTRKSVRQSQAGAIFTQQFD-TQTLRLMAYGGQRSVEQFLAIPVAVQRNPLHSGGVIDLDSNYEGADVRWAWQGQALGRPLQLTVGANVDRQRQHRTGYENF-V--GT-TLGVKGALRRNQRDQVENVDQFAQAWWQWSDRWSALLGVRHSAVRFRSDDNYIVGRNPDDSGRRDYSATTPVAGIVFRASDDLRVYASVGRGFETPTFNELGYRSDGGAGLALDLGAAKSRNVEVGAKWRSQSGAA-LELALFRADTDDELAVASNTNGRSTFRNIGATRRQGAELSWQQPIGQTQQVQLAYTFVDATVRDGYLTCA-SSGCTTASVASGARLPGVPRQQLFARWQWQPLQ-WQFAAESVVSDATVVNDLATE-RAAGYALVNLEASRRWTTAHGALRTFARIDNALDRAYVGSVIVNDGNGRYYEPGPDRTYTVGLQWDFGS-
>RFF53733.1
VRMRDTSAMPRLTLLAAACGLFVASASSLALAAD--AAP--PA-ALPAVQVDARVHGVDDFDLPASFTVVAADDDNR--RGAQVSELLDGIPGLVARDRQNYAQDTQLSIRGFGARSTFGVRGVRLLVDGIPASMPDGQGQLSHFNVLGAQRVEVLRGPFSALYGNSSGGVLQLWSADGKPGDPWRLRATYGSNATVNTGAQLLGQ-Q-GA----VHYNLAANHFETDGFRDHSRAKRESVNAKLGFDLA-PGRLDLVLNYLDAPDAQDPLGLTRAQVNADPRQATAVATQFNTRKSVRQSQAGAIFTQQFD-TQTLRLMAYGGQRSVEQFLAIPVAVQRNPLHSGGVIDLDSNYEGADARWAWQGQALGRPLQLTVGANVDRQRQHRTGYENF-V--GT-TLGVKGALRRNQRDQVENVDQFAQAWWQWSDRWSALLGVRHSEVRFRSDDNYIVGRNPDDSGRRDYSATTPVAGIVFRASDDLRVYASVGRGFETPTFNELGYRSDGGAGLALDLVAAKSRNVEVGTKWRSQSGAA-LELALFRADTDDELAVASNTNGRSTFRNIGATRRQGAELSWQQPIGQTQQVQLAYTFVDATVRDGYLTCA-SSGCTTAPVASGARLPGVPRQQLFARWQWQPLQ-WQFAAESVVSDATVVNDLATE-RAAGYALVNLEASRRWTTAHGALRTFARIDNALDRAYVGSVIVNDGNGRYYEPGPDRTYTIGLQWDFGS-
>RFF67760.1
VRMRDTSAMPRQTLLAAACGLFVASASSLALAAD--AAP--PA-ALPAVQVDARVHGVDDFDLPASFTVVAADDDNR--RGAQVSELLDGIPGLVARDRQNYAQDTQLSIRGFGARSTFGVRGVRLLVDGVPASMPDGQGQLSHFNVLGAQRVEVLRGPFSALYGNSSGGVLQLWSADGKPGDPWRLRATYGSNATVNTGAQLLGQ-Q-GA----VHYNLAANHFETDGFRDHSRAKRESVNAKLGFDLA-PGRLDLVLNYLDAPDAQDPLGLTRAQVTADPRQATAVATQFNTRKSVRQSQAGAIFTQQFD-TQTLRLMAYGGKRSVEQFLAIPVAVQRNPLHSGGVIDLDSNYEGADVRWAWQGQALGRPLQLTVGANVDRQRQHRTGYENF-V--GT-TLGVKGALRRNQRDQVENVDQFAQAWWQWSNRWSALLGVRHSAVRFRSDDNYIVGRNPDDSGQRDYSATTPVAGIVFRASDDLRVYASVGRGFETPTFNELGYRSDGGAGLALDLVAAKSRNVEVGTKWRSQSGAA-LELALFRADTDDELAVASNTNGRSTFRNIGATRRQGAELSWQQPIGQTQQVQLAYTFVDATVRDGYLTCA-SSGCTTAPVASGARLPGVPRQQLFARWQWQPLQ-WQFAAESVVSDATVVNDLATE-RAAGYALVNLEASRRWTTAHGALRTFARIDNALDRAYVGSVIVNDGNGRYYEPGPDRTYTVGLQWDFGS-
>RFF70152.1
VRMRDTSAMPRLTLLAAACGLFVASASSLALAAD--AAP--PA-ALPAVQVDARVHGVDDFDLPASFTVVAADDDNR--RGAQVSELLDGIPGLVARDRQNYAQDTQLSIRGFGARSTFGVRGVRLLVDGVPASMPDGQGQLSHFNVLGAQRVEVLRGPFSALYGNSSGGVLQLWSADGKPGDPWRLRATYGSNATVNTGAQLLGQ-Q-GA----VHYNLAANHFETDGFRDHSRAKRESVNAKLGFDLA-PGRLDLVLNYLDAPDAQDPLGLTRAQVTADPRQATAVATQFNTRKSVRQSQAGAIFTQQFD-TQTLRLMAYGGKRSVEQFLAIPVAVQRNPLHSGGVIDLDSNYEGADVRWAWQGQALGRPLQLTVGANVDRQRQHRTGYENF-V--GT-TLGVKGALRRNQRDQVENVDQFAQAWWQWSNRWSALLGVRHSAVRFRSDDNYIVGRNPDDSGQRDYSATTPVAGIVFRASDDLRVYASVGRGFETPTFNELGYRSDGGAGLALDLGAAKSRNVEVGTKWRSQSGAA-LELALFRADTDDELAVASNTNGRSTFRNIGATRRQGAELSWQQPIGQTQQVQLAYTFVDATVRDGYLTCA-SSGCTTAPVASGARLPGVPRQQLFARWQWQPLQ-WQFAAESVVPDATVVNDLATE-RAAGYALVNLEASRRWTTAHGALRTFARIDNALDRAYVGSVIVNDGNGRYYEPGPDRTYTVGLQWDFGS-
>RIK93882.1
RIARTRAEASSLRSWSTKRREVVLPALVAVAISL-AAVPACAQ-SLEPVTITATRSAQRAFDVPASVDVVDADEIHAQRPGVNLSEALGSVPGIQVQNRQNFAQDLQVSSRGFGARASFGVRGVRLVQDGVPLTMPDGQGQTGLFDLDGAERIEVLRGPFAALYGNSSGGVVTVFTEDPPQQPTFGMQAGAGSFGARKLGVEFGGTTG--A-LG---GRVDASRFRTDGWRDHSRTRRDLANARLVWSG-DASRFSLSATALDQPDTLDPLGLTRAQLASDPRQAGTGAVAFDTRKSVDHRQIGADWQRRIGDGSTLRIRAYGGERGLRQFLAFSGAA---SGSSGGVVDLDRGFGGLNLQWTKSVRTARGRIDATFGVDYDRMNERRKGFVND----G----GVVGALRRNESDTVRDFDQYALAEWWITPQWKLSGGARRSNVRFTVRDAFVDATNPDDSGSRDYSATSPVLGVLYALSDSANVYASVGRGFETPTFAELAYRPDGSPGLNFDLQSSRSTNYEIGLKWRPATGTQ-ATLALFRTATRDDIVPDANVGGRTTFRNAARTARRGVELGVDSALGRGFAASLAGTWMQAEFRDY-R-AD-G-----SELS-GNRLPGVPKASLFAEATWRATNGFVAGVEASWSGKVAVDDANTE-HADAYAVANLRAGFDLRAAGWRVEPFVRIDNVFDRRYVGSVIVNAAGGRFYEPAPKRNFYAGVRAQTAF-
>RJU09558.1
[truncated: 11,253,909 more chars]
